# Supplementary material for: A new, Early Cretaceous carettochelyid turtle from South Korea provides insights into softshell evolution and aquatic ecology
Source: Swiss J Palaeontol. 2025 Dec 8;144(1):75. doi: 10.1186/s13358-025-00415-z (PMC12686080; doi:10.1186/s13358-025-00415-z)
Supplement: Supplementary file 1 — Additional file 1. [file 13358_2025_415_MOESM1_ESM.xlsx]

## Sheet: Byeoljubu data set
			hypothetical_ancestor	Proganochelys	Proterochersis	Palaeochersis	Australochelys	Kayentachelys	Meiolania	Mongolochelys	Kallokibotion	Platychelys	Caribemys	Notoemys	Elseya	Chelodina	Phrynops	Erymnochelys	Pelomedusa	Podocnemis	Dorsetochelys	Pleurosternon	Glyptops	Dinochelys	Neurankylus	Trinitichelys	Plesiobaena	Boremys	Baena	Chisternon	Portlandemys	Plesiochelys	Solnhofia	Thalassemys	Santanachelys	Xinjiangchelys	Hangaiemys	Judithemys	Dracochelys	Sinemys	Ordosemys	Toxochelys	Caretta	Chelonia	Mesodermochelys	Dermochelys	Protochelydra	Macroclemmys	Chelydra
1	Nasals (Joyce, 2007, character 1)	0 = present; 1 = absent	0	0	?	0	?	0	0	0	0	?	?	?	0	0	0	1	1	1	0	0	0	0	?	0	0	0	1	0	0	0	0	0	0	?	0	?	?	0	0	0	1	1	?	1	1	1	1
2	Medial contact of nasals (Joyce, 2007, character 2)	0 = nasals contact one another medially along their entire length; 1 = medial contact of nasals partially or fully hindered by long anterior frontal process.	0	0	?	0	?	0	0	0	0	?	?	?	1	1	1	-	-	-	0	1	1	?	?	0	0	0	?	0	0	0	0	0	0	?	0	?	?	0	0	0	-	-	?	-	-	-	-
3	Size of nasals (Joyce, 2007, character 3)	0 = dorsal exposure of nasals large; 1 = dorsal exposure of nasals greatly reduced relative to that of the frontals.	0	0	?	0	?	0	0	1	1	?	?	?	1	1	1	-	-	-	1	1	1	1	?	1	1	1	?	1	1	1	1	1	1	?	1	?	?	1	1	1	-	-	?	-	-	-	-
4	Medial contact of prefrontals on dorsal skull surface (Joyce, 2007, character 4)	0 = absent; 1 = present, prefrontal contact with frontal absent	0	0	?	0	?	0	0	0	0	?	?	?	0	0	0	1	1	1	0	0	0	0	0	0	0	0	0	0	1	1	1	0	0	?	1	1	1	0	0	1	1	1	?	1	1	1	1
5	Prefrontal–vomer contact (Joyce, 2007, character 5)	0 = absent; 1 = present.	0	0	?	0	?	1	1	1	?	?	?	?	0	0	0	0	0	0	1	?	1	?	?	1	1	1	1	1	1	1	1	1	1	?	1	?	1	?	1	1	1	?	?	1	1	1	1
6	Prefrontal–palatine contact (Joyce, 2007, character 6)	0 = present; 1 = absent.	0	0	?	?	?	0	0	0	?	?	?	?	1	1	1	1	1	1	0	?	?	?	?	0	0	0	0	0	0	0	0	0	0	?	0	?	?	?	0	0	0	0	?	1	?	0	0
7	Dorsal prefrontal exposure (Joyce, 2007, character 7)	0 = large; 1 = reduced; 2 = absent or near absent	0	0	?	0	?	1	0	0	0	?	?	?	1	1	1	0	0	0	0	1	1	1	1	2	2	2	2	2	0	0	0	1	0	?	0	0	0	1	0	0	0	0	?	0	0	0	0
8	Prefrontals heavily sculptured with prominences and bosses (Joyce, 2007, character 8)	0 = present; 1= absent	0	0	?	1	1	1	1	1	1	?	?	?	1	1	1	1	1	1	1	1	1	1	1	1	1	1	1	1	1	1	1	1	1	?	1	1	1	1	1	1	1	1	?	1	1	1	1
9	Lacrimal (Joyce, 2007, character 9)	0 = present; 1 = absent	0	0	?	0	0	1	1	1	1	?	?	?	1	1	1	1	1	1	1	1	1	1	?	1	1	1	1	1	1	1	1	1	1	?	1	1	1	1	1	1	1	1	?	1	1	1	1
10	Frontal contribution to orbit (Joyce, 2007, character 10):	0 = absent, prefrontal contacts postorbital; 1 = present	0	0	?	0	?	1	0	0	?	?	?	?	1	1	1	1	1	1	1	1	1	1	1	1	1	1	1	1	1	1	1	1	1	?	1	1	1	1	1	1	[0 1]	1	?	0	0	0	0
11	Parietal–squamosal contact (Joyce, 2007, character 11)	0 = present, upper temporal emargination absent or only poorly developed; 1 = absent, upper temporal emargination well developed.	0	0	?	0	0	0	0	0	0	?	?	?	0	1	0	1	1	1	0	0	?	?	?	1	1	1	0	0	?	[0 1]	[0 1]	0	1	?	0	?	1	1	?	1	0	0	?	0	1	1	1
12	Parietal contact with the pterygoid, epipterygoid, or palatine (Joyce, 2007, character 12)	0 = absent, trigeminal foramen only developed as a notch; 1 = present, trigeminal foramen clearly formed by the descending process of the parietal.	0	0	?	?	?	?	1	1	1	?	?	?	1	1	1	1	1	1	1	1	1	?	1	1	1	1	1	1	1	1	1	1	1	?	1	1	1	1	1	1	1	1	?	0	1	1	1
13	Length of anterior extension of the lateral braincase wall (Joyce, 2007, character 13)	0 = short, inferior parietal process only produces a narrow strut anterior to trigeminal foramen, palatine contact absent; 1 = elongate, inferior parietal process produces an extended process anterior to trigeminal foramen, palatine contact commonly present.	0	-	?	?	?	?	0	0	?	?	?	?	1	1	1	1	1	1	?	1	1	?	1	1	1	1	1	1	0	0	0	1	0	?	1	1	1	1	1	?	0	0	?	-	1	1	1
14	Jugal–squamosal contact (Joyce, 2007, character 14)	0 = present; 1 = absent, contact between postorbital and quadratojugal commonly present.	0	0	?	?	?	1	1	1	1	?	?	?	1	1	1	1	1	1	1	1	1	1	?	1	1	1	1	1	?	1	1	1	1	?	1	1	1	1	1	1	1	1	?	0	1	1	1
15	Jugal participation to upper temporal rim (Joyce, 2007, character 15)	0 = absent; 1 = present, upper temporal emargination extensive.	0	0	?	0	0	0	0	0	0	?	?	?	0	0	0	0	0	0	0	0	0	0	?	0	0	0	0	0	?	0	0	0	0	?	0	0	0	0	0	0	0	0	?	0	0	0	0
16	Quadratojugal (Joyce, 2007, character 16)	0 = present; 1 = absent, due to the presence of a deep lower temporal emargination.	0	0	?	0	0	0	0	0	0	?	?	?	1	1	1	0	0	0	0	0	0	0	?	0	0	0	0	0	?	0	0	0	0	?	0	0	0	0	0	0	0	0	?	0	0	0	0
17	Quadratojugal–maxilla contact (Joyce, 2007, character 17)	0 = absent; 1 = present.	0	0	?	0	?	0	0	0	0	?	?	?	-	-	-	0	0	0	0	0	?	0	?	0	0	0	0	0	?	0	0	0	0	?	0	0	0	0	0	0	0	0	?	0	0	0	0
18	Squamosal–postorbital contact (Joyce, 2007, character 18):	0 = present; 1 = absent, temporal roofing well developed, but postorbital short; 2 = absent, due to lower temporal emargination; 3 = absent, due to upper temporal emargination.	0	0	?	0	0	0	0	0	0	?	?	?	2	2	2	1	3	1	0	0	?	0	?	0	0	0	0	0	?	0	?	0	0	?	0	?	?	3	0	0	0	0	?	0	0	0	0
19	Squamosal supraoccipital contact (Joyce, 2007, character 19)	0 = absent; 1 = present	0	0	?	0	?	0	1	1	0	?	?	?	0	0	0	0	0	0	0	0	?	?	0	0	0	0	0	0	?	0	0	0	0	?	0	0	0	0	0	0	0	0	?	0	0	0	0
20	Postorbital–palatine contact (Joyce, 2007, character 20)	0 = absent; 1 = present, foramen palatinum posterius situated posterior to the orbital wall.	0	0	?	0	?	0	0	0	0	?	?	?	1	1	1	1	1	1	0	?	?	?	0	0	0	0	0	0	0	0	0	0	0	?	0	0	?	?	0	0	0	0	?	0	0	0	0
21	Supratemporal (Joyce, 2007, character 21)	0 = present; 1 = absent	0	0	?	0	?	1	1	1	1	?	?	?	1	1	1	1	1	1	1	1	1	?	1	1	1	1	1	1	1	1	1	1	1	?	1	1	1	1	1	1	1	1	?	1	1	1	1
22	Subdivision of external nares by internarial process of premaxilla (Joyce, 2007, character 22)	0 = present; 1 = absent	0	0	?	0	0	1	[0 1]	1	0	?	?	?	1	1	1	1	1	1	1	1	1	1	?	1	1	1	1	1	1	1	1	1	1	?	1	1	1	1	1	1	1	1	?	1	1	1	1
23	Fusion of premaxillae (Joyce, 2007, character 23)	0 = absent; 1 = present	0	0	?	?	?	0	0	0	0	?	?	?	0	0	0	0	0	0	0	0	0	0	?	0	0	0	0	0	0	0	0	0	0	?	0	?	0	?	0	0	0	0	?	0	0	0	0
24	Foramen prepalatinum (Joyce, 2007, character 24)	0 = present; 1 = absent, premaxillae well ossified; 2 = absent, foramen intermaxillaris present.	0	0	?	?	?	0	0	0	0	?	?	?	0	0	0	0	0	0	0	0	?	?	?	0	0	0	0	0	0	0	0	0	?	?	0	?	0	?	0	0	1	1	?	0	0	0	0
25	Exclusion of premaxillae from apertura narium externa (Joyce, 2007, character 25)	0 = absent; 1 = present.	0	0	?	0	0	0	0	0	0	?	?	?	0	0	0	0	0	0	0	0	0	0	?	0	0	0	0	0	0	0	0	0	0	?	0	?	0	0	0	0	0	0	?	0	0	0	0
26	Distinct, medial premaxillary hook along the labial margin of the premaxillae (Joyce, 2007, character 26)	0 = absent; 1 = present	0	0	?	0	0	0	0	0	0	?	?	?	0	0	0	0	0	0	0	0	1	1	?	0	0	0	0	0	0	0	0	0	0	?	0	0	0	0	0	0	0	1	?	0	0	1	1
27	Vomer (Joyce, 2007, character 27)	0 = paired; 1 = single; 2 = single, greatly reduced or absent	0	0	?	0	?	1	1	1	1	?	?	?	1	1	1	2	2	2	1	1	1	?	?	1	1	1	1	1	1	1	1	1	1	?	1	1	1	?	1	1	1	1	?	1	1	1	1
28	Vomer–pterygoid contact in palatal view (Joyce, 2007, character 28)	0 = present; 1 = absent, medial contact of palatines present	0	0	?	0	0	0	0	0	0	?	?	?	0	0	0	1	1	1	0	?	?	?	?	0	0	0	0	0	0	0	1	1	1	?	0	0	0	?	0	0	0	0	?	0	0	0	0
29	Vomerine and palatine teeth (Joyce, 2007, character 29)	0 = present; 1 = absent.	0	0	?	1	?	1	1	1	1	?	?	?	1	1	1	1	1	1	1	1	1	?	?	1	1	1	1	1	1	1	1	1	1	?	1	1	1	1	1	1	1	1	?	1	1	1	1
30	Palatine contribution to anterior extension of lateral braincase wall (Joyce, 2007, character 30)	0 = absent; 1 = present, well developed.	0	0	?	?	?	0	0	0	0	?	?	?	0	0	0	0	0	0	?	0	0	?	?	0	0	0	0	0	0	0	0	0	0	?	0	?	?	?	0	0	0	0	?	0	?	0	0
31	Flooring of cavum acustico-jugulare and recessus scalae tympani (Joyce, 2007, character 31)	0 = absent; 1 = fully or partially present, produced by the posterior process of the pterygoid; 2 = fully or partially present, produced by the ventral process of the quadrate or the prootic, or both	0	0	?	0	0	0	1	1	1	?	?	2	2	2	2	2	2	2	1	1	1	?	1	1	1	1	1	1	1	1	1	1	1	1	1	1	1	1	1	1	1	1	?	1	1	1	1
32	Central constriction of the middle ear (Joyce, 2007, character 32)	0 = absent; 1 = present, formed by quadrate	0	0	?	?	0	1	1	1	1	?	?	1	1	1	1	1	1	1	1	1	1	?	1	1	1	1	1	1	1	1	1	1	1	?	1	1	1	1	1	1	1	1	?	1	1	1	1
33	Cavum tympani (Joyce, 2007, character 33)	0 = absent; 1 = partially developed; 2 = fully developed.	0	0	?	1	1	2	2	2	2	?	?	2	2	2	2	2	2	2	2	2	2	2	2	2	2	2	2	2	2	2	2	2	2	?	2	2	2	2	2	2	2	2	?	2	2	2	2
34	Precolumellar fossa (Joyce, 2007, character 34)	0 = absent; 1 = large and deep	0	0	?	0	0	0	0	0	0	?	?	0	0	0	0	1	1	1	0	0	0	0	0	0	0	0	0	0	0	0	0	0	0	?	?	0	1	1	1	0	0	0	?	0	0	0	0
35	Antrum postoticum (Joyce, 2007, character 35)	0 = absent; 1 = present, quadrate does not fully enclose the anterior perimeter of the antrum; 2 = present, quadrate fully encloses the anterior perimeter of the antrum	0	0	?	0	0	1	1	1	1	?	?	?	2	2	2	2	2	2	1	1	?	?	[1 2]	?	?	1	?	1	[1 2]	1	1	1	1	?	[1 2	[1 2	[1 2	2	1	1	1	1	?	1	2	2	2
36	Incisura columellae auris (Joyce, 2007, character 36)	0 = absent, stapes articulates along the medial side of the quadrate; 1 = present, but open posteroventrally; 2 = present and closed, but only enclosing the stapes; 3 = present and closed, enclosing stapes and the Eustachian tube.	0	0	?	1	1	1	3	1	3	?	?	?	3	3	3	3	3	3	1	1	1	1	1	1	1	1	1	1	1	1	1	1	1	?	1	1	1	2	1	1	1	1	?	1	2	2	2
37	Epipterygoid (Joyce, 2007, character 37)	0 = present; 1 = absent	0	?	?	?	?	?	0	0	0	?	?	?	1	1	1	1	1	1	0	0	0	?	1	1	1	1	1	1	0	0	0	0	?	?	?	?	?	?	0	?	0	0	?	1	?	0	0
38	Pterygoid teeth (Joyce, 2007, character 38)	0 = present; 1 = absent.	0	0	?	0	?	0	1	1	1	?	?	1	1	1	1	1	1	1	1	1	1	?	1	1	1	1	1	1	1	1	1	1	1	?	1	1	1	1	1	1	1	1	?	1	1	1	1
39	Basipterygoid articulation (Joyce, 2007, character 39)	0 = open; 1 = fused	0	0	?	1	1	1	1	1	1	?	?	1	1	1	1	1	1	1	1	1	1	?	1	1	1	1	1	1	1	1	1	1	1	?	1	1	1	1	1	1	1	1	?	1	1	1	1
40	Interpterygoid vacuity (Joyce, 2007, character 40)	0 = present; 1 = absent	0	0	?	0	0	0	1	1	1	?	?	?	1	1	1	1	1	1	1	1	1	?	1	1	1	1	1	1	1	1	1	1	1	1	1	1	1	1	1	1	1	1	?	1	1	1	1
41	Pterygoid–basioccipital contact (Joyce, 2007, character 41)	0 = absent; 1 = present	0	0	?	0	0	0	1	0	1	?	?	0	0	0	0	0	0	0	1	1	1	?	1	1	1	1	1	1	1	1	1	1	1	?	1	1	1	0	1	1	1	1	?	1	1	1	1
42	Processus trochlearis pterygoideus (Joyce, 2007, character 42)	0 = absent; 1 = present	0	0	?	0	0	0	0	0	?	?	?	?	1	1	1	1	1	1	0	0	0	?	0	0	0	0	0	0	0	0	0	0	0	?	0	0	0	0	0	0	0	0	?	0	0	0	0
43	Foramen palatinum posterius (Joyce, 2007, character 43)	0 = present; 1 = present, but open laterally; 2 = absent	0	0	?	0	0	0	0	0	?	?	?	?	0	0	0	0	0	0	0	0	0	?	?	0	0	0	0	0	0	1	0	1	1	?	0	0	0	0	0	0	2	2	?	2	0	0	0
44	Medial contact of pterygoids (Joyce, 2007, character 44)	0 = pterygoids in medial contact with one another for at least part of their length; 1 = absent, contact of the basisphenoid with the vomer or palatines, or both, present	0	0	?	0	0	0	0	0	0	?	?	?	0	0	0	0	0	0	0	1	1	?	0	0	0	0	0	0	0	0	0	0	0	?	1	0	0	0	0	0	0	0	?	0	0	?	0
45	Pterygoid contribution to foramen palatinum posterius (Joyce, 2007, character 45)	0 = present; 1 = absent	0	0	?	0	0	0	[0 1]	0	?	?	?	?	0	0	0	0	0	1	0	0	0	?	?	0	0	1	0	1	0	-	0	-	-	?	0	0	0	0	0	0	-	-	?	-	1	1	1
46	Crista supraoccipitalis (Joyce, 2007, character 46)	0 = poorly developed; 1 = protruding significantly posterior to the foramen magnum	0	0	?	0	0	0	1	1	?	?	?	?	1	0	0	1	1	1	0	0	0	?	0	0	0	0	0	0	1	1	1	0	1	?	1	1	1	1	1	1	1	1	1	1	1	1	1
47	Large supraoccipital exposure to dorsal skull roof (Joyce, 2007, character 47)	0 = absent; 1 = present	0	0	?	0	?	0	1	1	0	?	?	?	0	0	0	0	0	0	0	0	?	?	0	0	0	0	0	0	0	0	0	0	0	?	0	0	0	0	0	0	0	0	0	0	0	0	0
48	Medial contact of exoccipitals dorsal to foramen magnum (Joyce, 2007, character 48)	0 = absent; 1 = present	0	0	?	?	?	0	0	0	0	?	?	0	0	1	1	0	0	0	0	0	?	?	0	0	0	0	0	0	0	0	0	0	0	?	0	0	0	0	0	0	0	0	?	0	0	0	0
49	Processus paroccipitalis (Joyce, 2007, character 49)	0 = loosely articulated to squamosal and quadrate; 1 = tightly sutured to squamosal and quadrate.	0	0	?	1	1	1	1	1	1	?	?	1	1	1	1	1	1	1	1	1	1	?	1	1	1	1	1	1	1	1	1	1	1	?	1	1	1	1	1	1	1	1	?	1	1	1	1
50	Rostrum basisphenoidale (Joyce, 2007, character 50)	0 = flat; 1 = rod-like, thick, and rounded	0	0	?	?	?	0	0	?	0	?	?	?	0	0	0	0	0	0	?	0	0	0	0	0	0	0	0	0	0	0	0	0	?	?	?	0	?	?	0	0	1	1	?	1	?	0	0
51	Paired pits on ventral surface of basisphenoid (Joyce, 2007, character 51)	0 = absent; 1 = present	0	0	?	0	0	0	0	0	0	?	?	0	0	0	0	0	0	0	0	0	0	?	0	0	0	0	0	0	0	0	0	0	0	1	1	1	?	1	1	0	0	0	?	0	0	0	0
52	Path of hyomandibular branch of the facial nerve (Joyce, 2007, character 52)	0 = hyomandibular nerve passes through cranioquadrate space parallel to vena capitis lateralis; 1 = hyomandibular nerve runs independent from vena capitis lateralis	0	0	?	?	?	?	1	?	?	?	?	?	1	1	1	1	1	1	0	0	0	?	0	0	0	0	0	0	0	0	0	0	0	?	0	0	0	0	0	0	0	0	?	0	0	0	0
53	Position of stapedio-temporal canal (Joyce, 2007, character 53)	0 = posterior to fenestra ovalis between paroccipital process and quadrate; 1 = anterior to fenestra ovalis between quadrate and prootic	0	0	?	1	1	1	1	1	1	?	?	1	1	1	1	1	1	1	1	1	1	1	1	1	1	1	1	1	1	1	1	1	1	?	1	1	1	1	1	1	1	1	?	1	1	1	1
54	Size of foramen stapedio-temporale (Joyce, 2007, character 54)	0 = relatively large (the size of a large blood foramina); 1 = significantly reduced in size (the size of a nerve foramina); 2 = absent	0	0	?	0	0	0	0	0	0	?	?	0	0	0	0	0	0	0	0	0	0	0	0	0	0	0	0	0	0	0	0	0	0	?	0	0	0	0	0	0	0	0	?	0	0	0	0
55	Anterior and posterior jugular foramina defined by bone (Joyce, 2007, character 55)	0 = absent, 1 = present	0	0	?	0	0	1	1	1	1	?	?	1	1	1	1	1	1	1	1	1	1	1	1	1	1	1	1	1	1	1	1	1	1	?	1	1	1	1	1	1	1	1	?	1	1	1	1
56	Foramen posterius canalis caroticum internus (Joyce, 2007, character 56)	0 = formed by basisphenoid only; 1 = formed by both basisphenoid and pterygoid halfway along the basisphenoid–pterygoid suture; 2 = formed by prootic only; 3 = formed mostly or fully by pterygoid, foramen positioned near the posterior end of the basisphenoid	0	0	?	?	?	0	3	0	0	?	?	0	2	2	2	0	2	0	1	1	1	?	1	1	1	1	1	1	3	3	3	3	3	?	3	3	3	3	3	3	3	3	?	3	3	3	3
57	Fenestra perilymphatica (Joyce, 2007, character 57)	0 = large; 1 = reduced in size to that of a small foramen	0	0	?	?	0	0	0	0	?	?	?	?	0	0	0	0	0	0	?	1	?	?	1	1	1	1	1	1	0	0	0	0	?	?	?	?	?	0	?	?	0	0	?	0	0	0	0
58	Medial contact of dentaries (Joyce, 2007, character 58)	0 = fused; 1 = sutured only (symphysis)	0	0	?	?	?	0	0	0	0	?	?	?	0	1	1	0	0	0	?	?	0	0	?	0	0	0	0	0	0	0	0	?	0	?	?	0	?	0	?	0	0	0	0	0	?	0	0
59	Splenial (Joyce, 2007, character 59)	0 = present; 1 = absent.	0	0	?	?	?	0	0	0	?	?	?	?	0	0	0	1	1	1	?	?	0	?	0	0	0	0	1	1	0	0	0	?	?	?	?	?	?	?	?	1	1	1	1	1	?	1	1
60	Carapacial scutes (Joyce, 2007; Havlik et al., 2014, character 60)	0 = present; 1 = partially present, 2 = absent.	0	0	0	0	?	0	0	0	0	0	0	0	0	0	0	0	0	0	?	0	0	0	0	0	0	0	0	0	?	0	0	0	0	0	0	0	?	0	0	0	0	0	1	2	?	0	0
61	Tricarinate carapace (Joyce, 2007, character 61)	0 = absent; 1 = present, but only poorly developed, 2 = present and pronounced	0	0	0	0	?	0	0	0	0	0	0	0	0	0	0	0	0	0	?	0	0	0	0	0	0	0	0	0	?	0	0	0	0	0	0	0	?	0	0	0	0	0	0	0	?	0	0
62	Articulation of nuchal with neural spine of eighth cervical vertebra (Joyce, 2007, character 62)	0 = cervical articulates with nuchal along a blunt facet; 1 = articulation absent; 2 = cervical articulates with nuchal along a raised pedestal.	0	0	?	?	?	0	0	0	0	1	1	1	1	1	1	1	1	1	?	?	1	?	1	1	1	1	1	1	?	1	?	1	?	1	1	1	?	1	1	2	2	2	2	2	?	1	1
63	Elongate costiform processes of nuchal (Joyce, 2007, character 63)	0 = absent; 1 = present, process crosses peripheral I to contact peripheral II and sometimes even peripheral III.	0	0	?	?	?	0	0	0	0	0	0	0	0	0	0	0	0	0	?	0	0	?	0	0	0	0	0	0	?	0	?	0	0	0	0	0	?	0	0	0	0	0	0	0	?	1	1
64	location of the square neural (i.e., neural reversal)	0 = neural 1; 1 = neural 2; 2 = neural 3, or more posteriorly	?	?	?	?	?	1	?	?	1	1	1	1	-	-	1	0	0	0	?	0	0	0	0	0	0	0	0	0	?	0	0	0	?	0	2	0	?	1	?	0	0	0	?	-	0	0	0
65	Number of peripherals (Joyce, 2007, character 65)	0 = more than 11 pairs of peripherals present; 1 = 11 pairs of peripherals present; 2 = 10 pairs of peripherals present; 3 = less than 10 pairs of peripherals present.	0	0	0	?	?	1	1	1	1	1	?	1	1	1	1	1	1	1	?	1	1	1	1	?	1	1	1	1	?	1	1	?	1	1	1	1	?	1	1	1	0	1	1	3	?	1	1
66	Anterior peripherals incised by musk ducts (Joyce, 2007, character 66)	0 = absent; 1 = present	0	0	0	0	?	0	0	0	0	0	0	0	0	0	0	0	0	0	?	0	0	0	0	0	0	0	0	0	?	0	?	0	0	0	0	0	?	0	0	0	0	0	0	-	?	0	0
67	Medial contact of costal I (Joyce, 2007, character 67)	0 = absent, 1 = present	0	0	?	?	?	0	0	0	0	0	?	0	0	0	0	0	0	0	?	0	0	0	0	0	0	0	0	0	?	0	0	0	0	0	0	0	?	0	0	0	0	0	0	0	?	0	0
68	Medial contact of posterior costals (Joyce, 2007, character 68)	0 = absent, 1 = medial contact of up to three posterior costals present; 2 = medial contact of all costals present.	0	0	?	?	?	0	0	0	0	0	?	0	2	2	1	1	1	1	?	0	0	0	0	?	0	0	0	0	?	0	0	?	0	0	0	0	?	0	0	0	0	0	0	-	?	0	0
69	Reduction of costal ossification (Joyce, 2007, character 69)	0 = absent, costals fully or almost fully ossified, costal fontanelles small or absent; 1 = present, costals ossified only two thirds the length of the costal ribs, costal fontanelles well developed	0	0	0	0	?	0	0	0	0	0	0	0	0	0	0	0	0	0	?	0	0	0	0	0	0	0	0	0	?	0	0	0	1	0	0	0	?	0	0	1	1	1	1	1	0	0	0
70	Cervical scutes (Joyce, 2007, character 70)	0 = one cervical present; 1 = cervicals absent, carapacial scutes otherwise present; 2 = more than one cervical present.	0	0	?	?	?	0	0	0	?	0	?	0	1	0	0	1	1	1	?	0	0	0	0	0	0	2	2	2	?	2	0	?	0	0	0	0	?	1	0	0	0	0	?	-	?	0	0
71	Supramarginals scutes (Joyce, 2007, character 71)	0 = complete row present, fully separating marginals from pleurals; 1 = partial row present, incompletely separating marginals from pleurals; 2 = absent	0	0	1	0	?	2	2	2	2	1	2	2	2	2	2	2	2	2	?	2	2	2	2	2	2	2	2	2	?	2	2	2	2	2	2	2	?	2	2	2	2	2	2	2	?	1	2
72	Number of vertebrals scutes (Joyce, 2007, character 72)	0 = four present; 1 = five or more present	0	0	1	?	?	1	1	1	1	1	?	1	1	1	1	1	1	1	?	1	1	1	1	1	1	1	1	1	?	1	1	?	1	1	1	1	?	1	1	1	1	1	?	-	?	1	1
73	Shape of vertebrals (Joyce, 2007, character 73)	0 = vertebrals II to IV significantly broader than pleurals; 1 = vertebrals II to IV as narrow or narrower than pleurals	0	0	0	0	?	0	0	0	0	0	?	0	1	1	1	1	1	1	?	0	1	0	1	1	1	1	1	1	?	0	0	0	0	1	1	1	?	1	1	1	1	1	?	-	?	1	1
74	Position of vertebral II–III sulcus in taxa with five vertebrals (Joyce, 2007, character 74)	0 = sulcus positioned on neural VI; 1 = sulcus positioned on neural V	0	-	?	?	?	0	?	1	0	0	?	0	-	-	1	1	1	1	?	1	1	1	1	1	1	1	1	-	?	1	1	?	0	1	1	1	?	1	1	1	1	1	?	-	?	1	1
75	Connection between carapace and plastron (Joyce, 2007, character 75)	0 = osseous; 1 = ligamentous	0	0	0	0	?	0	1	1	0	0	0	0	0	0	0	0	0	0	?	0	0	0	0	0	0	0	0	0	?	0	1	?	1	1	1	1	1	1	1	1	1	1	1	1	1	1	1
76	Central plastral fontanelle (Joyce, 2007, character 76)	0 = absent in adult individuals; 1 = present, even in adult individuals	0	0	0	0	?	0	1	1	0	1	1	1	0	0	0	0	0	0	?	0	0	0	0	0	0	0	0	0	?	[0 1]	1	1	1	0	0	0	?	[0 1]	1	1	1	1	1	1	0	1	1
77	Plastral kinesis (Joyce, 2007, character 77)	0 = absent, scute sulci and bony sutures do not overlap; 1 = present, scute sulci coincide with hyoplastral–epiplastral contact	0	0	0	0	?	0	0	0	0	0	0	0	0	0	0	0	0	0	?	0	0	0	0	0	0	0	0	0	?	0	0	0	0	0	0	0	?	?	?	0	0	0	0	-	0	0	0
78	Anterior entoplastral process (Joyce, 2007, character 78)	0 = present, medial contact of epiplastra absent; 1 = absent, medial contact of epiplastra present	0	0	0	0	?	0	1	1	1	1	1	1	1	1	1	1	1	1	?	1	1	1	1	1	1	1	1	1	?	1	?	?	1	1	1	1	?	1	?	1	1	1	1	1	1	1	1
79	Size of posterior entoplastral process (Joyce, 2007, character 79)	0 = posterior process long; 1 = posterior process reduced in length	0	0	0	0	?	0	0	0	?	1	1	1	1	1	1	1	1	1	?	?	1	1	1	1	1	1	1	1	?	1	?	?	1	1	1	1	?	1	?	1	1	1	1	1	1	1	1
80	Distinct posterolateral entoplastral processes (Joyce, 2007, character 80)	0 = present; 1 = absent.	0	0	1	?	?	1	1	1	1	1	?	?	1	1	1	1	1	1	?	?	1	1	1	1	1	1	1	1	?	1	?	?	1	1	1	1	?	1	?	1	1	1	1	1	1	1	1
81	Entoplastron (Joyce, 2007, character 81)	0 = massive and cross- to diamond-shaped; 1 = strap like and V-shaped	0	0	0	0	?	0	0	0	0	0	0	0	0	0	0	0	0	0	?	0	0	0	0	0	0	0	0	0	?	0	0	?	0	0	0	0	?	0	0	0	0	0	0	0	0	0	0
82	Entoplastron (Joyce, 2007, character 82)	0 = present; 1 = absent.	0	0	0	0	?	0	0	0	0	0	0	0	0	0	0	0	0	0	?	0	0	0	0	0	0	0	0	0	?	0	0	?	0	0	0	0	?	0	0	0	0	0	0	0	0	0	0
83	Shape and contacts of epiplastra (Joyce, 2007, character 83)	0 = epiplastra squarish in shape, minor posterior contact with hyoplastra; 1 = epiplastra elongate in shape, long posteromedial contact with hyoplastra	0	0	0	?	?	0	1	1	0	0	0	0	0	0	0	0	0	0	?	0	0	0	0	0	0	0	0	0	?	0	0	?	0	0	1	1	1	-	?	1	1	1	1	1	1	1	1
84	Contacts of axillary buttresses with the hyoplastron (Joyce, 2007, character 84)	0 = peripherals only; 1 = peripherals and first costal	0	0	0	0	?	0	0	0	1	1	1	1	1	1	1	1	1	1	?	?	1	?	1	1	1	1	1	1	?	1	0	1	0	0	0	0	?	0	0	0	0	0	0	0	0	0	0
85	Number and size of mesoplastra (Joyce, 2007, character 85)	0 = one or two pair of mesoplastra present that fully hinder any contact between the hyoplastra and hypoplastra; 1 = one reduced pair of mesoplastra present that allows partial contact between the hyoplastra and hypoplastra; 2 = mesoplastra absent.	0	0	0	0	?	0	?	0	1	1	1	1	2	2	2	1	1	1	?	0	0	0	0	0	0	0	1	0	?	2	2	2	2	2	2	2	?	2	2	2	2	2	2	2	2	2	2
86	Contacts of axillary buttresses with the hypoplastron (Joyce, 2007, character 86)	0 = peripherals only; 1 = peripherals and costal V; 2 = peripherals, costal V, and costal VI	0	0	0	0	?	0	0	0	1	1	1	?	1	0	1	1	1	1	?	?	1	?	1	1	1	1	1	1	?	1	0	?	0	0	0	0	?	0	0	0	0	0	0	0	0	0	0
87	Distinct anal notch in the xiphiplastron (Joyce, 2007, character 87)	0 = absent; 1 = present	0	0	1	0	?	0	0	0	0	1	?	1	1	1	1	1	1	1	?	0	0	0	?	?	0	?	0	0	?	0	0	?	0	0	0	0	?	0	0	0	0	0	0	0	0	0	0
88	Xiphiplastral shape (Joyce, 2007, character 88)	0 = elongate rectangles; 1 = narrow struts that frame a xiphiplastral fontanelle.	0	0	0	0	?	0	0	0	0	0	0	0	0	0	0	0	0	0	?	0	0	0	0	0	0	0	0	0	?	0	0	?	0	0	0	0	?	0	0	1	1	1	1	1	0	0	0
89	Plastral scutes (Havlik et al., 2014, character 89)	0 = present; 1 = reduced; 2 = absent	0	0	0	0	?	0	0	0	0	0	0	0	0	0	0	0	0	0	?	0	0	0	0	0	0	0	0	0	?	0	0	0	?	0	0	0	0	0	0	0	0	0	?	2	0	0	0
90	Midline sulcus in plastral scutes (Joyce, 2007, character 90)	0 = straight; 1 = distinctly sinuous	0	0	0	0	?	0	0	0	0	0	0	0	0	0	0	0	0	0	?	0	0	0	0	0	0	0	0	0	?	0	0	0	0	0	0	0	?	0	0	0	0	0	0	0	0	0	0
91	Plastral scale set 1, gulars (Joyce, 2007, character 91)	0 = one, medially situated pair of scutes present; 1 = one, medially situated scute present.	0	0	0	?	?	0	0	0	0	1	1	?	1	1	1	1	1	1	?	1	0	0	0	0	0	0	0	0	?	0	?	?	?	0	0	0	?	?	?	?	0	0	?	-	?	0	0
92	Plastral scale set 2, extragulars (Joyce, 2007, character 92)	0 = present; 1 = absent.	0	0	0	?	?	0	0	0	0	0	0	?	0	0	0	0	0	0	?	0	0	0	0	0	0	0	0	0	?	0	?	?	?	0	1	1	?	?	?	?	1	1	?	-	1	1	1
93	Medial contact of plastral scale set 2, extragulars: (Joyce, 2007, character 93)	0 = absent; 1 = present, contacting one another anterior to gular(s); 1 = present, contacting one another posterior to gular(s).	0	0	0	?	?	0	0	0	0	0	0	?	0	1	0	0	0	0	?	0	0	0	0	0	2	2	2	2	?	0	?	?	?	0	-	-	?	?	?	?	-	-	?	-	-	-	-
94	Anterior plastral tuberosities (Joyce, 2007, character 94)	0 = present; 1 = absent.	0	0	0	0	?	1	1	1	1	1	1	1	1	1	1	1	1	1	?	1	1	1	1	1	1	1	1	1	?	1	?	?	?	1	1	1	?	1	1	1	1	1	?	1	1	1	1
95	Plastral scale set 8, intergulars (Joyce, 2007, character 95)	0 = absent; 1 = present.	0	0	0	?	?	0	0	0	0	0	0	?	0	0	0	0	0	0	?	0	0	0	0	0	0	0	0	0	?	0	?	?	?	0	0	0	?	?	?	?	1	1	?	-	0	0	0
96	Plastral scale set 3, humerals (Joyce, 2007, character 96)	0 = one pair present; 1 = two pair present, subdivided by a plastral hinge	0	0	0	?	?	0	0	0	0	0	0	0	0	0	0	0	0	0	?	0	0	0	0	0	0	0	0	0	?	0	0	0	?	0	0	0	?	0	0	0	0	0	?	-	0	0	0
97	Plastral scale set 4, pectorals (Joyce, 2007, character 97)	0 = present; 1 = absent	0	0	0	?	?	0	?	0	0	0	0	0	0	0	0	0	0	0	?	0	0	0	0	0	0	0	0	0	?	0	0	0	?	0	0	0	?	0	0	?	0	0	?	-	0	0	0
98	Plastral scale set 5, abdominals (Joyce, 2007, character 98)	0 = present, in medial contact with one another; 1 = present, medial contact absent; 2 = absent	0	0	0	?	?	0	?	0	0	0	0	0	0	0	0	0	0	0	?	0	0	0	0	0	0	0	0	0	?	0	0	0	?	0	0	0	?	0	0	0	0	0	?	-	1	1	1
99	Plastral scale set 7, anals (Joyce, 2007, character 99)	0 = only cover parts of the xiphiplastra; 1 = anteromedially overlap onto hypoplastra	0	0	0	0	?	0	?	0	0	0	?	0	0	0	0	0	0	0	?	0	0	[0 1]	0	?	1	?	1	1	?	0	0	?	?	1	[0 1]	[0 1]	?	?	1	1	0	0	?	-	1	1	1
100	Inframarginal scutes (Joyce, 2007, character 100)	0 = more than two pair present, plastral scutes do not contact marginals; 1 = two pair present (axillaries and inguinals), limited contact between plastral scutes and marginals present; 2 = absent, unrestricted contact between plastral scutes and marginals presen	0	?	0	?	?	0	?	0	0	2	2	2	2	2	2	2	2	2	?	0	0	0	0	0	0	0	0	0	?	0	0	0	?	0	0	0	?	0	0	0	0	0	?	-	0	0	0
101	Cervical ribs (Joyce, 2007, character 101)	0 = large cervical ribs present; 1 = cervical ribs reduced or absent	0	0	?	0	?	?	0	0	?	?	?	?	1	1	1	1	1	1	?	?	?	1	?	?	1	1	?	?	?	?	1	1	1	?	1	1	?	?	1	1	1	1	1	1	?	1	1
102	Position of transverse processes (Joyce, 2007, character 102)	0 = middle of the centrum; 1 = anterior end of the centrum	0	0	?	?	?	0	0	0	0	0	0	0	0	0	0	0	0	0	?	0	0	0	?	0	0	0	?	0	?	?	1	1	1	1	1	1	?	?	1	1	1	1	1	1	?	1	1
103	Posterior cervicals with strongly developed ventral keels (Joyce, 2007, character 103)	0 = absent; 1 = present	0	0	?	?	?	0	0	0	?	?	?	?	0	0	0	0	0	0	?	?	0	?	?	0	0	0	?	0	?	?	0	?	?	0	1	1	?	?	?	?	1	1	1	1	?	1	1
104	Cervical centrum VIII significantly shorter than VII (Joyce, 2007, character 104)	0 = absent; 1 = present	0	0	?	?	?	?	0	0	?	?	?	?	0	0	0	0	0	0	?	?	0	?	?	0	0	0	?	0	?	?	?	?	?	0	?	?	?	0	0	1	1	1	0	1	?	1	1
105	Cervical central articulations (Joyce, 2007, character 105)	0 = articulations not formed; 1 = articulations formed	0	0	?	0	?	0	1	1	0	1	1	1	1	1	1	1	1	1	?	0	0	0	?	0	1	0	?	1	?	?	0	0	?	0	1	1	?	?	1	1	1	1	1	1	?	1	1
106	Articulation between cervical II and III (Joyce, 2007, character 106)	0 = 2(3; 1 = 2)3.	-	-	?	-	?	-	0	0	-	?	?	0	0	0	0	1	1	1	?	-	-	-	?	-	?	-	?	0	?	?	-	-	?	-	0	0	?	?	?	0	0	0	?	0	?	0	0
107	Articulation between cervical III and IV (Joyce, 2007, character 107)	0 = 3(4; 1 = 3)4.	-	-	?	-	?	-	0	1	-	?	?	0	0	0	0	1	1	1	?	-	-	-	?	-	?	-	?	0	?	?	-	-	?	-	0	0	?	?	0	0	0	0	?	0	?	0	0
108	Articulation between cervical IV and V (Joyce, 2007, character 108)	0 = 4(5; 1 = 4)5.	-	-	?	-	?	-	1	1	-	?	?	?	0	0	0	1	1	1	?	-	-	-	?	-	?	-	?	1	?	?	-	-	?	-	1	1	?	?	1	1	1	1	?	1	?	1	1
109	Articulation between cervical V and VI (Joyce, 2007, character 109)	0 = 5(6; 1 = 5)6.	-	-	?	-	?	-	1	1	-	?	?	?	1	1	1	1	1	1	?	-	-	-	?	-	1	-	?	1	?	?	-	-	?	-	1	1	?	?	?	1	1	1	?	1	?	1	1
110	Articulation between cervical VI and VII (Joyce, 2007, character 110)	0 = 6(7; 1 = 6)7	-	-	?	-	?	-	1	0	-	?	?	?	1	1	1	1	1	1	?	-	-	-	?	-	1	-	?	1	?	?	-	-	?	-	1	1	?	?	?	1	1	1	?	1	?	1	1
111	Articulation between cervical VII and VIII (Joyce, 2007, character 111)	0 = 7(8; 1 = 7)8	-	-	?	-	?	-	1	0	-	?	?	?	0	0	0	1	1	1	?	-	-	-	?	-	1	-	?	1	?	?	-	-	?	-	1	1	?	?	0	1	1	1	?	1	?	1	1
112	Articulation between cervical VIII and the first dorsal (Joyce, 2007, character 112)	0 = 8(dorsal; 1 = 8)dorsal; 2 = none, vertebrae only meet at zygapophyses	-	-	?	-	?	-	1	1	-	?	?	?	1	1	1	1	1	1	?	-	-	-	?	-	1	-	?	1	?	?	-	-	?	-	1	1	?	?	1	1	1	1	?	1	?	1	1
113	Length of first dorsal rib (Joyce, 2007, character 113)	0 = long, extends full length of first costal and may even contact peripherals distally; 1 = intermediate, in contact with well-developed anterior bridge buttresses; 2 = intermediate to short, extends less than halfway across first costal	0	0	?	0	?	0	0	0	0	1	?	2	2	2	2	2	2	2	?	0	0	0	1	?	1	1	1	1	?	0	?	1	0	2	2	2	?	0	0	?	2	2	2	2	?	2	2
114	Contact of dorsal ribs IX and X with costals (Joyce, 2007, character 114)	0 = present, 1 = absent	0	0	?	?	?	0	0	0	?	0	0	0	0	0	0	0	0	0	?	?	0	?	0	?	0	0	0	0	?	0	?	?	?	0	?	?	?	?	?	0	0	0	0	0	?	0	0
115	Dorsal rib X (Joyce, 2007, character 115)	0 = dorsal rib X long, spanning full length of costals and contacting peripherals distally; 1 = dorsal rib X short, not spanning farther distally than pelvis.	0	0	?	?	?	0	?	0	?	1	?	1	1	1	1	1	1	1	?	?	1	1	1	1	1	1	1	1	?	1	1	?	1	1	1	1	?	?	1	1	1	1	1	-	?	1	1
116	Anterior articulation of first dorsal centrum (Joyce, 2007, character 116)	0 = faces at most slightly anteroventrally; 1 = faces strongly anteroventrally	0	0	?	?	?	0	0	0	?	0	?	?	0	0	0	0	0	0	?	?	0	?	?	0	0	0	0	0	?	0	?	?	?	0	0	0	?	?	0	0	1	1	0	0	?	1	1
117	Chevrons (Joyce, 2007, character 117)	0 = present on nearly all caudals; 1 = absent, or only poorly developed, along the posterior caudals	0	0	?	?	?	0	0	0	0	1	?	?	1	1	1	1	1	1	?	?	?	?	?	?	0	0	?	0	?	?	?	?	?	0	?	1	?	?	1	0	1	1	1	1	?	0	0
118	Tail club (Joyce, 2007, character 118)	0 = present; 1 = absent	0	0	?	1	?	1	0	1	?	?	?	?	1	1	1	1	1	1	?	?	?	1	?	?	1	1	?	1	?	?	1	?	?	1	?	1	?	1	1	1	1	1	1	1	?	1	1
119	Caudal centra (Joyce, 2007, character 119)	0 = all centra amphicoelous; 1 = all centra more or less pronounced procoelous; 2 = all centra more or less pronounced opisthocoelous; 3 = anterior few centra procoelous, posterior centra predominantly opisthocoelous.	0	0	?	?	?	0	[2 3]	3	0	?	?	?	1	1	1	1	1	1	?	?	?	?	?	?	0	2	?	2	?	?	0	?	?	3	?	3	?	?	3	1	1	1	1	1	?	3	3
120	Cleithra (Joyce, 2007, character 120)	0 = present and in contact with the carapace; 1 = present, osseous contact with carapace absent; 2 = absent	0	0	0	0	?	1	1	1	1	?	?	?	2	2	2	2	2	2	?	?	1	1	?	?	?	2	2	?	?	?	?	?	?	1	?	?	?	?	?	?	2	2	2	2	2	2	2
121	Length of acromial process (Joyce, 2007, character 121)	0 = less than one half length of scapular process; 1 = more than one half length of scapular process	0	0	?	0	?	1	1	1	?	?	?	?	1	1	1	1	1	1	?	?	1	?	?	?	1	?	?	1	?	1	1	?	1	1	?	1	?	?	1	1	1	1	1	1	1	1	1
122	Acromial ridge (Joyce, 2007, character 122)	0 = present, contacts the glenoid proximally; 1 = absent	0	0	?	0	?	0	0	0	?	?	?	?	1	1	1	1	1	1	?	?	1	?	?	?	1	?	?	1	?	1	1	?	1	1	?	1	?	?	1	1	1	1	1	1	1	1	1
123	Glenoid neck present on scapula (Joyce, 2007, character 123)	0 = absent; 1 = present	0	0	?	?	?	0	0	0	0	?	?	?	1	1	1	0	0	1	?	?	1	?	?	?	1	?	?	1	?	1	1	?	?	1	?	?	?	?	1	1	1	1	1	1	0	0	0
124	Coracoid foramen (Joyce, 2007, character 124)	0 = present; 1 = absent	0	0	?	0	?	1	1	1	?	?	?	?	1	1	1	1	1	1	?	?	1	?	?	?	1	?	?	1	?	1	1	?	1	1	?	1	?	?	1	1	1	1	1	1	1	1	1
125	Sutural articulation of pelvis to shell (Joyce, 2007, character 125)	0 = absent; 1 = present	0	0	?	?	?	0	0	0	0	1	1	1	1	1	1	1	1	1	?	?	0	?	0	?	0	0	0	0	?	0	0	?	0	0	?	0	?	?	0	0	0	0	0	0	0	0	0
126	Elongated iliac neck (Joyce, 2007, character 126)	0 = absent; 1 = present	0	0	1	0	?	1	1	1	?	1	?	?	1	1	1	1	1	1	?	1	1	?	?	?	1	?	?	1	?	1	?	?	?	1	?	1	?	?	1	?	1	?	1	1	1	1	1
127	Iliac scar (Joyce, 2007, character 127)	0 = extends from costals onto the peripherals and pygal; 1 = positioned on costals only	0	-	?	?	?	-	-	-	-	0	1	1	1	1	1	1	1	1	?	?	-	?	-	?	-	-	-	-	?	-	-	?	-	-	?	-	?	?	-	-	-	-	-	-	-	-	-
128	Shape of ilium articular site (Joyce, 2007, character 128)	0 = narrow and pointed posteriorly; 1 = oval	0	-	?	?	?	-	-	-	-	0	0	1	1	1	1	1	1	1	?	?	-	?	-	?	-	-	-	-	?	-	-	?	-	-	?	-	?	?	-	-	-	-	-	-	-	-	-
129	Posterior notch in acetabulum (Joyce, 2007, character 129)	0 = absent; 1 = present	0	0	0	0	?	0	0	0	?	0	?	?	0	0	0	0	0	0	?	0	0	?	?	?	0	?	0	?	?	0	?	?	0	0	?	0	?	?	0	0	0	0	0	0	0	0	0
130	Ischial contacts with plastron (Joyce, 2007, character 130)	0 = contact by way of a large central tubercle; 1 = contact by way of two separate ischial processes	0	0	0	1	?	1	1	?	?	1	?	?	1	1	1	1	1	1	?	?	1	?	?	?	1	?	1	1	?	1	1	?	1	1	?	1	?	?	1	1	1	1	1	1	?	1	1
131	Hypoischium (Joyce, 2007, character 131)	0 = present; 1 = absent	0	0	?	0	?	1	?	?	?	?	?	?	1	1	1	1	1	1	?	?	1	?	?	?	1	?	1	1	?	1	1	?	1	1	?	1	?	?	1	1	1	1	1	1	?	1	1
132	Phalangeal formula of manus and pes (Joyce, 2007, character 132)	0 = most digits with three elongate phalanges; 1 = most digits with two short phalanges	1	1	?	1	?	?	1	0	?	?	?	0	0	0	0	0	0	0	?	?	?	0	?	?	0	?	?	?	?	0	0	?	0	?	?	0	?	0	?	0	0	0	?	0	?	0	0
133	paddles (Joyce, 2007, character 133)	0 = absent; 1 = short paddles present; 2 = elongate paddles present	0	0	?	0	?	?	0	0	?	?	?	0	0	0	0	0	0	0	?	?	?	0	?	?	0	?	?	?	?	0	0	?	1	?	?	0	?	0	?	1	2	2	?	2	?	0	0
134	flippers (Joyce, 2007, character 134)	0 = absent; 1 = short flippers present; 2 = elongate flippers present	0	0	?	0	?	?	0	0	?	?	?	0	0	0	0	0	0	0	?	?	?	0	?	?	0	?	?	?	?	0	0	?	0	?	?	0	?	0	?	0	0	0	?	0	?	0	0
135	claw of fifth digit (Joyce, 2007, character 135)	0 = present; 1 = absent	0	0	?	0	?	?	?	1	?	?	?	1	1	1	1	1	1	1	?	?	?	1	?	?	1	?	?	?	?	1	1	?	1	?	?	1	?	1	?	1	1	1	?	1	?	1	1
136	metatarsal V and “functional metatarsal V” (Joyce, 2007, character 136)	0 = metatarsal V functions as true metatarsal; 1 = metatarsal V functions as a tarsal, with the first phalanx of digit V functioning as a metatarsal	0	0	?	0	?	?	0	1	?	?	?	1	1	1	1	1	1	1	?	?	?	1	?	?	1	?	?	?	?	1	1	?	1	?	?	1	?	1	?	1	1	1	?	1	?	1	1
137	Fossa behind articular process of quadrate (Havlik et al., 2014, character 137)	0 = absent; 1 = small; 2 = large	0	0	?	0	0	0	0	0	0	?	?	?	0	0	0	0	0	0	0	0	0	0	0	0	0	0	0	0	0	0	0	0	0	?	0	0	0	0	0	0	0	0	?	0	0	0	0
138	depth of antrum postoticum (Havlik et al., 2014, character 138)	0 = absent; 1 = shallow; 2 = deep	-	-	?	-	-	2	2	2	2	?	?	?	2	2	2	2	2	2	2	2	2	?	2	2	2	2	2	2	2	2	2	2	?	2	2	2	2	2	2	1	1	1	?	1	2	2	2
139	paired ventral processes of nuchal (Havlik et al., 2014, character 139)	0 = absent; 1 = present	0	0	0	0	?	0	0	0	0	0	0	0	0	0	0	0	0	0	?	0	0	0	0	0	0	0	0	0	?	0	0	0	0	0	0	0	?	0	0	0	0	0	0	0	?	0	0
140	vertebral I (Havlik et al., 2014, character 140)	0 = undivided; 1 = partly or completely divided along the midline	0	0	0	?	?	0	0	0	0	0	?	0	0	0	0	0	0	0	?	0	0	0	0	0	0	0	0	0	?	0	0	?	0	0	0	0	?	0	0	0	0	0	?	-	?	0	0
141	width of posterior plastral lobe (Havlik et al., 2014, character 141)	0 = wide; 1 = reduced; 2 = narrow	-	0	0	0	?	0	0	0	0	0	0	0	0	0	0	0	0	0	?	0	0	0	0	0	0	0	0	0	?	0	0	?	0	1	1	1	?	2	1	1	1	1	?	1	1	1	1
142	manual claws (Havlik et al., 2014, character 142)	0 = five; 1 = four; 2 = three; 3 = two; 4 = one; 5 = zero	0	0	?	0	?	?	0	0	0	?	?	?	0	1	0	0	0	0	?	?	0	?	?	?	?	0	0	0	?	?	?	?	0	?	?	?	?	?	?	0	3	4	?	5	?	0	0
143	Triangular entoplastron (Havlik et al., 2014, character 143)	0 = absent; 1 = present	0	0	0	0	?	0	0	0	0	0	0	0	0	0	0	0	0	0	?	0	0	0	0	0	0	0	0	0	?	0	0	?	0	0	0	0	0	0	0	0	0	0	0	0	?	0	0
144	number of suprapygals (Havlik et al., 2014, character 144)	0 = two or more; 1 = one	?	?	?	?	?	0	?	0	0	1	?	1	1	1	1	1	1	1	?	0	0	?	?	?	1	?	?	?	?	0	0	?	1	0	0	0	0	?	0	?	0	0	?	-	?	0	0
145	Anterior margin of pygal greatly thickened and with visceral groove (Havlik et al., 2014, character 145)	0 = absent; 1 = present	0	0	0	?	?	0	0	0	0	0	0	0	0	0	0	0	0	0	?	0	0	0	0	0	0	0	0	0	?	0	0	?	0	0	0	0	0	0	0	0	0	0	0	-	?	0	0
146	neural series (Havlik et al., 2014, character 146)	0 = more or less continuous; 1 = neural series often disrupted by irregular midline contacts of costals	0	0	0	0	?	0	0	0	0	0	0	0	0	1	0	0	0	0	?	0	0	0	0	0	0	0	0	0	?	0	0	?	0	0	0	0	0	0	0	0	0	0	0	-	?	0	0
147	carapace with a distinct midline keel (modified from Havlik et al., 2014, character 147)	0 = absent; 1 = present	0	0	0	0	?	0	0	0	0	0	0	0	0	0	0	0	0	0	?	0	0	0	0	0	0	0	0	0	?	0	0	0	0	0	0	0	0	0	0	0	0	0	0	0	0	0	0
148	Pterygoid-pterygoid suture between foramen posterius canalis caroticus interni and basisphenoid (Danilov et al. 2017, character 148)	0 = absent; 1 = present	-	-	?	-	-	-	-	-	-	?	?	-	-	-	-	-	-	-	-	-	-	?	-	-	-	-	-	-	0	0	0	0	0	?	0	0	0	0	0	0	0	0	?	0	0	0	0
149	Pterygoid trough (Danilov et al. 2017, character 149)	0 = opened ventrally; 1 = closed ventrally	-	-	?	-	-	-	-	-	-	?	?	-	-	-	-	-	-	-	-	-	-	?	-	-	-	-	-	-	-	-	-	-	-	?	-	-	-	-	-	-	-	-	?	-	-	-	-
150	Position of the foramen posterius canalis caroticus interni on the ventral surface of the skull within pterygoids (Danilov et al. 2017, character 150)	0 = near middle part of basisphenoid; 1 = near posterior border of basisphenoid; 2 = distant from posterior border of basisphenoid	-	-	?	-	-	-	-	-	-	?	?	-	-	-	-	-	-	-	-	-	-	?	-	-	-	-	-	-	1	1	1	-	-	?	-	-	1	1	1	1	-	-	?	-	-	-	-
151	Foramen nervi trigemini is divided into two parts by prootic (Danilov et al. 2017, character 151)	0 = no; 1 = yes	0	0	?	0	?	0	0	0	0	?	?	0	0	0	0	0	0	0	?	?	0	?	0	?	0	0	?	?	0	0	0	0	0	?	0	?	0	?	0	?	0	0	?	0	?	0	0
152	Sulcus between cervical and/or marginal and vertebral I (Danilov et al. 2017, character 152)	0 = present; 1 = absent	0	-	0	?	?	0	0	0	0	0	?	0	0	0	0	0	0	0	?	0	0	0	0	0	0	0	0	-	?	0	0	0	0	0	0	0	-	-	0	0	-	0	-	-	0	0	0
153	Sulcus between vertebrals III and IV (Danilov et al. 2017, character 153)	0 = present; 1 = absent	0	0	0	?	?	0	0	0	0	0	?	0	0	0	0	0	0	0	?	0	0	0	0	0	0	0	0	0	?	0	0	0	0	0	0	0	0	0	0	0	0	0	0	-	0	0	0
154	Vertebral II extended anteriorly to occupy part of the nuchal (Danilov et al. 2017, character 154)	0 = no; 1 = yes	0	0	0	?	?	0	0	0	0	0	?	0	0	0	0	0	0	0	?	0	0	0	0	0	0	0	0	0	?	0	0	0	0	0	0	0	0	0	0	0	0	0	?	-	0	0	0
155	Additional vertebral scute between vertebrals II and III (Danilov et al. 2017, character 155)	0 = absent; 1 = present, but small (narrower than neurals 2–3 and not extending on to neural 1); 2 = present and large (wider than neurals 2–3 and extending on to neural 1); 3 = fused with vertebrals 3C4	0	0	0	?	?	0	0	0	0	0	?	0	0	0	0	0	0	0	?	0	0	0	0	0	0	0	0	0	?	0	0	0	0	0	0	0	0	0	0	0	0	0	-	-	0	0	0
156	Twisting of proximal versus distal humerus end (Hermanson et al. 2023, character 2)	0 = the distal humerus end is strongly twisted with regard to the proximal end (more than 60°); 1 = moderate twisting (between 10° and 30°); 2 = the twist is reduced (up to 10°) or entirely absent.	2	2	2	2	?	2	2	2	2	?	?	?	2	2	2	2	2	2	?	?	?	?	2	2	?	?	?	?	?	?	?	2	2	2	?	2	2	2	2	2	2	2	2	2	2	2	2
157	Lateral process of humerus (modified from Hirayama, 1998, character 67)	0 = proximally aligned with or extending beyond humeral head; 1 = slightly distally separated from humeral head; 2 = located distal to humeral head but along proximal end of shafts; 3 = located at middle of humeral shaft.	0	0	0	0	?	0	0	0	0	?	?	?	0	0	0	0	0	0	?	?	?	?	0	0	?	?	?	?	?	2	?	1	1	0	?	0	0	0	0	1	2	2	2	3	0	0	0
[truncated: 35 more columns]

## Sheet: Choana data set
		hypothetical_ancestor	Proganochelys	Proterochersis	Palaeochersis	Australochelys	Kayentachelys	Meiolania	Mongolochelys	Kallokibotion	Platychelys	Caribemys	Notoemys	Elseya	Chelodina	Phrynops	Erymnochelys	Pelomedusa	Podocnemis	Dorsetochelys	Pleurosternon	Glyptops	Dinochelys	Neurankylus	Trinitichelys	Plesiobaena	Boremys	Baena	Chisternon	Portlandemys	Plesiochelys	Solnhofia	Thalassemys	Santanachelys	Xinjiangchelys	Hangaiemys	Judithemys	Dracochelys	Sinemys	Ordosemys	Toxochelys	Caretta	Chelonia	Mesodermochelys	Dermochelys	Protochelydra	Macroclemmys	Chelydra	Platysternon
Nasals (Joyce, 2007, character 1)	0 = present; 1 = absent	0	0	?	0	?	0	0	0	0	?	?	?	0	0	0	1	1	1	0	0	0	0	?	0	0	0	1	0	0	0	0	0	0	?	0	?	?	0	0	0	1	1	?	1	1	1	1	1
Medial contact of nasals (Joyce, 2007, character 2)	0 = nasals contact one another medially along their entire length; 1 = medial contact of nasals partially or fully hindered by long anterior frontal process.	0	0	?	0	?	0	0	0	0	?	?	?	1	1	1	-	-	-	0	1	1	?	?	0	0	0	?	0	0	0	0	0	0	?	0	?	?	0	0	0	-	-	?	-	-	-	-	-
Size of nasals (Joyce, 2007, character 3)	0 = dorsal exposure of nasals large; 1 = dorsal exposure of nasals greatly reduced relative to that of the frontals.	0	0	?	0	?	0	0	1	1	?	?	?	1	1	1	-	-	-	1	1	1	1	?	1	1	1	?	1	1	1	1	1	1	?	1	?	?	1	1	1	-	-	?	-	-	-	-	-
Medial contact of prefrontals on dorsal skull surface (Joyce, 2007, character 4)	0 = absent; 1 = present, prefrontal contact with frontal absent	0	0	?	0	?	0	0	0	0	?	?	?	0	0	0	1	1	1	0	0	0	0	0	0	0	0	0	0	1	1	1	0	0	?	1	1	1	0	0	1	1	1	?	1	1	1	1	1
Prefrontal–vomer contact (Joyce, 2007, character 5)	0 = absent; 1 = present.	0	0	?	0	?	1	1	1	?	?	?	?	0	0	0	0	0	0	1	?	1	?	?	1	1	1	1	1	1	1	1	1	1	?	1	?	1	?	1	1	1	?	?	1	1	1	1	1
Prefrontal–palatine contact (Joyce, 2007, character 6)	0 = present; 1 = absent.	0	0	?	?	?	0	0	0	?	?	?	?	1	1	1	1	1	1	0	?	?	?	?	0	0	0	0	0	0	0	0	0	0	?	0	?	?	?	0	0	0	0	?	1	?	0	0	0
Dorsal prefrontal exposure (Joyce, 2007, character 7)	0 = large; 1 = reduced; 2 = absent or near absent	0	0	?	0	?	1	0	0	0	?	?	?	1	1	1	0	0	0	0	1	1	1	1	2	2	2	2	2	0	0	0	1	0	?	0	0	0	1	0	0	0	0	?	0	0	0	0	0
Prefrontals heavily sculptured with prominences and bosses (Joyce, 2007, character 8)	0 = present; 1= absent	0	0	?	1	1	1	1	1	1	?	?	?	1	1	1	1	1	1	1	1	1	1	1	1	1	1	1	1	1	1	1	1	1	?	1	1	1	1	1	1	1	1	?	1	1	1	1	1
Lacrimal (Joyce, 2007, character 9)	0 = present; 1 = absent	0	0	?	0	0	1	1	1	1	?	?	?	1	1	1	1	1	1	1	1	1	1	?	1	1	1	1	1	1	1	1	1	1	?	1	1	1	1	1	1	1	1	?	1	1	1	1	1
Frontal contribution to orbit (Joyce, 2007, character 10):	0 = absent, prefrontal contacts postorbital; 1 = present	0	0	?	0	?	1	0	0	?	?	?	?	1	1	1	1	1	1	1	1	1	1	1	1	1	1	1	1	1	1	1	1	1	?	1	1	1	1	1	1	[0 1]	1	?	0	0	0	0	0
Parietal–squamosal contact (Joyce, 2007, character 11)	0 = present, upper temporal emargination absent or only poorly developed; 1 = absent, upper temporal emargination well developed.	0	0	?	0	0	0	0	0	0	?	?	?	0	1	0	1	1	1	0	0	?	?	?	1	1	1	0	0	?	[0 1]	[0 1]	0	1	?	0	?	1	1	?	1	0	0	?	0	1	1	1	1
Parietal contact with the pterygoid, epipterygoid, or palatine (Joyce, 2007, character 12)	0 = absent, trigeminal foramen only developed as a notch; 1 = present, trigeminal foramen clearly formed by the descending process of the parietal.	0	0	?	?	?	?	1	1	1	?	?	?	1	1	1	1	1	1	1	1	1	?	1	1	1	1	1	1	1	1	1	1	1	?	1	1	1	1	1	1	1	1	?	0	1	1	1	1
Length of anterior extension of the lateral braincase wall (Joyce, 2007, character 13)	0 = short, inferior parietal process only produces a narrow strut anterior to trigeminal foramen, palatine contact absent; 1 = elongate, inferior parietal process produces an extended process anterior to trigeminal foramen, palatine contact commonly present.	0	-	?	?	?	?	0	0	?	?	?	?	1	1	1	1	1	1	?	1	1	?	1	1	1	1	1	1	0	0	0	1	0	?	1	1	1	1	1	?	0	0	?	-	1	1	1	1
Jugal–squamosal contact (Joyce, 2007, character 14)	0 = present; 1 = absent, contact between postorbital and quadratojugal commonly present.	0	0	?	?	?	1	1	1	1	?	?	?	1	1	1	1	1	1	1	1	1	1	?	1	1	1	1	1	?	1	1	1	1	?	1	1	1	1	1	1	1	1	?	0	1	1	1	1
Jugal participation to upper temporal rim (Joyce, 2007, character 15)	0 = absent; 1 = present, upper temporal emargination extensive.	0	0	?	0	0	0	0	0	0	?	?	?	0	0	0	0	0	0	0	0	0	0	?	0	0	0	0	0	?	0	0	0	0	?	0	0	0	0	0	0	0	0	?	0	0	0	0	0
Quadratojugal (Joyce, 2007, character 16)	0 = present; 1 = absent, due to the presence of a deep lower temporal emargination.	0	0	?	0	0	0	0	0	0	?	?	?	1	1	1	0	0	0	0	0	0	0	?	0	0	0	0	0	?	0	0	0	0	?	0	0	0	0	0	0	0	0	?	0	0	0	0	0
Quadratojugal–maxilla contact (Joyce, 2007, character 17)	0 = absent; 1 = present.	0	0	?	0	?	0	0	0	0	?	?	?	-	-	-	0	0	0	0	0	?	0	?	0	0	0	0	0	?	0	0	0	0	?	0	0	0	0	0	0	0	0	?	0	0	0	0	1
Squamosal–postorbital contact (Joyce, 2007, character 18):	0 = present; 1 = absent, temporal roofing well developed, but postorbital short; 2 = absent, due to lower temporal emargination; 3 = absent, due to upper temporal emargination.	0	0	?	0	0	0	0	0	0	?	?	?	2	2	2	1	3	1	0	0	?	0	?	0	0	0	0	0	?	0	?	0	0	?	0	?	?	3	0	0	0	0	?	0	0	0	0	0
Squamosal supraoccipital contact (Joyce, 2007, character 19)	0 = absent; 1 = present	0	0	?	0	?	0	1	1	0	?	?	?	0	0	0	0	0	0	0	0	?	?	0	0	0	0	0	0	?	0	0	0	0	?	0	0	0	0	0	0	0	0	?	0	0	0	0	0
Postorbital–palatine contact (Joyce, 2007, character 20)	0 = absent; 1 = present, foramen palatinum posterius situated posterior to the orbital wall.	0	0	?	0	?	0	0	0	0	?	?	?	1	1	1	1	1	1	0	?	?	?	0	0	0	0	0	0	0	0	0	0	0	?	0	0	?	?	0	0	0	0	?	0	0	0	0	0
Supratemporal (Joyce, 2007, character 21)	0 = present; 1 = absent	0	0	?	0	?	1	1	1	1	?	?	?	1	1	1	1	1	1	1	1	1	?	1	1	1	1	1	1	1	1	1	1	1	?	1	1	1	1	1	1	1	1	?	1	1	1	1	1
Subdivision of external nares by internarial process of premaxilla (Joyce, 2007, character 22)	0 = present; 1 = absent	0	0	?	0	0	1	[0 1]	1	0	?	?	?	1	1	1	1	1	1	1	1	1	1	?	1	1	1	1	1	1	1	1	1	1	?	1	1	1	1	1	1	1	1	?	1	1	1	1	1
Fusion of premaxillae (Joyce, 2007, character 23)	0 = absent; 1 = present	0	0	?	?	?	0	0	0	0	?	?	?	0	0	0	0	0	0	0	0	0	0	?	0	0	0	0	0	0	0	0	0	0	?	0	?	0	?	0	0	0	0	?	0	0	0	0	0
Foramen prepalatinum (Joyce, 2007, character 24)	0 = present; 1 = absent, premaxillae well ossified; 2 = absent, foramen intermaxillaris present.	0	0	?	?	?	0	0	0	0	?	?	?	0	0	0	0	0	0	0	0	?	?	?	0	0	0	0	0	0	0	0	0	?	?	0	?	0	?	0	0	1	1	?	0	0	0	0	0
Exclusion of premaxillae from apertura narium externa (Joyce, 2007, character 25)	0 = absent; 1 = present.	0	0	?	0	0	0	0	0	0	?	?	?	0	0	0	0	0	0	0	0	0	0	?	0	0	0	0	0	0	0	0	0	0	?	0	?	0	0	0	0	0	0	?	0	0	0	0	0
Distinct, medial premaxillary hook along the labial margin of the premaxillae (Joyce, 2007, character 26)	0 = absent; 1 = present	0	0	?	0	0	0	0	0	0	?	?	?	0	0	0	0	0	0	0	0	1	1	?	0	0	0	0	0	0	0	0	0	0	?	0	0	0	0	0	0	0	1	?	0	0	1	1	1
Vomer (Joyce, 2007, character 27)	0 = paired; 1 = single; 2 = single, greatly reduced or absent	0	0	?	0	?	1	1	1	1	?	?	?	1	1	1	2	2	2	1	1	1	?	?	1	1	1	1	1	1	1	1	1	1	?	1	1	1	?	1	1	1	1	?	1	1	1	1	1
Vomer–pterygoid contact in palatal view (Joyce, 2007, character 28)	0 = present; 1 = absent, medial contact of palatines present	0	0	?	0	0	0	0	0	0	?	?	?	0	0	0	1	1	1	0	?	?	?	?	0	0	0	0	0	0	0	1	1	1	?	0	0	0	?	0	0	0	0	?	0	0	0	0	0
Vomerine and palatine teeth (Joyce, 2007, character 29)	0 = present; 1 = absent.	0	0	?	1	?	1	1	1	1	?	?	?	1	1	1	1	1	1	1	1	1	?	?	1	1	1	1	1	1	1	1	1	1	?	1	1	1	1	1	1	1	1	?	1	1	1	1	1
Palatine contribution to anterior extension of lateral braincase wall (Joyce, 2007, character 30)	0 = absent; 1 = present, well developed.	0	0	?	?	?	0	0	0	0	?	?	?	0	0	0	0	0	0	?	0	0	?	?	0	0	0	0	0	0	0	0	0	0	?	0	?	?	?	0	0	0	0	?	0	?	0	0	0
Flooring of cavum acustico-jugulare and recessus scalae tympani (Joyce, 2007, character 31)	0 = absent; 1 = fully or partially present, produced by the posterior process of the pterygoid; 2 = fully or partially present, produced by the ventral process of the quadrate or the prootic, or both	0	0	?	0	0	0	1	1	1	?	?	2	2	2	2	2	2	2	1	1	1	?	1	1	1	1	1	1	1	1	1	1	1	1	1	1	1	1	1	1	1	1	?	1	1	1	1	1
Central constriction of the middle ear (Joyce, 2007, character 32)	0 = absent; 1 = present, formed by quadrate	0	0	?	?	0	1	1	1	1	?	?	1	1	1	1	1	1	1	1	1	1	?	1	1	1	1	1	1	1	1	1	1	1	?	1	1	1	1	1	1	1	1	?	1	1	1	1	1
Cavum tympani (Joyce, 2007, character 33)	0 = absent; 1 = partially developed; 2 = fully developed.	0	0	?	1	1	2	2	2	2	?	?	2	2	2	2	2	2	2	2	2	2	2	2	2	2	2	2	2	2	2	2	2	2	?	2	2	2	2	2	2	2	2	?	2	2	2	2	2
Precolumellar fossa (Joyce, 2007, character 34)	0 = absent; 1 = large and deep	0	0	?	0	0	0	0	0	0	?	?	0	0	0	0	1	1	1	0	0	0	0	0	0	0	0	0	0	0	0	0	0	0	?	?	0	1	1	1	0	0	0	?	0	0	0	0	0
Antrum postoticum (Joyce, 2007, character 35)	0 = absent; 1 = present, quadrate does not fully enclose the anterior perimeter of the antrum; 2 = present, quadrate fully encloses the anterior perimeter of the antrum	0	0	?	0	0	1	1	1	1	?	?	?	2	2	2	2	2	2	1	1	?	?	[	?	?	1	?	1	[1 2]	1	1	1	1	?	[1 2]	[1 2]	[1 2]	2	1	1	1	1	?	1	2	2	2	1
Incisura columellae auris (Joyce, 2007, character 36)	0 = absent, stapes articulates along the medial side of the quadrate; 1 = present, but open posteroventrally; 2 = present and closed, but only enclosing the stapes; 3 = present and closed, enclosing stapes and the Eustachian tube.	0	0	?	1	1	1	3	1	3	?	?	?	3	3	3	3	3	3	1	1	1	1	1	1	1	1	1	1	1	1	1	1	1	?	1	1	1	2	1	1	1	1	?	1	2	2	2	2
Epipterygoid (Joyce, 2007, character 37)	0 = present; 1 = absent	0	?	?	?	?	?	0	0	0	?	?	?	1	1	1	1	1	1	0	0	0	?		1	1	1	1	1	0	0	0	0	?	?	?	?	?	?	0	?	0	0	?	1	?	0	0	0
Pterygoid teeth (Joyce, 2007, character 38)	0 = present; 1 = absent.	0	0	?	0	?	0	1	1	1	?	?	1	1	1	1	1	1	1	1	1	1	?	2	1	1	1	1	1	1	1	1	1	1	?	1	1	1	1	1	1	1	1	?	1	1	1	1	1
Basipterygoid articulation (Joyce, 2007, character 39)	0 = open; 1 = fused	0	0	?	1	1	1	1	1	1	?	?	1	1	1	1	1	1	1	1	1	1	?	]	1	1	1	1	1	1	1	1	1	1	?	1	1	1	1	1	1	1	1	?	1	1	1	1	1
Interpterygoid vacuity (Joyce, 2007, character 40)	0 = present; 1 = absent	0	0	?	0	0	0	1	1	1	?	?	?	1	1	1	1	1	1	1	1	1	?	1	1	1	1	1	1	1	1	1	1	1	1	1	1	1	1	1	1	1	1	?	1	1	1	1	1
Pterygoid–basioccipital contact (Joyce, 2007, character 41)	0 = absent; 1 = present	0	0	?	0	0	0	1	0	1	?	?	0	0	0	0	0	0	0	1	1	1	?	1	1	1	1	1	1	1	1	1	1	1	?	1	1	1	0	1	1	1	1	?	1	1	1	1	1
Processus trochlearis pterygoideus (Joyce, 2007, character 42)	0 = absent; 1 = present	0	0	?	0	0	0	0	0	?	?	?	?	1	1	1	1	1	1	0	0	0	?	1	0	0	0	0	0	0	0	0	0	0	?	0	0	0	0	0	0	0	0	?	0	0	0	0	0
Foramen palatinum posterius (Joyce, 2007, character 43)	0 = present; 1 = present, but open laterally; 2 = absent	0	0	?	0	0	0	0	0	?	?	?	?	0	0	0	0	0	0	0	0	0	?	1	0	0	0	0	0	0	1	0	1	1	?	0	0	0	0	0	0	2	2	?	2	0	0	0	0
Medial contact of pterygoids (Joyce, 2007, character 44)	0 = pterygoids in medial contact with one another for at least part of their length; 1 = absent, contact of the basisphenoid with the vomer or palatines, or both, present	0	0	?	0	0	0	0	0	0	?	?	?	0	0	0	0	0	0	0	1	1	?	1	0	0	0	0	0	0	0	0	0	0	?	1	0	0	0	0	0	0	0	?	0	0	?	0	0
Pterygoid contribution to foramen palatinum posterius (Joyce, 2007, character 45)	0 = present; 1 = absent	0	0	?	0	0	0	[0 1]	0	?	?	?	?	0	0	0	0	0	1	0	0	0	?	0	0	0	1	0	1	0	-	0	-	-	?	0	0	0	0	0	0	-	-	?	-	1	1	1	1
Crista supraoccipitalis (Joyce, 2007, character 46)	0 = poorly developed; 1 = protruding significantly posterior to the foramen magnum	0	0	?	0	0	0	1	1	?	?	?	?	1	0	0	1	1	1	0	0	0	?	-	0	0	0	0	0	1	1	1	0	1	?	1	1	1	1	1	1	1	1	1	1	1	1	1	1
Large supraoccipital exposure to dorsal skull roof (Joyce, 2007, character 47)	0 = absent; 1 = present	0	0	?	0	?	0	1	1	0	?	?	?	0	0	0	0	0	0	0	0	?	?	0	0	0	0	0	0	0	0	0	0	0	?	0	0	0	0	0	0	0	0	0	0	0	0	0	0
Medial contact of exoccipitals dorsal to foramen magnum (Joyce, 2007, character 48)	0 = absent; 1 = present	0	0	?	?	?	0	0	0	0	?	?	0	0	1	1	0	0	0	0	0	?	?	?	0	0	0	0	0	0	0	0	0	0	?	0	0	0	0	0	0	0	0	?	0	0	0	0	0
Processus paroccipitalis (Joyce, 2007, character 49)	0 = loosely articulated to squamosal and quadrate; 1 = tightly sutured to squamosal and quadrate.	0	0	?	1	1	1	1	1	1	?	?	1	1	1	1	1	1	1	1	1	1	?	-	1	1	1	1	1	1	1	1	1	1	?	1	1	1	1	1	1	1	1	?	1	1	1	1	1
Rostrum basisphenoidale (Joyce, 2007, character 50)	0 = flat; 1 = rod-like, thick, and rounded	0	0	?	?	?	0	0	?	0	?	?	?	0	0	0	0	0	0	?	0	0	0	0	0	0	0	0	0	0	0	0	0	?	?	?	0	?	?	0	0	1	1	?	1	?	0	0	0
Paired pits on ventral surface of basisphenoid (Joyce, 2007, character 51)	0 = absent; 1 = present	0	0	?	0	0	0	0	0	0	?	?	0	0	0	0	0	0	0	0	0	0	?	0	0	0	0	0	0	0	0	0	0	0	1	1	1	?	1	1	0	0	0	?	0	0	0	0	0
Path of hyomandibular branch of the facial nerve (Joyce, 2007, character 52)	0 = hyomandibular nerve passes through cranioquadrate space parallel to vena capitis lateralis; 1 = hyomandibular nerve runs independent from vena capitis lateralis	0	0	?	?	?	?	1	?	?	?	?	?	1	1	1	1	1	1	0	0	0	?	0	0	0	0	0	0	0	0	0	0	0	?	0	0	0	0	0	0	0	0	?	0	0	0	0	0
Position of stapedio-temporal canal (Joyce, 2007, character 53)	0 = posterior to fenestra ovalis between paroccipital process and quadrate; 1 = anterior to fenestra ovalis between quadrate and prootic	0	0	?	1	1	1	1	1	1	?	?	1	1	1	1	1	1	1	1	1	1	1	1	1	1	1	1	1	1	1	1	1	1	?	1	1	1	1	1	1	1	1	?	1	1	1	1	1
Size of foramen stapedio-temporale (Joyce, 2007, character 54)	0 = relatively large (the size of a large blood foramina); 1 = significantly reduced in size (the size of a nerve foramina); 2 = absent	0	0	?	0	0	0	0	0	0	?	?	0	0	0	0	0	0	0	0	0	0	0	0	0	0	0	0	0	0	0	0	0	0	?	0	0	0	0	0	0	0	0	?	0	0	0	0	0
Anterior and posterior jugular foramina defined by bone (Joyce, 2007, character 55)	0 = absent, 1 = present	0	0	?	0	0	1	1	1	1	?	?	1	1	1	1	1	1	1	1	1	1	1	0	1	1	1	1	1	1	1	1	1	1	?	1	1	1	1	1	1	1	1	?	1	1	1	1	1
Foramen posterius canalis caroticum internus (Joyce, 2007, character 56)	0 = formed by basisphenoid only; 1 = formed by both basisphenoid and pterygoid halfway along the basisphenoid–pterygoid suture; 2 = formed by prootic only; 3 = formed mostly or fully by pterygoid, foramen positioned near the posterior end of the basisphenoid	0	0	?	?	?	0	3	0	0	?	?	0	2	2	2	0	2	0	1	1	1	?	0	1	1	1	1	1	3	3	3	3	3	?	3	3	3	3	3	3	3	3	?	3	3	3	3	3
Fenestra perilymphatica (Joyce, 2007, character 57)	0 = large; 1 = reduced in size to that of a small foramen	0	0	?	?	0	0	0	0	?	?	?	?	0	0	0	0	0	0	?	1	?	?	1	1	1	1	1	1	0	0	0	0	?	?	?	?	?	0	?	?	0	0	?	0	0	0	0	0
Medial contact of dentaries (Joyce, 2007, character 58)	0 = fused; 1 = sutured only (symphysis)	0	0	?	?	?	0	0	0	0	?	?	?	0	1	1	0	0	0	?	?	0	0	1	0	0	0	0	0	0	0	0	?	0	?	?	0	?	0	?	0	0	0	0	0	?	0	0	0
Splenial (Joyce, 2007, character 59)	0 = present; 1 = absent.	0	0	?	?	?	0	0	0	?	?	?	?	0	0	0	1	1	1	?	?	0	?	2	0	0	0	1	1	0	0	0	?	?	?	?	?	?	?	?	1	1	1	1	1	?	1	1	1
Carapacial scutes (Joyce, 2007; Havlik et al., 2014, character 60)	0 = present; 1 = partially present, 2 = absent.	0	0	0	0	?	0	0	0	0	0	0	0	0	0	0	0	0	0	?	0	0	0	-	0	0	0	0	0	?	0	0	0	0	0	0	0	?	0	0	0	0	0	1	2	?	0	0	0
Tricarinate carapace (Joyce, 2007, character 61)	0 = absent; 1 = present, but only poorly developed, 2 = present and pronounced	0	0	0	0	?	0	0	0	0	0	0	0	0	0	0	0	0	0	?	0	0	0	0	0	0	0	0	0	?	0	0	0	0	0	0	0	?	0	0	0	0	0	0	0	?	0	0	0
Articulation of nuchal with neural spine of eighth cervical vertebra (Joyce, 2007, character 62)	0 = cervical articulates with nuchal along a blunt facet; 1 = articulation absent; 2 = cervical articulates with nuchal along a raised pedestal.	0	0	?	?	?	0	0	0	0	1	1	1	1	1	1	1	1	1	?	?	1	?	?	1	1	1	1	1	?	1	?	1	?	1	1	1	?	1	1	2	2	2	2	2	?	1	1	1
Elongate costiform processes of nuchal (Joyce, 2007, character 63)	0 = absent; 1 = present, process crosses peripheral I to contact peripheral II and sometimes even peripheral III.	0	0	?	?	?	0	0	0	0	0	0	0	0	0	0	0	0	0	?	0	0	?	0	0	0	0	0	0	?	0	?	0	0	0	0	0	?	0	0	0	0	0	0	0	?	1	1	0
Neural formula 6>4<6<6<6<6 (Joyce, 2007, character 64)	0 = absent; 1 = present	0	?	?	?	?	0	?	0	0	0	0	0	0	0	0	0	0	0	?	0	0	0	0	0	0	0	0	0	?	0	0	0	0	0	0	0	?	0	0	0	0	0	0	0	?	0	0	0
Number of peripherals (Joyce, 2007, character 65)	0 = more than 11 pairs of peripherals present; 1 = 11 pairs of peripherals present; 2 = 10 pairs of peripherals present; 3 = less than 10 pairs of peripherals present.	0	0	0	?	?	1	1	1	1	1	?	1	1	1	1	1	1	1	?	1	1	1	0	?	1	1	1	1	?	1	1	?	1	1	1	1	?	1	1	1	0	1	1	3	?	1	1	1
Anterior peripherals incised by musk ducts (Joyce, 2007, character 66)	0 = absent; 1 = present	0	0	0	0	?	0	0	0	0	0	0	0	0	0	0	0	0	0	?	0	0	0	0	0	0	0	0	0	?	0	?	0	0	0	0	0	?	0	0	0	0	0	0	-	?	0	0	0
Medial contact of costal I (Joyce, 2007, character 67)	0 = absent, 1 = present	0	0	?	?	?	0	0	0	0	0	?	0	0	0	0	0	0	0	?	0	0	0	0	0	0	0	0	0	?	0	0	0	0	0	0	0	?	0	0	0	0	0	0	0	?	0	0	0
Medial contact of posterior costals (Joyce, 2007, character 68)	0 = absent, 1 = medial contact of up to three posterior costals present; 2 = medial contact of all costals present.	0	0	?	?	?	0	0	0	0	0	?	0	2	2	1	1	1	1	?	0	0	0	0	?	0	0	0	0	?	0	0	?	0	0	0	0	?	0	0	0	0	0	0	-	?	0	0	0
Reduction of costal ossification (Joyce, 2007, character 69)	0 = absent, costals fully or almost fully ossified, costal fontanelles small or absent; 1 = present, costals ossified only two thirds the length of the costal ribs, costal fontanelles well developed	0	0	0	0	?	0	0	0	0	0	0	0	0	0	0	0	0	0	?	0	0	0	1	0	0	0	0	0	?	0	0	0	1	0	0	0	?	0	0	1	1	1	1	1	0	0	0	0
Cervical scutes (Joyce, 2007, character 70)	0 = one cervical present; 1 = cervicals absent, carapacial scutes otherwise present; 2 = more than one cervical present.	0	0	?	?	?	0	0	0	?	0	?	0	1	0	0	1	1	1	?	0	0	0	?	0	0	2	2	2	?	2	0	?	0	0	0	0	?	1	0	0	0	0	?	-	?	0	0	0
Supramarginals scutes (Joyce, 2007, character 71)	0 = complete row present, fully separating marginals from pleurals; 1 = partial row present, incompletely separating marginals from pleurals; 2 = absent	0	0	1	0	?	2	2	2	2	1	2	2	2	2	2	2	2	2	?	2	2	2	0	2	2	2	2	2	?	2	2	2	2	2	2	2	?	2	2	2	2	2	2	2	?	1	2	2
Number of vertebrals scutes (Joyce, 2007, character 72)	0 = four present; 1 = five or more present	0	0	1	?	?	1	1	1	1	1	?	1	1	1	1	1	1	1	?	1	1	1	0	1	1	1	1	1	?	1	1	?	1	1	1	1	?	1	1	1	1	1	?	-	?	1	1	1
Shape of vertebrals (Joyce, 2007, character 73)	0 = vertebrals II to IV significantly broader than pleurals; 1 = vertebrals II to IV as narrow or narrower than pleurals	0	0	0	0	?	0	0	0	0	0	?	0	1	1	1	1	1	1	?	0	1	0	?	1	1	1	1	1	?	0	0	0	0	1	1	1	?	1	1	1	1	1	?	-	?	1	1	1
Position of vertebral II–III sulcus in taxa with five vertebrals (Joyce, 2007, character 74)	0 = sulcus positioned on neural VI; 1 = sulcus positioned on neural V	0	-	?	?	?	0	?	1	0	0	?	0	-	-	1	1	1	1	?	1	1	1	1	1	1	1	1	-	?	1	1	?	0	1	1	1	?	1	1	1	1	1	?	-	?	1	1	1
Connection between carapace and plastron (Joyce, 2007, character 75)	0 = osseous; 1 = ligamentous	0	0	0	0	?	0	1	1	0	0	0	0	0	0	0	0	0	0	?	0	0	0	1	0	0	0	0	0	?	0	1	?	1	1	1	1	1	1	1	1	1	1	1	1	1	1	1	1
Central plastral fontanelle (Joyce, 2007, character 76)	0 = absent in adult individuals; 1 = present, even in adult individuals	0	0	0	0	?	0	1	1	0	1	1	1	0	0	0	0	0	0	?	0	0	0	0	0	0	0	0	0	?	[0 1]	1	1	1	0	0	0	?	[0 1]	1	1	1	1	1	1	0	1	1	0
Plastral kinesis (Joyce, 2007, character 77)	0 = absent, scute sulci and bony sutures do not overlap; 1 = present, scute sulci coincide with hyoplastral–epiplastral contact	0	0	0	0	?	0	0	0	0	0	0	0	0	0	0	0	0	0	?	0	0	0	0	0	0	0	0	0	?	0	0	0	0	0	0	0	?	?	?	0	0	0	0	-	0	0	0	0
Anterior entoplastral process (Joyce, 2007, character 78)	0 = present, medial contact of epiplastra absent; 1 = absent, medial contact of epiplastra present	0	0	0	0	?	0	1	1	1	1	1	1	1	1	1	1	1	1	?	1	1	1	0	1	1	1	1	1	?	1	?	?	1	1	1	1	?	1	?	1	1	1	1	1	1	1	1	1
Size of posterior entoplastral process (Joyce, 2007, character 79)	0 = posterior process long; 1 = posterior process reduced in length	0	0	0	0	?	0	0	0	?	1	1	1	1	1	1	1	1	1	?	?	1	1	0	1	1	1	1	1	?	1	?	?	1	1	1	1	?	1	?	1	1	1	1	1	1	1	1	1
Distinct posterolateral entoplastral processes (Joyce, 2007, character 80)	0 = present; 1 = absent.	0	0	1	?	?	1	1	1	1	1	?	?	1	1	1	1	1	1	?	?	1	1	0	1	1	1	1	1	?	1	?	?	1	1	1	1	?	1	?	1	1	1	1	1	1	1	1	1
Entoplastron (Joyce, 2007, character 81 and 82)	0 = massive and cross- to diamond-shaped; 1 = strap like and V-shaped; 2= absent	0	0	0	0	?	0	0	0	0	0	0	0	0	0	0	0	0	0	?	0	0	0	0	0	0	0	0	0	?	0	0	?	0	0	0	0	?	0	0	0	0	0	0	0	0	0	0	0
Entoplastron (Joyce, 2007, character 82)	0 = present; 1 = absent.	0	0	0	0	?	0	0	0	0	0	0	0	0	0	0	0	0	0	?	0	0	0	0	0	0	0	0	0	?	0	0	?	0	0	0	0	?	0	0	0	0	0	0	0	0	0	0	0
Shape and contacts of epiplastra (Joyce, 2007, character 83)	0 = epiplastra squarish in shape, minor posterior contact with hyoplastra; 1 = epiplastra elongate in shape, long posteromedial contact with hyoplastra	0	0	0	?	?	0	1	1	0	0	0	0	0	0	0	0	0	0	?	0	0	0	1	0	0	0	0	0	?	0	0	?	0	0	1	1	1	-	?	1	1	1	1	1	1	1	1	0
Contacts of axillary buttresses with the hyoplastron (Joyce, 2007, character 84)	0 = peripherals only; 1 = peripherals and first costal	0	0	0	0	?	0	0	0	1	1	1	1	1	1	1	1	1	1	?	?	1	?	1	1	1	1	1	1	?	1	0	1	0	0	0	0	?	0	0	0	0	0	0	0	0	0	0	0
Number and size of mesoplastra (Joyce, 2007, character 85)	0 = one or two pair of mesoplastra present that fully hinder any contact between the hyoplastra and hypoplastra; 1 = one reduced pair of mesoplastra present that allows partial contact between the hyoplastra and hypoplastra; 2 = mesoplastra absent.	0	0	0	0	?	0	?	0	1	1	1	1	2	2	2	1	1	1	?	0	0	0	1	0	0	0	1	0	?	2	2	2	2	2	2	2	?	2	2	2	2	2	2	2	2	2	2	2
Contacts of axillary buttresses with the hypoplastron (Joyce, 2007, character 86)	0 = peripherals only; 1 = peripherals and costal V; 2 = peripherals, costal V, and costal VI	0	0	0	0	?	0	0	0	1	1	1	?	1	0	1	1	1	1	?	?	1	?	0	1	1	1	1	1	?	1	0	?	0	0	0	0	?	0	0	0	0	0	0	0	0	0	0	0
Distinct anal notch in the xiphiplastron (Joyce, 2007, character 87)	0 = absent; 1 = present	0	0	1	0	?	0	0	0	0	1	?	1	1	1	1	1	1	1	?	0	0	0	0	?	0	?	0	0	?	0	0	?	0	0	0	0	?	0	0	0	0	0	0	0	0	0	0	1
Xiphiplastral shape (Joyce, 2007, character 88)	0 = elongate rectangles; 1 = narrow struts that frame a xiphiplastral fontanelle.	0	0	0	0	?	0	0	0	0	0	0	0	0	0	0	0	0	0	?	0	0	0	1	0	0	0	0	0	?	0	0	?	0	0	0	0	?	0	0	1	1	1	1	1	0	0	0	0
Plastral scutes (Havlik et al., 2014, character 89)	0 = present; 1 = reduced; 2 = absent	0	0	0	0	?	0	0	0	0	0	0	0	0	0	0	0	0	0	?	0	0	0	1	0	0	0	0	0	?	0	0	0	?	0	0	0	0	0	0	0	0	0	?	2	0	0	0	0
Midline sulcus in plastral scutes (Joyce, 2007, character 90)	0 = straight; 1 = distinctly sinuous	0	0	0	0	?	0	0	0	0	0	0	0	0	0	0	0	0	0	?	0	0	0	?	0	0	0	0	0	?	0	0	0	0	0	0	0	?	0	0	0	0	0	0	0	0	0	0	0
Plastral scale set 1, gulars (Joyce, 2007, character 91)	0 = one, medially situated pair of scutes present; 1 = one, medially situated scute present.	0	0	0	?	?	0	0	0	0	1	1	?	1	1	1	1	1	1	?	1	0	0	0	0	0	0	0	0	?	0	?	?	?	0	0	0	?	?	?	?	0	0	?	-	?	0	0	0
Plastral scale set 2, extragulars (Joyce, 2007, character 92)	0 = present; 1 = absent.	0	0	0	?	?	0	0	0	0	0	0	?	0	0	0	0	0	0	?	0	0	0	0	0	0	0	0	0	?	0	?	?	?	0	1	1	?	?	?	?	1	1	?	-	1	1	1	1
Medial contact of plastral scale set 2, extragulars: (Joyce, 2007, character 93)	0 = absent; 1 = present, contacting one another anterior to gular(s); 1 = present, contacting one another posterior to gular(s).	0	0	0	?	?	0	0	0	0	0	0	?	0	1	0	0	0	0	?	0	0	0	0	0	2	2	2	2	?	0	?	?	?	0	-	-	?	?	?	?	-	-	?	-	-	-	-	-
Anterior plastral tuberosities (Joyce, 2007, character 94)	0 = present; 1 = absent.	0	0	0	0	?	1	1	1	1	1	1	1	1	1	1	1	1	1	?	1	1	1	0	1	1	1	1	1	?	1	?	?	?	1	1	1	?	1	1	1	1	1	?	1	1	1	1	1
Plastral scale set 8, intergulars (Joyce, 2007, character 95)	0 = absent; 1 = present.	0	0	0	?	?	0	0	0	0	0	0	?	0	0	0	0	0	0	?	0	0	0	0	0	0	0	0	0	?	0	?	?	?	0	0	0	?	?	?	?	1	1	?	-	0	0	0	0
Plastral scale set 3, humerals (Joyce, 2007, character 96)	0 = one pair present; 1 = two pair present, subdivided by a plastral hinge	0	0	0	?	?	0	0	0	0	0	0	0	0	0	0	0	0	0	?	0	0	0	0	0	0	0	0	0	?	0	0	0	?	0	0	0	?	0	0	0	0	0	?	-	0	0	0	0
Plastral scale set 4, pectorals (Joyce, 2007, character 97)	0 = present; 1 = absent	0	0	0	?	?	0	?	0	0	0	0	0	0	0	0	0	0	0	?	0	0	0	0	0	0	0	0	0	?	0	0	0	?	0	0	0	?	0	0	?	0	0	?	-	0	0	0	0
Plastral scale set 5, abdominals (Joyce, 2007, character 98)	0 = present, in medial contact with one another; 1 = present, medial contact absent; 2 = absent	0	0	0	?	?	0	?	0	0	0	0	0	0	0	0	0	0	0	?	0	0	0	1	0	0	0	0	0	?	0	0	0	?	0	0	0	?	0	0	0	0	0	?	-	1	1	1	0
Plastral scale set 7, anals (Joyce, 2007, character 99)	0 = only cover parts of the xiphiplastra; 1 = anteromedially overlap onto hypoplastra	0	0	0	0	?	0	?	0	0	0	?	0	0	0	0	0	0	0	?	0	0	[	0	?	1	?	1	1	?	0	0	?	?	1	[0 1]	[0 1]	?	?	1	1	0	0	?	-	1	1	1	0
Inframarginal scutes (Joyce, 2007, character 100)	0 = more than two pair present, plastral scutes do not contact marginals; 1 = two pair present (axillaries and inguinals), limited contact between plastral scutes and marginals present; 2 = absent, unrestricted contact between plastral scutes and marginals presen	0	?	0	?	?	0	?	0	0	2	2	2	2	2	2	2	2	2	?	0	0	0	0	0	0	0	0	0	?	0	0	0	?	0	0	0	?	0	0	0	0	0	?	-	0	0	0	0
Cervical ribs (Joyce, 2007, character 101)	0 = large cervical ribs present; 1 = cervical ribs reduced or absent	0	0	?	0	?	?	0	0	?	?	?	?	1	1	1	1	1	1	?	?	?		0	?	1	1	?	?	?	?	1	1	1	?	1	1	?	?	1	1	1	1	1	1	?	1	1	1
Position of transverse processes (Joyce, 2007, character 102)	0 = middle of the centrum; 1 = anterior end of the centrum	0	0	?	?	?	0	0	0	0	0	0	0	0	0	0	0	0	0	?	0	0	1	0	0	0	0	?	0	?	?	1	1	1	1	1	1	?	?	1	1	1	1	1	1	?	1	1	1
Posterior cervicals with strongly developed ventral keels (Joyce, 2007, character 103)	0 = absent; 1 = present	0	0	?	?	?	0	0	0	?	?	?	?	0	0	0	0	0	0	?	?	0	]	0	0	0	0	?	0	?	?	0	?	?	0	1	1	?	?	?	?	1	1	1	1	?	1	1	1
Cervical centrum VIII significantly shorter than VII (Joyce, 2007, character 104)	0 = absent; 1 = present	0	0	?	?	?	?	0	0	?	?	?	?	0	0	0	0	0	0	?	?	0	0	0	0	0	0	?	0	?	?	?	?	?	0	?	?	?	0	0	1	1	1	0	1	?	1	1	1
Cervical central articulations (Joyce, 2007, character 105)	0 = articulations not formed; 1 = articulations formed	0	0	?	0	?	0	1	1	0	1	1	1	1	1	1	1	1	1	?	0	0	1	?	0	1	0	?	1	?	?	0	0	?	0	1	1	?	?	1	1	1	1	1	1	?	1	1	1
Articulation between cervical II and III (Joyce, 2007, character 106)	0 = 2(3; 1 = 2)3.	-	-	?	-	?	-	0	0	-	?	?	0	0	0	0	1	1	1	?	-	-	0	?	-	?	-	?	0	?	?	-	-	?	-	0	0	?	?	?	0	0	0	?	0	?	0	0	0
Articulation between cervical III and IV (Joyce, 2007, character 107)	0 = 3(4; 1 = 3)4.	-	-	?	-	?	-	0	1	-	?	?	0	0	0	0	1	1	1	?	-	-	?	?	-	?	-	?	0	?	?	-	-	?	-	0	0	?	?	0	0	0	0	?	0	?	0	0	0
Articulation between cervical IV and V (Joyce, 2007, character 108)	0 = 4(5; 1 = 4)5.	-	-	?	-	?	-	1	1	-	?	?	?	0	0	0	1	1	1	?	-	-	?	?	-	?	-	?	1	?	?	-	-	?	-	1	1	?	?	1	1	1	1	?	1	?	1	1	1
Articulation between cervical V and VI (Joyce, 2007, character 109)	0 = 5(6; 1 = 5)6.	-	-	?	-	?	-	1	1	-	?	?	?	1	1	1	1	1	1	?	-	-	0	?	-	1	-	?	1	?	?	-	-	?	-	1	1	?	?	?	1	1	1	?	1	?	1	1	1
Articulation between cervical VI and VII (Joyce, 2007, character 110)	0 = 6(7; 1 = 6)7	-	-	?	-	?	-	1	0	-	?	?	?	1	1	1	1	1	1	?	-	-	-	?	-	1	-	?	1	?	?	-	-	?	-	1	1	?	?	?	1	1	1	?	1	?	1	1	1
Articulation between cervical VII and VIII (Joyce, 2007, character 111)	0 = 7(8; 1 = 7)8	-	-	?	-	?	-	1	0	-	?	?	?	0	0	0	1	1	1	?	-	-	-	?	-	1	-	?	1	?	?	-	-	?	-	1	1	?	?	0	1	1	1	?	1	?	1	1	0
Articulation between cervical VIII and the first dorsal (Joyce, 2007, character 112)	0 = 8(dorsal; 1 = 8)dorsal; 2 = none, vertebrae only meet at zygapophyses	-	-	?	-	?	-	1	1	-	?	?	?	1	1	1	1	1	1	?	-	-	-	?	-	1	-	?	1	?	?	-	-	?	-	1	1	?	?	1	1	1	1	?	1	?	1	1	1
Length of first dorsal rib (Joyce, 2007, character 113)	0 = long, extends full length of first costal and may even contact peripherals distally; 1 = intermediate, in contact with well-developed anterior bridge buttresses; 2 = intermediate to short, extends less than halfway across first costal	0	0	?	0	?	0	0	0	0	1	?	2	2	2	2	2	2	2	?	0	0	-	?	?	1	1	1	1	?	0	?	1	0	2	2	2	?	0	0	?	2	2	2	2	?	2	2	2
Contact of dorsal ribs IX and X with costals (Joyce, 2007, character 114)	0 = present, 1 = absent	0	0	?	?	?	0	0	0	?	0	0	0	0	0	0	0	0	0	?	?	0	-	?	?	0	0	0	0	?	0	?	?	?	0	?	?	?	?	?	0	0	0	0	0	?	0	0	0
Dorsal rib X (Joyce, 2007, character 115)	0 = dorsal rib X long, spanning full length of costals and contacting peripherals distally; 1 = dorsal rib X short, not spanning farther distally than pelvis.	0	0	?	?	?	0	?	0	?	1	?	1	1	1	1	1	1	1	?	?	1	-	?	1	1	1	1	1	?	1	1	?	1	1	1	1	?	?	1	1	1	1	1	-	?	1	1	1
Anterior articulation of first dorsal centrum (Joyce, 2007, character 116)	0 = faces at most slightly anteroventrally; 1 = faces strongly anteroventrally	0	0	?	?	?	0	0	0	?	0	?	?	0	0	0	0	0	0	?	?	0	-	?	0	0	0	0	0	?	0	?	?	?	0	0	0	?	?	0	0	1	1	0	0	?	1	1	1
Chevrons (Joyce, 2007, character 117)	0 = present on nearly all caudals; 1 = absent, or only poorly developed, along the posterior caudals	0	0	?	?	?	0	0	0	0	1	?	?	1	1	1	1	1	1	?	?	?	0	1	?	0	0	?	0	?	?	?	?	?	0	?	1	?	?	1	0	1	1	1	1	?	0	0	0
Tail club (Joyce, 2007, character 118)	0 = present; 1 = absent	0	0	?	1	?	1	0	1	?	?	?	?	1	1	1	1	1	1	?	?	?	?	0	?	1	1	?	1	?	?	1	?	?	1	?	1	?	1	1	1	1	1	1	1	?	1	1	1
Caudal centra (Joyce, 2007, character 119)	0 = all centra amphicoelous; 1 = all centra more or less pronounced procoelous; 2 = all centra more or less pronounced opisthocoelous; 3 = anterior few centra procoelous, posterior centra predominantly opisthocoelous.	0	0	?	?	?	0	[2 3]	3	0	?	?	?	1	1	1	1	1	1	?	?	?	1	1	?	0	2	?	2	?	?	0	?	?	3	?	3	?	?	3	1	1	1	1	1	?	3	3	3
Cleithra (Joyce, 2007, character 120)	0 = present and in contact with the carapace; 1 = present, osseous contact with carapace absent; 2 = absent	0	0	0	0	?	1	1	1	1	?	?	?	2	2	2	2	2	2	?	?	1	1	0	?	?	2	2	?	?	?	?	?	?	1	?	?	?	?	?	?	2	2	2	2	2	2	2	2
Length of acromial process (Joyce, 2007, character 121)	0 = less than one half length of scapular process; 1 = more than one half length of scapular process	0	0	?	0	?	1	1	1	?	?	?	?	1	1	1	1	1	1	?	?	1	?	?	?	1	?	?	1	?	1	1	?	1	1	?	1	?	?	1	1	1	1	1	1	1	1	1	1
Acromial ridge (Joyce, 2007, character 122)	0 = present, contacts the glenoid proximally; 1 = absent	0	0	?	0	?	0	0	0	?	?	?	?	1	1	1	1	1	1	?	?	1	?	?	?	1	?	?	1	?	1	1	?	1	1	?	1	?	?	1	1	1	1	1	1	1	1	1	1
Glenoid neck present on scapula (Joyce, 2007, character 123)	0 = absent; 1 = present	0	0	?	?	?	0	0	0	0	?	?	?	1	1	1	0	0	1	?	?	1	1	?	?	1	?	?	1	?	1	1	?	?	1	?	?	?	?	1	1	1	1	1	1	0	0	0	0
Coracoid foramen (Joyce, 2007, character 124)	0 = present; 1 = absent	0	0	?	0	?	1	1	1	?	?	?	?	1	1	1	1	1	1	?	?	1	?	?	?	1	?	?	1	?	1	1	?	1	1	?	1	?	?	1	1	1	1	1	1	1	1	1	1
Sutural articulation of pelvis to shell (Joyce, 2007, character 125)	0 = absent; 1 = present	0	0	?	?	?	0	0	0	0	1	1	1	1	1	1	1	1	1	?	?	0	?	?	?	0	0	0	0	?	0	0	?	0	0	?	0	?	?	0	0	0	0	0	0	0	0	0	0
Elongated iliac neck (Joyce, 2007, character 126)	0 = absent; 1 = present	0	0	1	0	?	1	1	1	?	1	?	?	1	1	1	1	1	1	?	1	1	?	?	?	1	?	?	1	?	1	?	?	?	1	?	1	?	?	1	?	1	?	1	1	1	1	1	1
Iliac scar (Joyce, 2007, character 127)	0 = extends from costals onto the peripherals and pygal; 1 = positioned on costals only	0	-	?	?	?	-	-	-	-	0	1	1	1	1	1	1	1	1	?	?	-	?	?	?	-	-	-	-	?	-	-	?	-	-	?	-	?	?	-	-	-	-	-	-	-	-	-	-
Shape of ilium articular site (Joyce, 2007, character 128)	0 = narrow and pointed posteriorly; 1 = oval	0	-	?	?	?	-	-	-	-	0	0	1	1	1	1	1	1	1	?	?	-	?	?	?	-	-	-	-	?	-	-	?	-	-	?	-	?	?	-	-	-	-	-	-	-	-	-	-
Posterior notch in acetabulum (Joyce, 2007, character 129)	0 = absent; 1 = present	0	0	0	0	?	0	0	0	?	0	?	?	0	0	0	0	0	0	?	0	0	?	0	?	0	?	0	?	?	0	?	?	0	0	?	0	?	?	0	0	0	0	0	0	0	0	0	0
Ischial contacts with plastron (Joyce, 2007, character 130)	0 = contact by way of a large central tubercle; 1 = contact by way of two separate ischial processes	0	0	0	1	?	1	1	?	?	1	?	?	1	1	1	1	1	1	?	?	1	?	?	?	1	?	1	1	?	1	1	?	1	1	?	1	?	?	1	1	1	1	1	1	?	1	1	1
Hypoischium (Joyce, 2007, character 131)	0 = present; 1 = absent	0	0	?	0	?	1	?	?	?	?	?	?	1	1	1	1	1	1	?	?	1	?	-	?	1	?	1	1	?	1	1	?	1	1	?	1	?	?	1	1	1	1	1	1	?	1	1	1
Phalangeal formula of manus and pes (Joyce, 2007, character 132)	0 = most digits with three elongate phalanges; 1 = most digits with two short phalanges	1	1	?	1	?	?	1	0	?	?	?	0	0	0	0	0	0	0	?	?	?	?	-	?	0	?	?	?	?	0	0	?	0	?	?	0	?	0	?	0	0	0	?	0	?	0	0	0
paddles (Joyce, 2007, character 133)	0 = absent; 1 = short paddles present; 2 = elongate paddles present	0	0	?	0	?	?	0	0	?	?	?	0	0	0	0	0	0	0	?	?	?	?	?	?	0	?	?	?	?	0	0	?	1	?	?	0	?	0	?	1	2	2	?	2	?	0	0	0
flippers (Joyce, 2007, character 134)	0 = absent; 1 = short flippers present; 2 = elongate flippers present	0	0	?	0	?	?	0	0	?	?	?	0	0	0	0	0	0	0	?	?	?	?	?	?	0	?	?	?	?	0	0	?	0	?	?	0	?	0	?	0	0	0	?	0	?	0	0	0
claw of fifth digit (Joyce, 2007, character 135)	0 = present; 1 = absent	0	0	?	0	?	?	?	1	?	?	?	1	1	1	1	1	1	1	?	?	?	?	?	?	1	?	?	?	?	1	1	?	1	?	?	1	?	1	?	1	1	1	?	1	?	1	1	1
metatarsal V and “functional metatarsal V” (Joyce, 2007, character 136)	0 = metatarsal V functions as true metatarsal; 1 = metatarsal V functions as a tarsal, with the first phalanx of digit V functioning as a metatarsal	0	0	?	0	?	?	0	1	?	?	?	1	1	1	1	1	1	1	?	?	?	0	?	?	1	?	?	?	?	1	1	?	1	?	?	1	?	1	?	1	1	1	?	1	?	1	1	1
Fossa behind articular process of quadrate (Havlik et al., 2014, character 137)	0 = absent; 1 = small; 2 = large	0	0	?	0	0	0	0	0	0	?	?	?	0	0	0	0	0	0	0	0	0	0	0	0	0	0	0	0	0	0	0	0	0	?	0	0	0	0	0	0	0	0	?	0	0	0	0	0
depth of antrum postoticum (Havlik et al., 2014, character 138)	0 = absent; 1 = shallow; 2 = deep	-	-	?	-	-	2	2	2	2	?	?	?	2	2	2	2	2	2	2	2	2	?	0	2	2	2	2	2	2	2	2	2	?	2	2	2	2	2	2	1	1	1	?	1	2	2	2	2
paired ventral processes of nuchal (Havlik et al., 2014, character 139)	0 = absent; 1 = present	0	0	0	0	?	0	0	0	0	0	0	0	0	0	0	0	0	0	?	0	0	0	0	0	0	0	0	0	?	0	0	0	0	0	0	0	?	0	0	0	0	0	0	0	?	0	0	0
vertebral I (Havlik et al., 2014, character 140)	0 = undivided; 1 = partly or completely divided along the midline	0	0	0	?	?	0	0	0	0	0	?	0	0	0	0	0	0	0	?	0	0	0	0	0	0	0	0	0	?	0	0	?	0	0	0	0	?	0	0	0	0	0	?	-	?	0	0	0
width of posterior plastral lobe (Havlik et al., 2014, character 141)	0 = wide; 1 = reduced; 2 = narrow	-	0	0	0	?	0	0	0	0	0	0	0	0	0	0	0	0	0	?	0	0	0	0	0	0	0	0	0	?	0	0	?	0	1	1	1	?	2	1	1	1	1	?	1	1	1	1	0
manual claws (Havlik et al., 2014, character 142)	0 = five; 1 = four; 2 = three; 3 = two; 4 = one; 5 = zero	0	0	?	0	?	?	0	0	0	?	?	?	0	1	0	0	0	0	?	?	0	0	?	?	?	0	0	0	?	?	?	?	0	?	?	?	?	?	?	0	3	4	?	5	?	0	0	0
Triangular entoplastron (Havlik et al., 2014, character 143)	0 = absent; 1 = present																						0	?
number of suprapygals (Havlik et al., 2014, character 144)	0 = two or more; 1 = one	?	?	?	?	?	0	?	0	0	1	?	1	1	1	1	1	1	1	?	0	0	?	0	?	1	?	?	?	?	0	0	?	1	0	0	0	0	?	0	?	0	0	?	-	?	0	0	0
Anterior margin of pygal greatly thickened and with visceral groove (Havlik et al., 2014, character 145)	0 = absent; 1 = present	0	0	0	?	?	0	0	0	0	0	0	0	0	0	0	0	0	0	?	0	0	0	0	0	0	0	0	0	?	0	0	?	0	0	0	0	0	0	0	0	0	0	0	-	?	0	0	0
neural series (Havlik et al., 2014, character 146)	0 = more or less continuous; 1 = neural series often disrupted by irregular midline contacts of costals	0	0	0	0	?	0	0	0	0	0	0	0	0	1	0	0	0	0	?	0	0	0	1	0	0	0	0	0	?	0	0	?	0	0	0	0	0	0	0	0	0	0	0	-	?	0	0	0
carapace with single midline keel (Havlik et al., 2014, character 147)	0 = absent; 1 = present	0	0	0	0	?	0	0	0	0	0	0	0	0	0	0	0	0	0	?	0	0	0	0	0	0	0	0	0	?	0	0	0	0	0	0	0	0	0	0	0	0	0	0	0	0	0	0	0
Pterygoid-pterygoid suture between foramen posterius canalis caroticus interni and basisphenoid (Danilov et al. 2017, character 148)	0 = absent; 1 = present	-	-	?	-	-	-	-	-	-	?	?	-	-	-	-	-	-	-	-	-	-	?	1	-	-	-	-	-	0	0	0	0	0	?	0	0	0	0	0	0	0	0	?	0	0	0	0	0
Pterygoid trough (Danilov et al. 2017, character 149)	0 = opened ventrally; 1 = closed ventrally	-	-	?	-	-	-	-	-	-	?	?	-	-	-	-	-	-	-	-	-	-	?	?	-	-	-	-	-	-	-	-	-	-	?	-	-	-	-	-	-	-	-	?	-	-	-	-	-
Position of the foramen posterius canalis caroticus interni on the ventral surface of the skull within pterygoids (Danilov et al. 2017, character 150)	0 = near middle part of basisphenoid; 1 = near posterior border of basisphenoid; 2 = distant from posterior border of basisphenoid	-	-	?	-	-	-	-	-	-	?	?	-	-	-	-	-	-	-	-	-	-	?	1	-	-	-	-	-	1	1	1	-	-	?	-	-	1	1	1	1	-	-	?	-	-	-	-	-
Foramen nervi trigemini is divided into two parts by prootic (Danilov et al. 2017, character 151)	0 = no; 1 = yes	0	0	?	0	?	0	0	0	0	?	?	0	0	0	0	0	0	0	?	?	0	?	1	?	0	0	?	?	0	0	0	0	0	?	0	?	0	?	0	?	0	0	?	0	?	0	0	0
Sulcus between cervical and/or marginal and vertebral I (Danilov et al. 2017, character 152)	0 = present; 1 = absent	0	-	0	?	?	0	0	0	0	0	?	0	0	0	0	0	0	0	?	0	0	0	2	0	0	0	0	-	?	0	0	0	0	0	0	0	-	-	0	0	-	0	-	-	0	0	0	0
Sulcus between vertebrals III and IV (Danilov et al. 2017, character 153)	0 = present; 1 = absent	0	0	0	?	?	0	0	0	0	0	?	0	0	0	0	0	0	0	?	0	0	0	1	0	0	0	0	0	?	0	0	0	0	0	0	0	0	0	0	0	0	0	0	-	0	0	0	0
Vertebral II extended anteriorly to occupy part of the nuchal (Danilov et al. 2017, character 154)	0 = no; 1 = yes	0	0	0	?	?	0	0	0	0	0	?	0	0	0	0	0	0	0	?	0	0	0	0	0	0	0	0	0	?	0	0	0	0	0	0	0	0	0	0	0	0	0	?	-	0	0	0	0
Additional vertebral scute between vertebrals II and III (Danilov et al. 2017, character 155)	0 = absent; 1 = present, but small (narrower than neurals 2–3 and not extending on to neural 1); 2 = present and large (wider than neurals 2–3 and extending on to neural 1); 3 = fused with vertebrals 3C4	0	0	0	?	?	0	0	0	0	0	?	0	0	0	0	0	0	0	?	0	0	0	0	0	0	0	0	0	?	0	0	0	0	0	0	0	0	0	0	0	0	0	-	-	0	0	0	0
[truncated: 34 more columns]

## Sheet: 특징번호
0	0	0	0	0	0	0	0	0	0	0	0	0	0	0	0	0	0	0	0	0	0	0	0	0	0	0	0	0	0	0	0	0	0	0	0	0	0	0	0	0	0	0	0	-	0	0	-	0	0
0	0	0	0	0	0	0	0	0	0	0	0	-	0	0	0	0	0	0	0	0	0	0	0	0	0	0	0	0	0	0	0	0	0	0	0	0	?	0	0	0	0	0	0	-	0	0	-	0	0
?	?	?	?	?	?	?	?	?	?	?	?	?	?	?	?	?	?	?	?	?	?	?	?	?	?	?	?	?	?	?	?	?	?	?	?	?	?	?	?	?	?	?	?	?	?	?	?	?	?
0	0	0	0	0	?	0	1	0	0	0	?	?	?	0	0	0	0	0	0	0	0	0	?	?	0	0	0	0	1	?	0	?	1	0	0	1	?	0	1	0	0	0	0	-	0	0	-	0	0
?	?	?	?	?	?	?	1	0	?	0	?	?	?	0	0	?	0	0	?	?	?	0	?	?	0	0	?	0	?	?	0	0	1	0	0	1	?	?	1	0	0	0	0	-	0	0	-	0	?
0	0	0	0	1	0	1	1	1	1	0	?	?	1	0	0	0	0	0	0	0	1	1	0	0	0	0	1	0	1	0	0	1	2	0	1	1	?	0	1	0	0	0	0	-	0	0	-	0	0
0	0	0	0	1	0	0	1	1	0	0	1	0	1	0	0	0	0	0	1	0	1	[0 1]	0	0	0	0	1	0	1	0	1	1	2	0	1	3	0	1	1	1	1	0	0	-	0	[0 1]	-	1	1
0	0	1	0	1	0	0	1	1	0	0	1	0	1	0	0	0	0	0	1	0	1	1	0	0	0	0	1	0	1	0	1	1	2	0	1	1	0	1	1	1	0	0	0	-	0	0	-	1	1
0	0	1	0	?	?	0	1	1	?	0	1	?	1	0	0	0	0	0	0	0	1	0	0	0	0	0	1	0	1	0	1	1	2	0	1	3	0	1	1	1	1	?	?	-	0	?	-	?	0
?	?	?	?	?	?	?	?	?	?	?	?	?	?	?	?	?	?	?	?	?	?	?	?	?	?	?	?	?	?	?	?	?	?	?	?	?	?	?	?	?	?	?	?	?	?	?	?	?	?
?	?	?	?	?	?	?	?	?	?	?	?	?	?	?	?	?	?	?	?	?	?	?	?	?	?	?	?	?	?	?	?	?	?	?	?	?	?	?	?	?	?	?	?	?	?	?	?	?	?
?	?	?	?	?	?	?	?	?	?	?	?	?	?	?	?	?	?	?	?	?	?	?	?	?	?	?	?	?	?	?	2	1	2	0	?	?	?	1	1	?	0	?	?	-	?	?	-	?	?
0	1	1	0	0	1	1	1	1	1	0	1	1	1	0	1	-	0	2	0	1	1	1	0	0	0	0	1	0	1	0	2	1	2	0	2	3	1	1	1	1	0	1	0	-	0	0	-	1	0
0	1	1	0	0	1	1	1	1	1	1	1	1	1	0	1	-	0	2	0	1	1	1	0	0	0	0	1	0	1	0	2	1	2	0	2	3	1	1	1	1	0	1	0	-	0	0	-	0	0
0	1	1	0	0	1	1	1	1	1	0	1	1	1	0	1	-	0	2	0	1	1	1	0	0	0	0	1	0	1	0	2	1	2	0	2	3	1	1	1	1	0	1	0	-	0	0	-	0	0
1	-	-	1	0	1	0	1	1	1	1	1	1	1	0	0	0	0	1	0	1	1	1	0	0	0	0	2	1	1	0	2	1	2	1	2	3	1	1	1	1	0	1	0	-	0	0	-	1	0
1	-	-	1	0	1	0	1	1	1	1	1	1	1	0	0	0	0	3	0	1	1	1	0	0	0	0	2	1	1	0	2	1	2	1	2	3	1	1	1	1	0	1	0	-	0	0	-	1	0
1	-	-	1	0	1	0	1	1	1	1	1	1	1	0	0	0	0	1	0	1	1	1	0	0	0	0	2	1	1	0	2	1	2	1	2	3	1	1	1	1	0	1	0	-	0	1	-	1	0
0	0	1	0	1	0	0	1	1	1	0	1	?	1	0	0	0	0	0	0	0	1	1	0	0	0	0	1	0	1	?	1	1	2	0	1	1	0	1	1	1	1	0	0	-	0	0	-	0	0
0	1	1	0	?	?	1	1	1	1	0	1	1	1	0	0	0	0	0	0	?	1	1	0	0	0	0	1	?	1	0	1	1	2	0	1	1	0	1	1	1	1	0	0	-	1	0	-	0	0
0	1	1	0	1	?	1	1	1	1	?	1	1	1	0	0	?	0	?	?	?	1	1	0	?	0	1	1	?	1	0	1	1	2	0	?	1	0	1	1	1	1	0	0	-	1	0	-	0	?
0	?	1	0	?	?	1	1	1	1	?	?	?	1	0	0	0	0	0	?	?	?	1	0	?	0	1	?	?	?	?	?	?	2	0	?	1	?	?	?	?	?	?	?	?	?	?	?	?	?
?	?	?	0	?	?	1	1	?	1	?	1	1	?	?	?	?	0	?	0	0	1	?	?	?	?	?	?	?	?	?	1	1	2	0	[1 2]	1	1	1	1	1	1	0	?	-	0	?	-	0	0
0	0	1	0	1	0	2	1	1	1	1	1	1	1	0	0	0	0	0	0	0	1	1	0	0	0	0	1	0	1	0	1	1	2	0	?	1	1	1	1	1	1	0	0	-	0	0	-	0	0
0	0	1	0	1	0	2	1	1	1	1	1	1	1	0	0	0	0	0	0	0	1	1	0	0	0	0	1	0	1	0	1	1	2	0	?	1	1	1	1	1	1	0	0	-	0	0	-	0	0
0	0	1	0	1	0	2	1	1	1	1	1	1	1	0	0	0	0	0	0	0	1	1	0	0	0	0	1	0	1	0	1	1	2	0	1	1	1	1	1	1	1	0	0	-	0	1	-	0	0
1	?	?	0	1	0	2	1	1	1	0	1	1	1	0	0	0	0	0	0	0	1	1	0	0	0	0	1	0	1	0	1	1	2	0	?	1	1	1	1	1	1	0	0	-	0	0	-	0	0
0	0	1	0	1	0	2	1	1	1	0	1	1	1	0	0	0	0	0	0	0	1	1	0	0	0	0	1	0	1	0	1	1	2	0	1	1	1	1	1	1	1	0	0	-	0	1	-	0	0
0	0	1	1	1	0	0	1	1	1	?	1	0	?	?	?	?	0	?	?	0	1	1	0	0	0	0	1	0	1	0	1	1	2	0	[1 2]	1	0	1	1	1	1	0	0	0	0	0	-	1	0
0	0	1	1	1	0	0	1	1	1	[0 1]	1	0	1	0	0	0	0	0	0	0	1	1	0	0	0	0	1	0	1	0	1	1	2	0	1	1	0	1	1	1	1	0	1	0	0	-	-	1	0
0	0	1	1	1	0	0	1	1	1	[0 1]	1	0	1	0	0	0	0	?	0	0	1	1	0	0	0	0	1	1	1	0	1	1	2	0	1	1	0	1	1	1	1	0	0	0	0	0	-	1	0
0	0	1	0	1	0	1	1	1	1	0	1	1	1	0	0	0	0	0	0	0	1	1	0	0	0	0	1	1	1	0	1	1	2	0	1	1	0	1	1	1	1	0	1	0	0	-	-	0	0
0	0	1	0	1	0	0	1	1	1	1	1	0	1	0	0	0	0	0	0	0	1	1	0	?	0	0	1	1	1	0	1	1	2	0	1	1	?	1	1	1	1	0	1	0	0	-	-	1	0
?	?	?	?	?	?	?	?	?	?	?	?	?	?	?	?	?	?	?	?	?	?	?	?	?	?	?	?	?	?	?	1	?	?	?	?	?	?	?	?	1	?	?	?	?	?	?	?	?	?
0	0	1	1	1	0	0	1	1	1	0	1	1	1	0	0	0	0	0	0	0	1	1	0	0	0	0	1	0	1	0	1	1	2	?	[1 2]	1	?	1	1	1	1	0	0	0	1	0	-	1	0
?	?	?	1	?	?	0	1	1	1	?	1	1	1	0	0	0	0	?	0	0	1	1	?	?	?	0	1	0	1	?	1	1	2	0	[1 2]	1	?	1	1	1	1	0	0	0	0	0	-	1	0
?	?	?	1	1	?	0	1	1	1	1	1	1	1	0	0	0	0	?	0	?	1	1	0	0	0	0	1	0	1	?	1	1	2	1	[1 2]	1	?	1	1	1	1	0	0	0	0	0	-	1	0
0	0	1	0	?	?	1	1	1	1	1	1	1	1	0	0	0	0	3	0	?	1	1	?	?	0	0	?	?	1	?	1	1	2	1	2	2	?	1	1	1	0	0	0	0	0	0	-	1	0
0	0	1	0	1	0	0	1	1	1	?	1	1	1	0	0	0	0	0	0	0	1	1	0	0	0	0	1	0	1	0	1	1	2	1	1	1	0	1	1	1	1	0	0	0	0	0	-	1	0
0	0	1	1	1	0	0	1	1	1	1	1	?	1	0	0	0	0	0	0	0	1	1	0	0	0	0	1	0	1	0	1	1	2	0	1	1	?	1	1	1	1	0	0	0	0	0	-	1	0
1	-	-	1	1	0	0	1	1	[0 1]	0	1	0	1	0	0	0	0	0	0	0	1	1	0	1	0	0	1	0	1	0	1	1	2	0	1	1	0	1	1	1	1	0	2	0	0	-	-	1	0
1	-	-	1	?	0	0	1	1	1	0	1	0	1	0	0	0	0	0	0	0	1	1	0	1	0	1	1	0	1	0	1	1	2	0	1	1	0	1	1	1	1	0	2	0	0	-	-	1	0
?	?	?	?	?	?	?	?	?	?	?	?	?	?	?	?	?	?	?	?	?	?	?	?	?	?	?	?	?	?	?	?	?	?	?	?	?	?	?	?	?	?	?	?	?	?	?	?	1	0
1	-	-	1	1	1	0	1	1	0	0	0	-	0	0	0	0	0	0	0	0	1	1	0	0	0	0	1	0	1	0	1	1	2	0	1	1	1	1	1	1	1	0	2	0	0	-	-	1	0
1	-	-	1	1	?	0	1	1	0	1	1	1	1	0	0	0	0	0	0	0	1	1	0	0	0	0	1	0	1	?	1	1	2	0	2	2	?	1	1	1	1	0	0	0	0	1	-	1	0
1	-	-	1	1	0	0	1	1	0	1	1	1	1	0	0	0	0	0	0	0	1	1	0	0	0	1	1	0	1	0	1	1	2	0	2	2	0	1	1	1	1	0	0	0	?	1	-	1	0
1	-	-	1	1	0	0	1	1	0	1	1	1	1	0	0	0	0	0	0	0	1	1	0	0	0	1	1	0	1	0	1	1	2	0	2	2	0	1	1	1	1	0	0	0	0	1	-	1	0
1	-	-	1	1	0	0	1	1	0	1	1	1	1	0	0	1	0	0	0	0	1	1	0	0	0	1	1	0	1	0	1	1	2	0	1	2	0	1	1	1	1	0	0	0	0	1	-	1	0
1	-	-	[0 1]	1	0	0	1	1	1	1	1	1	1	0	0	0	0	0	0	0	1	1	0	0	0	0	1	0	1	0	1	1	2	0	2	1	0	1	1	1	1	0	0	0	0	0	-	1	0
1	-	-	1	1	0	0	1	1	1	1	1	1	1	0	0	0	0	3	0	0	1	1	0	0	0	0	1	0	1	0	1	1	2	0	2	2	0	1	1	1	1	0	0	0	0	1	-	1	0
1	-	-	1	1	0	0	1	1	1	1	1	1	1	0	0	0	0	3	0	0	1	1	0	0	0	0	1	0	1	0	1	1	2	0	2	1	0	1	1	1	0	0	0	0	0	1	-	1	0
1	-	-	1	1	0	0	1	1	0	1	1	1	1	1	0	0	0	3	0	0	1	1	0	0	0	0	1	0	1	0	1	1	2	0	2	1	0	1	1	1	1	0	0	0	0	1	-	1	0
1	-	-	1	1	0	0	1	1	1	1	1	1	1	0	0	0	?	3	0	0	1	1	0	0	0	0	1	0	1	1	1	1	2	0	[1 2]	1	0	1	1	1	1	0	0	0	0	1	-	1	0
1	-	-	1	1	0	0	1	1	1	1	1	1	1	0	0	0	0	3	0	0	1	1	0	0	0	0	1	0	1	1	1	1	2	0	2	1	0	1	1	1	1	0	0	0	0	[0 1]	-	1	0
1	-	-	1	1	0	0	1	1	[0 1]	1	1	1	1	0	0	0	0	3	0	0	1	1	0	0	0	0	1	0	1	1	1	1	2	0	2	1	0	1	1	1	1	0	0	0	0	1	-	1	0
?	?	?	?	?	?	?	?	?	?	?	?	?	?	?	?	?	?	?	?	?	?	?	?	?	?	?	?	?	?	?	?	?	?	?	?	?	?	?	?	?	?	?	?	?	?	?	?	?	?
1	-	-	1	1	0	0	1	1	0	1	1	1	1	1	0	1	0	3	0	0	1	1	0	0	0	1	1	0	1	1	1	1	2	0	2	1	0	1	1	1	1	0	0	0	0	1	-	1	0
1	-	-	1	1	0	0	1	1	0	1	1	1	1	0	0	1	0	3	0	0	1	1	0	0	0	0	1	0	1	1	1	1	2	0	2	1	0	1	1	1	1	0	0	0	0	1	-	1	0
1	-	-	1	1	0	0	1	1	0	1	1	1	1	0	0	1	0	3	0	0	1	1	0	0	0	0	1	0	1	1	1	1	2	0	2	1	0	1	1	1	1	0	0	0	0	1	-	1	0
1	-	-	1	1	?	0	1	1	0	?	1	?	1	?	0	0	0	3	0	0	1	1	0	0	0	0	1	?	1	?	1	1	2	0	[1 2]	2	?	1	1	1	1	0	0	0	0	0	-	1	0
1	-	-	1	?	?	0	1	1	1	1	?	?	1	0	0	0	0	3	0	0	1	1	0	?	0	0	?	?	1	?	?	1	2	0	2	2	?	1	1	1	?	0	?	?	?	?	?	?	?
1	-	-	1	1	0	0	1	1	1	1	1	1	1	?	0	0	0	3	0	0	1	1	0	0	0	0	1	0	1	1	1	1	2	0	2	1	0	1	1	1	1	0	0	0	0	1	-	1	0
1	-	-	1	1	0	0	1	1	1	0	1	1	1	0	0	0	0	0	0	0	1	1	[0 1]	?	0	0	1	1	1	1	1	1	2	0	[1 2]	2	1	1	1	1	1	0	1	0	0	-	-	0	0
1	-	-	1	1	1	0	1	1	1	1	1	1	1	1	0	0	0	3	0	0	1	1	1	2	1	0	1	1	1	1	1	1	2	0	1	2	0	1	1	1	1	0	0	0	1	1	-	1	0
1	-	-	1	1	1	0	1	1	1	1	1	1	1	1	0	0	0	3	0	0	1	1	1	2	1	0	1	1	1	1	1	1	2	0	1	2	0	1	1	1	1	0	0	0	1	1	-	1	0
?	?	?	?	?	?	?	?	?	?	?	?	?	?	?	?	?	?	?	?	?	?	?	?	?	?	?	?	?	?	?	?	?	?	?	?	?	?	?	?	?	?	?	?	?	?	?	?	?	?
?	?	?	?	?	?	?	?	?	?	?	?	?	?	?	0	?	1	?	0	?	?	?	?	?	?	?	?	?	?	?	1	1	2	1	2	2	?	1	1	1	1	?	?	1	1	?	0	?	0
?	?	?	?	?	?	?	?	?	?	?	?	?	?	?	?	?	?	?	?	?	?	?	?	?	?	?	?	?	?	?	?	?	?	?	?	?	?	?	?	?	?	?	?	?	?	?	?	?	?
?	?	?	?	?	?	?	?	?	?	?	?	?	?	?	?	?	?	?	?	?	?	?	?	?	?	?	?	?	?	?	?	?	?	?	?	?	?	?	?	?	?	?	?	?	?	?	?	?	?
1	-	-	1	1	0	0	1	1	1	1	?	?	1	0	0	0	1	3	0	0	1	1	?	2	0	0	1	1	1	?	1	1	2	0	2	2	?	1	1	1	1	0	0	?	1	[0 1]	?	1	0
?	?	?	?	?	?	?	?	?	?	?	?	?	?	?	?	?	?	?	?	?	?	?	?	?	?	?	?	?	?	?	?	?	?	?	?	?	?	?	?	?	?	?	?	?	?	?	?	?	?
?	?	?	?	?	?	?	?	?	?	?	?	?	?	?	?	?	?	?	?	?	?	?	?	?	?	?	?	?	?	?	?	?	?	?	?	?	?	?	?	?	?	?	?	?	?	?	?	?	?
1	-	-	1	1	0	0	1	1	1	1	?	?	1	0	0	0	1	3	0	0	1	1	1	2	0	0	1	1	1	?	1	1	2	0	2	2	?	1	1	1	1	0	0	1	1	0	0	1	0
?	?	?	?	?	?	?	?	?	?	?	?	?	?	?	?	?	?	?	?	?	?	?	?	?	?	?	?	?	?	?	?	?	?	?	?	?	?	?	?	?	?	?	?	?	?	?	?	?	?
?	?	?	?	?	?	?	?	?	?	?	?	?	?	?	?	?	?	?	?	?	?	?	?	?	?	?	?	?	?	?	?	?	?	?	?	?	?	?	?	?	?	?	?	?	?	?	?	?	?
1	-	-	1	1	0	0	1	1	1	1	1	1	1	0	0	1	2	3	0	0	1	1	1	2	0	0	1	1	1	1	1	1	2	0	2	2	0	1	1	1	1	0	0	?	1	1	?	1	0
?	?	?	?	?	?	?	?	?	?	?	?	?	?	?	?	?	?	?	?	?	?	?	?	?	?	?	?	?	?	?	?	?	?	?	?	?	?	?	?	?	?	?	?	?	?	?	?	?	?
?	?	?	?	?	?	?	?	?	?	?	?	?	?	?	?	?	?	?	?	?	?	?	?	?	?	?	?	?	?	?	?	?	?	?	?	?	?	?	?	?	?	?	?	?	?	?	?	?	?
?	?	?	?	?	?	?	?	?	?	?	?	?	?	?	?	?	?	?	?	?	?	?	?	?	?	?	?	?	?	?	?	?	?	?	?	?	?	?	?	?	?	?	?	?	?	?	?	?	?
1	-	-	1	?	?	0	1	1	1	1	?	1	1	0	0	?	2	3	0	0	1	1	1	2	0	0	?	?	?	?	1	1	2	0	2	2	0	1	1	1	1	?	?	?	1	?	0	1	0
?	?	?	?	?	?	?	?	?	?	?	?	?	?	?	?	?	?	?	?	?	?	?	?	?	?	?	?	?	?	?	?	?	?	?	?	?	?	?	?	?	?	?	?	?	?	?	?	?	?
1	-	-	1	1	0	0	1	1	1	1	1	1	1	0	0	1	2	3	0	0	1	1	1	2	0	0	1	1	1	1	1	1	2	0	0	2	0	1	1	1	1	0	0	1	1	0	1	1	0
[truncated: 103 more columns]
