# Supplementary material for: A new, Early Cretaceous carettochelyid turtle from South Korea provides insights into softshell evolution and aquatic ecology
Source: Swiss J Palaeontol. 2025 Dec 8;144(1):75. doi: 10.1186/s13358-025-00415-z (PMC12686080; doi:10.1186/s13358-025-00415-z)
Supplement: Supplementary file 2 — Additional file 2. [file 13358_2025_415_MOESM2_ESM.tnt]

xread
157 79
hypothetical_ancestor	000000000000000000000000000000000000000000000000000000000000000?00000000000000000000000000000000000000000-------0000000000000000000100000-00-00?000---0000020
Proganochelys	000000000000-00000000000000000000000?00000000000000000000000000?000000000-0000000000000000000000000?00000-------00000000000000--000100000-00000?000---0-00020
***Proterochersis	???????????????????????????????????????????????????????????00???00??0?110?00000100000010000000000000???????????????????0?????1??00????????000?0?000????000020
Palaeochersis	00000?01000???00000000??00001?0?1001?0100000000?1?0?100????00????0??0?0?0?00000?00?0000000???0????0?0???0-------0????1?000?0?0??010100000-0?000??00---0????20
***Australochelys	???????10?0???00?0???0??00?0??001001??10000000??1?0?100?0???????????????????????????????????????????????????????????????????????????????0-?????????---???????
Kayentachelys	00001011110??10000001100001010012011?01000000000100?101000000001100000210000000100000000000001000000?00?0-------00000101100101--011?????02000?00000---0000020
Meiolania	000010011001010000101[0 1]0000101011201301111000[0 1]110100110130000000?100000210?1101010010?00000000100????00001001111100?000[2 3]1100101--01?100?00200000?000---0000020
Mongolochelys	0010100110010100001011000010101120110111000001101?0?10100000000?10000021011101010010000000000100000000001011100100000131100101--0??0001102000000000---0000020
Kallokibotion	0010??011?01?1000000100000101011201301111??0??00100?1010?0?0000110000?21000001?100011100000001000000?0??0-------0???0?01??0?0?--????????02000000000---0000020
Platychelys	???????????????????????????????????????????????????????????00101100000110001011100011110001001000002?0??1???????10101???????110001????????000?01000????0000??
Caribemys	???????????????????????????????????????????????????????????00101?0??0?2???01011?000111?00010010000?2?0??1????????0??????????1?10??????????0?0?0?000??????????
Notoemys	??????????????????????????????2120???11?0??????01?0?1010???00101100000210001011?00011?1000???1?00002?0??100?????201?????????1?11???00011??000?01000---00000??
Elseya	0110011111011101-2011100001010212023111101000100100110120000010-100201211-0001110001211000100100000210001000110120101112111111110110001102000001000---0000020
Chelodina	0110011111111101-2011100001010212023111101000001100110120100010-100200211-0001110001201000101100000210001000110120101112111111110110001102000101010---0000020
Phrynops	0110011111011101-2011100001010212023111101000001100110120100010110010021110001110001211000100100000210001000110120101112111111110110001102000001000---0000020
Erymnochelys	1--101011111110001011100002110212123111101000100100110100010010010010121110001110001111000100100000210001111111120101112110111110110001102000001000---0000020
Pelomedusa	1--101011111110003011100002110212123111101000100100110120010010010010121110001110001111000100100000210001111111120101112110111110110001102000001000---0000020
Podocnemis	1--101011111110001011100002110212123111101001100100110100010010010010121110001110001111000100100000210001111111120101112111111110110001102000001000---0000020
Dorsetochelys	001010011101?1000000110000101?1120110111100000001?001011????????????????????????????????????????????????????????????????????????????????02?????????---???????
Pleurosternon	0110??1111011100000?1100001?10112011011110010000100010111??00?0010000021010001??000?0?00001001000000?0??0-------0????????????1??0???????02000?00000---?0000??
Glyptops	01101?1111?11100????110?011?101120?10111100100??10001011?0000100100000211100011100010100000001000000?0000-------0010???1111101--011?????02000000000---00000??
Dinochelys	0?10??1111???10000???10?01??????20?1?????????????0??101??0?00??01000002101000111000?0?000000010000[0 1]010??0-------0?1??1?1???????????000110?000?0?000????0000??
Neurankylus	???0??11?1?11?????001?????????1120[1 2]1111110?0?000100010111?0001001000002111000111000101?0000001000000????????????101?????????0?--????????02000?0?000---0000020
Trinitichelys	0010102111111100000011000010101120?11111100000001000101110000100?00?002111000111000101?00000010000?0?0000-------??10????????????????????02000?0?000---?000020
Plesiobaena	0010102111111100000011000010101120?1111110000000100010111000010010000021110001110001010000002100001010001???11111010010?111101--0110001102000?01000---00000??
Boremys	00101021111111000000110000101011201111111000100010001011100001001000022111000111000101?00000210000?010000-------10100122????0?--????????0200000?000---00000??
Baena	1??0102111011100000011000010101120?11111100000001000101110100100100002211100011100011100000021000010????????????1010???2????0?--011?????0200000?000---?0000??
Chisternon	0010102111011100000011000010101120111111100010001000101110100100100002211-00011100010100000021000010?000100111111010012?111101--?11?????0200000?000---?-000??
Portlandemys	0011100111?10??????011000010101120[1 2]101111000010010001013000?????????????????????????????????????????????????????????????????????????????02?????????0-10??????
Plesiochelys	0011100111[0 1]101000000110000101011201101111010-100100010130000010010000221010[0 1]011100012100000001000000????????????0010????111101--0110001102000?000000-100000?2
Solnhofia	0011100111[0 1]101000?0011000011101120110111100001001000101300000??01?00002101110???0000200000?????00000110?0-------??1??10?11110?--?110001102000?000000-100000??
Thalassemys	00101011110111000000110000111011201101111010-000100010130??00100?00?0?2?0??10??????12???00?????000?011??0-------1???????????????????????020???????00--0000021
Santanachelys	00101001111101000000110?001110112011?1111010-1001?001013?0?00?0?100010210011011100002000?0??????????11??????????0?1?????11?10?--011010110?0000010000--0000021
Xinjiangchelys	??????????????????????????????1????????1??????????1????????00100100000211110011100002000000001000010?1000-------20100131111101--011??????2001?00000????000020
Hangaiemys	001110011101110000001100001010112?[1 2]1?111100101001?101013???201001000002111100111001020000001-10000[0 1]0111?100111112?10????????????????????02001?000000--00000??
Judithemys	???1??0111?111000?0011???0101?1120[1 2]1?1111000010010101013?0?001001000002111100111001020000001-10000[0 1]0111?100111112?10113?11?101--0110001102001?000000--?000020
Dracochelys	???11?01111111000?0?110000101?1121[1 2]1?111100001001??01013??????????????????1???????1?????0???????????????????????????????????????????????02????000000-10-00020
Sinemys	0010??1111111100030?11??00??1?112122?111000001001?10101300?0010110000121111[0 1]?11100-0200000???1?000?0???0????????0????1?????????????0001102002?0?0000-1?-00020
Ordosemys	0010100111?111000000110000101011211101111000010010101013???0010?100000211111????00?0200000???1?0001011?01?01??010?10113?111101--011?????02001?000000-10000020
Toxochelys	001110011111?10000001100001010112011?1111000010010001013?010020010001021111101110010200100???1?0?01011?110011111?010011?11110?--011010110100100?0000-1?000021
Caretta	1--110011[0 1]0101000000110100101011201101111020-10011001013001002000000102111110111001020010001-110000011111001111120111112111101--01102011010013000000--0-00022
Chelonia	1--1?001110101000000110101101011201101111020-10011001013001002001000102111110111001020010001-11000001111100111112011111211110?--01102011010014000000--0000022
Mesodermochelys	?????????????????????????????????????????????10??????????011020?10001?2???11011100102001?0??????????11101???????20101112111101--011???????0???0?000????-0?-22
Dermochelys	1--111011000-0000000110000101011201111111020-100110010130012020-3-0-1-2---11-1110010200120---1------11111001111120-01112111101--01102011010-150---00--0----23
Protochelydra	1--11?01101111000000110000101?112022?111100011001?0010130??????0????0?????1001110010200000?1-1000110???????????????????2110101--0???????02??1?????00--?000020
Macroclemmys	1--1100110111100000011000110101120220111100?110010001013001001101000001111110111001020000001-100011011111001111120110132110101--01100011020010000000--0000020
Chelydra	1--11001101111000000110001101011202201111000110010001013001001101000002111110111001020000001-100011011111001111120110132110101--01100011020010000000--0000020
Platysternon	1--11001101111001000110001101011201201111000110010001013001001001000002111100111000020100001-100000011111001110120110132110101--01100011020000000000--0000020
***Mongolemys_elegans	1--[0 1]1001111111000000110000101011202101111000010?10001013001001001000002111000111000121100001-1000000????100111012?1101?2110101--011000??020000000000--00000??
Go._polyphemus	1--11001111111000300110000101011202201111000110010001013001001001000002111000111000121100001-100000111111001110120111112110101--01110011020000000000--0000020
Chrysemys	1--11001111111000300110000101011202101110000110010001013001001001000002111000111000121100001-100000111111001110120111112110101--01100011020000000000--0000020
Geoclemmys	1--11001101111100300110000101011202101111000110010001013001011001000002111000111000121100001-100000111111001110120111112110101--01100011020000000000--0000020
Emarginachelys	1--1100111111100030011000010111120[1 2]101111000110010001013???0111010000?2111100111000020000001-100??0011??10011111??1?????110101--01100011??001?0?0000--?000020
Baptemys	1--11001111111000300110000101111202101111000[0 1]1001?00-213001011001000002111000111000121000001-10010001111101111112?111132110101--1110001102000?000010-10000020
Dermatemys	1--110011[0 1]111100030011000010111120210111100011001000-213001001[0 1]01001002111000111000120100001-110100011111111111120111112110101--01100011020000000010--0000020
Hoplochelys	????????????????????????????????????????????????????????0??021101000002111000111000020000001-1001100????????????201????2??010?--??????????001?00000????0000??
Staurotypus	1--1100110111110130011000110111120210111100011001000111300102110210[0 1]002111001111000020000001-10012001111101111112111111211010?--11100011020010010000--0000020
St._odoratus	1--11001101111001300110000101111202101111000110010001113001011102111002111001111?10020000001-111120011111011111121111112110101--11100011020000-10000--0000020
Kinosternon	1--11001101111001300110000101111202101111000110010001113001011102111002111001111?10020000001-11112001111101111112111111211010?--11100011020000-10000--0000020
Zangerlia_neimongolensis	1--11?0110?1?1?003001100001?1?1120[1 2]2?111100001001?001013?0100??11??00?211?000111000020000100210000001111100000012??1????110101--011100?102000?0?0000-1?000020
Basilemys	1--1??01111??1000300110?00??1??12022?111?0??????1????????0100101100[0 1]002111000111000020000100[0 2]100000011111000000????????211?101--011100??02000000000????0000??
Adocus	1--11001111111?00300110000101111202101111000110010001013001001011001002111000111000020000100010000001111100000002?11???2110101--01100011020000000000-10000020
Ap._spinifera	1--11101111111100300111210111111201201111001110010001013001201023-01--2---11-11110-0200-2----1------110110000002201-1112110101--01100111020-020--?00-10----20
Lis._punctata	1--11101111111100300111210111111201201111001110010001013001201023-01--2---11-11110-0200-2----1------110110000002201-1112110101--01100111020-020--?00-10----20
Kizylkumemys_schulzi	???????????????0??0???????????112122?1111??1??0?100?1013?0?0010?20010-2-1-101111000020001???????????????????????201????2????01--0???????12102?111?11001[0 1]111??
Anosteira_pulchra	1--11001111??100030011?200111?112022?1111001[0 1]1001?0?1013???00???20010-2-1-101111000020002----?------????????????????????????0?--????????11?11??1?01??0?1112??
Anosteira_ornata	???????????????????????????????????????????????????????????0010020010-2-1-101111000020002----1------?????????????01????2????0?--??????????111?11101????1113??
Anosteira_manchuriana	????????????????????????????????????????????????????????????0??0??010-2-1-101111000020002----?------???????????????????????????????????????01?1??01?????113??
Anosteira_maomingensis	1--11001111??1000300111200111?112022?1111001010?1?0?1013?011010020010-2-1-101111000020002----1------????????????????????????????????????111[0 1]1?111011011?113??
Anosteira_mongoliensis	????????????????????????????????????????????????????????????010??????-?-?-101??????020002----?------????????????????????????0?--??????????1?1???101?????1?3??
Byeoljubuchelys_yeosuensis	???????????????????????????????????????????????????????????2010120010-----101111000020002-----------110?1???000??0?????21101?1--0-1???????0-1?11100????----20
Allaeochelys_crassesculpta	1--110011111110013001112001111112022011110011100100?1013?012010020010-2---101111000020002----1------11011000000120111112110101--01100211211-0311101????----11
Allaeochelys_delheidi	???????????????????????????????????????????????????????????2010?20010-2---101111000020002----1------???????????????????2????0?--??????????1-0?11101????----??
Allaeochelys_parayrei	???????????????????????????????????????????????????????????2010020010-2---101111000020002----1------???????????????????2????0?--??????????1-0?11101????----??
Allaeochelys_magnifica	???????????????????????????????????????????????????????????20????0??0-2---101????00020??2----?------????????????????????????0?--???????????-0?111?1????----??
Allaeochelys_libyca	1--1??01111?1100?300111200????11202201111??1?100100?1013?0?2??0??0???-2---?0????????2???2----?------????????????????????????????????????21??0?????1?021--????
Allaeochelys_liliae	???????????????????????????????????????????????????????????20??????10-2---10????????2?002----?------???????????????????????????????????????-0??1??1????----??
Carettochelys_insculpta	1--110011111110013001112001111112002011110010100100010130012010020[0 1]10-2---101111000020002----1------11011000000120111112110101--011002112[0 1]1-03111111121----11
;
cnames
{0 'Character_1';
{1 'Character_2';
{2 'Character_3';
{3 'Character_4';
{4 'Character_5';
{5 'Character_6';
{6 'Character_7';
{7 'Character_8';
{8 'Character_9';
{9 'Character_10';
{10 'Character_11';
{11 'Character_12';
{12 'Character_13';
{13 'Character_14';
{14 'Character_15';
{15 'Character_16';
{16 'Character_17';
{17 'Character_18';
{18 'Character_19';
{19 'Character_20';
{20 'Character_21';
{21 'Character_22';
{22 'Character_23';
{23 'Character_24';
{24 'Character_25';
{25 'Character_26';
{26 'Character_27';
{27 'Character_28';
{28 'Character_29';
{29 'Character_30';
{30 'Character_31';
{31 'Character_32';
{32 'Character_33';
{33 'Character_34';
{34 'Character_35';
{35 'Character_36';
{36 'Character_37';
{37 'Character_38';
{38 'Character_39';
{39 'Character_40';
{40 'Character_41';
{41 'Character_42';
{42 'Character_43';
{43 'Character_44';
{44 'Character_45';
{45 'Character_46';
{46 'Character_47';
{47 'Character_48';
{48 'Character_49';
{49 'Character_50';
{50 'Character_51';
{51 'Character_52';
{52 'Character_53';
{53 'Character_54';
{54 'Character_55';
{55 'Character_56';
{56 'Character_57';
{57 'Character_58';
{58 'Character_59';
{59 'Character_60';
{60 'Character_61';
{61 'Character_62';
{62 'Character_63';
{63 'Character_64';
{64 'Character_65';
{65 'Character_66';
{66 'Character_67';
{67 'Character_68';
{68 'Character_69';
{69 'Character_70';
{70 'Character_71';
{71 'Character_72';
{72 'Character_73';
{73 'Character_74';
{74 'Character_75';
{75 'Character_76';
{76 'Character_77';
{77 'Character_78';
{78 'Character_79';
{79 'Character_80';
{80 'Character_81';
{81 'Character_82';
{82 'Character_83';
{83 'Character_84';
{84 'Character_85';
{85 'Character_86';
{86 'Character_87';
{87 'Character_88';
{88 'Character_89';
{89 'Character_90';
{90 'Character_91';
{91 'Character_92';
{92 'Character_93';
{93 'Character_94';
{94 'Character_95';
{95 'Character_96';
{96 'Character_97';
{97 'Character_98';
{98 'Character_99';
{99 'Character_100';
{100 'Character_101';
{101 'Character_102';
{102 'Character_103';
{103 'Character_104';
{104 'Character_105';
{105 'Character_106';
{106 'Character_107';
{107 'Character_108';
{108 'Character_109';
{109 'Character_110';
{110 'Character_111';
{111 'Character_112';
{112 'Character_113';
{113 'Character_114';
{114 'Character_115';
{115 'Character_116';
{116 'Character_117';
{117 'Character_118';
{118 'Character_119';
{119 'Character_120';
{120 'Character_121';
{121 'Character_122';
{122 'Character_123';
{123 'Character_124';
{124 'Character_125';
{125 'Character_126';
{126 'Character_127';
{127 'Character_128';
{128 'Character_129';
{129 'Character_130';
{130 'Character_131';
{131 'Character_132';
{132 'Character_133';
{133 'Character_134';
{134 'Character_135';
{135 'Character_136';
{136 'Character_137';
{137 'Character_138';
{138 'Character_139';
{139 'Character_140';
{140 'Character_141';
{141 'Character_142';
{142 'Character_143';
{143 'Character_144';
{144 'Character_145';
{145 'Character_146';
{146 'Character_147';
{147 'Character_148';
{148 'Character_149';
{149 'Character_150';
{150 'Character_151';
{151 'Character_152';
{152 'Character_153';
{153 'Character_154';
{154 'Character_155';
{155 'Character_156';
{156 'Character_157';
;
ccode	+ 6 26 32 34 53 60 63 64 67 84 88 97 99 119 132 133 136 137 141 145 147 155 156 *;
proc /;
comments 0
;
