# Supplementary material for: A new, Early Cretaceous carettochelyid turtle from South Korea provides insights into softshell evolution and aquatic ecology
Source: Swiss J Palaeontol. 2025 Dec 8;144(1):75. doi: 10.1186/s13358-025-00415-z (PMC12686080; doi:10.1186/s13358-025-00415-z)
Supplement: Supplementary file 3 — Additional file 3. [file 13358_2025_415_MOESM3_ESM.nex]

#NEXUS

begin data;
	dimensions ntax=18 nchar=157;
	format datatype=standard missing=? gap=- symbols = "0 1 2 3 4" ;
	matrix

	Adocus_beatus				1--11001111111?00300110000101111202101111000110010001013001001011001002111000111000020000100010000001111100000002?11???2110101--01100011020000000000-10000020
	Lis._punctata				1--11101111111100300111210111111201201111001110010001013001201023-01--2---11-11110-0200-2----1------110110000002201-1112110101--01100111020-020--?00-10----20
	Kizylkumemys_schulzi		???????????????0??0???????????112122?1111??1??0?100?1013?0?0010?20010-2-1-101111000020001???????????????????????201????2????01--0???????12102?111?11001{0 1}111??
	Kizylkumemys_khoratensis	???????????????????????????????????????????????????????????00??0?00?0-2-1-?????????????????????????????????????????????????????????????????0??11???????1011??
	Anosteira_pulchra			1--11001111??100030011?200111?112022?1111001{0 1}1001?0?1013???00???20010-2-1-101111000020002----?------????????????????????????0?--????????11?11??1?01??0?1112??
	Anosteira_ornata			???????????????????????????????????????????????????????????0010020010-2-1-101111000020002----1------?????????????01????2????0?--??????????111?11101????1113??
	Anosteira_manchuriana		????????????????????????????????????????????????????????????0??0??010-2-1-101111000020002----?------???????????????????????????????????????01?1??01?????113??
	Anosteira_maomingensis		1--11001111??1000300111200111?112022?1111001010?1?0?1013?011010020010-2-1-101111000020002----1------????????????????????????????????????111{0 1}1?111011011?113??
	Anosteira_mongoliensis		????????????????????????????????????????????????????????????010??????-?-?-101??????020002----?------????????????????????????0?--??????????1?1???101?????1?3??
	Byeoljubuchelys_yeosuensis	???????????????????????????????????????????????????????????2010120010-----101111000020002-----------110?1???000??0?????21101?1--0-1???????0-1?11100????----20
	Allaeochelys_lingnanica		???????????????????????????????????????????????????????????20?????0?0-2---1????????020??2----?------???????????????????????????????????????-?????01????----??
	Allaeochelys_crassesculpta	1--110011111110013001112001111112022011110011100100?1013?012010020010-2---101111000020002----1------11011000000120111112110101--01100211211-0311101????----11
	Allaeochelys_delheidi		???????????????????????????????????????????????????????????2010?20010-2---101111000020002----1------???????????????????2????0?--??????????1-0?11101????----??
	Allaeochelys_parayrei		???????????????????????????????????????????????????????????2010020010-2---101111000020002----1------???????????????????2????0?--??????????1-0?11101????----??
	Allaeochelys_magnifica		???????????????????????????????????????????????????????????20????0??0-2---101????00020??2----?------????????????????????????0?--???????????-0?111?1????----??
	Allaeochelys_libyca			1--1??01111?1100?300111200????11202201111??1?100100?1013?0?2??0??0???-2---?0????????2???2----?------????????????????????????????????????21??0?????1?021--????
	Allaeochelys_liliae			???????????????????????????????????????????????????????????20??????10-2---10????????2?002----?------???????????????????????????????????????-0??1??1????----??
	Carettochelys_insculpta		1--110011111110013001112001111112002011110010100100010130012010020{0 1}10-2---101111000020002----1------11011000000120111112110101--011002112{0 1}1-03111111121----11
;
end;

begin mrbayes;
	lset rates=gamma coding=variable;   
	ctype ord: 7 27 33 35 54 61 64 65 68 85 89 98 100 120 133 134 137 138 142 146 148 156 157 ; 

outgroup Adocus_beatus;

constraint root = Lis._punctata Kizylkumemys_schulzi Kizylkumemys_khoratensis Anosteira_pulchra Anosteira_ornata Anosteira_manchuriana Anosteira_maomingensis Anosteira_mongoliensis Byeoljubuchelys_yeosuensis Allaeochelys_lingnanica Allaeochelys_crassesculpta Allaeochelys_delheidi Allaeochelys_parayrei Allaeochelys_magnifica Allaeochelys_libyca Allaeochelys_liliae Carettochelys_insculpta;

constraint ingroup = Kizylkumemys_schulzi Kizylkumemys_khoratensis Anosteira_pulchra Anosteira_ornata Anosteira_manchuriana Anosteira_maomingensis Anosteira_mongoliensis Byeoljubuchelys_yeosuensis Allaeochelys_lingnanica Allaeochelys_crassesculpta Allaeochelys_delheidi Allaeochelys_parayrei Allaeochelys_magnifica Allaeochelys_libyca Allaeochelys_liliae Carettochelys_insculpta;

prset topologypr = constraints(root, ingroup) ;

CALIBRATE	Carettochelys_insculpta		= fixed (0);
CALIBRATE	Lis._punctata				= fixed (0);


CALIBRATE	Adocus_beatus				= uniform(61.6,83.6);
CALIBRATE	Kizylkumemys_schulzi		= uniform(93.9, 100.5);
CALIBRATE	Kizylkumemys_khoratensis	= uniform(100.5, 113.2);
CALIBRATE	Anosteira_pulchra			= uniform(41.03, 48.07);
CALIBRATE	Anosteira_ornata			= uniform(41.03, 56.00);
CALIBRATE	Anosteira_manchuriana		= uniform(33.9, 41.03);
CALIBRATE	Anosteira_maomingensis		= uniform(33.9, 41.03);
CALIBRATE	Anosteira_mongoliensis		= uniform(27.30, 41.03);
CALIBRATE	Byeoljubuchelys_yeosuensis	= uniform(113.4, 117.4);
CALIBRATE	Allaeochelys_lingnanica		= uniform(56, 66);
CALIBRATE	Allaeochelys_crassesculpta	= uniform(41.03, 48.07);
CALIBRATE	Allaeochelys_delheidi		= uniform(33.9, 56);
CALIBRATE	Allaeochelys_parayrei		= uniform(37.71, 41.03);
CALIBRATE	Allaeochelys_magnifica		= uniform(37.71, 41.03);
CALIBRATE	Allaeochelys_libyca			= uniform(13.82, 15.98);
CALIBRATE	Allaeochelys_liliae			= uniform(20.44, 23.03);

PRSET nodeagepr = calibrated; 
	prset clockvarpr = igr; 
	prset igrvarpr = exp(10); 
	prset clockratepr = normal(0.001,0.01);


PRSET brlenspr = Clock:Fossilization; 
PRSET sampleprob = 0.0571; [2/35]
PRSET samplestrat = diversity;

PRSET speciationpr = exponential(10)	; 
PRSET extinctionpr = beta(1,1);
PRSET fossilizationpr = beta(1,1) ;

PRSET treeagepr = offsetexponential(120, 170); 

[next commands set up the mcmc and run it. temperature was changed to 0.05 and nswaps to 3 with regard to previous analysis to facilitate better mixing]

mcmcp nrun = 2 nchain = 4 temp=0.05 nswaps=3 ngen=2000000 samplefreq=500 printfreq=500 diagnfr = 5000  savebrlens=yes relburnin=yes burninfrac=0.25;
mcmc;

[define outputs]

sumt contype = allcompat conformat = Figtree relburnin=yes burninfrac=0.25;
sump relburnin=yes burninfrac=0.25;

end;
