# Supplementary material for: A new, Early Cretaceous carettochelyid turtle from South Korea provides insights into softshell evolution and aquatic ecology
Source: Swiss J Palaeontol. 2025 Dec 8;144(1):75. doi: 10.1186/s13358-025-00415-z (PMC12686080; doi:10.1186/s13358-025-00415-z)
Supplement: Supplementary file 4 — Additional file 4. [file 13358_2025_415_MOESM4_ESM.txt]

   Executing file "/Users/jongyunjung/Documents/Mrbayes/turtle.nex"
   UNIX line termination
   Longest line length = 391
   Parsing file
   Expecting NEXUS formatted file
   Reading data block
      Allocated taxon set
      Allocated matrix
      Defining new matrix with 18 taxa and 157 characters
      Data is Standard
      Missing data coded as ?
      Gaps coded as -
      WARNING: MrBayes does not support 'symbols' specification; default symbols assumed
      Taxon  1 -> Adocus_beatus
      Taxon  2 -> Lis._punctata
      Taxon  3 -> Kizylkumemys_schulzi
      Taxon  4 -> Kizylkumemys_khoratensis
      Taxon  5 -> Anosteira_pulchra
      Taxon  6 -> Anosteira_ornata
      Taxon  7 -> Anosteira_manchuriana
      Taxon  8 -> Anosteira_maomingensis
      Taxon  9 -> Anosteira_mongoliensis
      Taxon 10 -> Byeoljubuchelys_yeosuensis
      Taxon 11 -> Allaeochelys_lingnanica
      Taxon 12 -> Allaeochelys_crassesculpta
      Taxon 13 -> Allaeochelys_delheidi
      Taxon 14 -> Allaeochelys_parayrei
      Taxon 15 -> Allaeochelys_magnifica
      Taxon 16 -> Allaeochelys_libyca
      Taxon 17 -> Allaeochelys_liliae
      Taxon 18 -> Carettochelys_insculpta
      Successfully read matrix
      Matrix contains polymorphisms, interpreted as ambiguity
      Setting default partition (does not divide up characters)
      Setting model defaults
      Seed (for generating default start values) = 1758945641
      WARNING: There are 113 characters incompatible with the specified
               coding bias. These characters will be excluded.
      Setting output file names to "/Users/jongyunjung/Documents/Mrbayes/turtle.nex.run<i>.<p|t>"
   Exiting data block
   Reading mrbayes block
      Setting Rates to Gamma
      Enabling Coding Variable
      Successfully set likelihood model parameters
      WARNING: There are 113 characters incompatible with the specified
               coding bias. These characters will be excluded.
      Setting characters to ord
      Ctype was applied to 23 standard characters
      Setting outgroup to taxon "Adocus_beatus"
      Defining constraint called 'root'
      Defining constraint called 'ingroup'
      Setting Topologypr to Constraints
      Successfully set prior model parameters
      WARNING: There are 113 characters incompatible with the specified
               coding bias. These characters will be excluded.
      Setting age of taxon 'Carettochelys_insculpta' to Fixed(0.00)
      Setting age of taxon 'Lis._punctata' to Fixed(0.00)
      Setting age of taxon 'Adocus_beatus' to Uniform(61.60,83.60)
      Setting age of taxon 'Kizylkumemys_schulzi' to Uniform(93.90,100.50)
      Setting age of taxon 'Kizylkumemys_khoratensis' to Uniform(100.50,113.20)
      Setting age of taxon 'Anosteira_pulchra' to Uniform(41.03,48.07)
      Setting age of taxon 'Anosteira_ornata' to Uniform(41.03,56.00)
      Setting age of taxon 'Anosteira_manchuriana' to Uniform(33.90,41.03)
      Setting age of taxon 'Anosteira_maomingensis' to Uniform(33.90,41.03)
      Setting age of taxon 'Anosteira_mongoliensis' to Uniform(27.30,41.03)
      Setting age of taxon 'Byeoljubuchelys_yeosuensis' to Uniform(113.40,117.40)
      Setting age of taxon 'Allaeochelys_lingnanica' to Uniform(56.00,66.00)
      Setting age of taxon 'Allaeochelys_crassesculpta' to Uniform(41.03,48.07)
      Setting age of taxon 'Allaeochelys_delheidi' to Uniform(33.90,56.00)
      Setting age of taxon 'Allaeochelys_parayrei' to Uniform(37.71,41.03)
      Setting age of taxon 'Allaeochelys_magnifica' to Uniform(37.71,41.03)
      Setting age of taxon 'Allaeochelys_libyca' to Uniform(13.82,15.98)
      Setting age of taxon 'Allaeochelys_liliae' to Uniform(20.44,23.03)
      Setting Nodeagepr to Calibrated
      Successfully set prior model parameters
      WARNING: There are 113 characters incompatible with the specified
               coding bias. These characters will be excluded.
      Setting Clockvarpr to Igr
      Successfully set prior model parameters
      WARNING: There are 113 characters incompatible with the specified
               coding bias. These characters will be excluded.
      Setting Igrvarpr to Exponential(10.00)
      Successfully set prior model parameters
      WARNING: There are 113 characters incompatible with the specified
               coding bias. These characters will be excluded.
      Setting Clockratepr to Normal(0.001000,0.010000)
      Successfully set prior model parameters
      WARNING: There are 113 characters incompatible with the specified
               coding bias. These characters will be excluded.
      Setting Brlenspr to Clock:Fossilization
      Successfully set prior model parameters
      WARNING: There are 113 characters incompatible with the specified
               coding bias. These characters will be excluded.
      Setting Sampleprob to 0.05710000
      Successfully set prior model parameters
      WARNING: There are 113 characters incompatible with the specified
               coding bias. These characters will be excluded.
      Setting SampleStrat to Diversity
      Successfully set prior model parameters
      WARNING: There are 113 characters incompatible with the specified
               coding bias. These characters will be excluded.
      Setting Speciationpr to Exponential(10.00)
      Successfully set prior model parameters
      WARNING: There are 113 characters incompatible with the specified
               coding bias. These characters will be excluded.
      Setting Extinctionpr to Beta(1.00,1.00)
      Successfully set prior model parameters
      WARNING: There are 113 characters incompatible with the specified
               coding bias. These characters will be excluded.
      Setting Fossilizationpr to Beta(1.00,1.00)
      Successfully set prior model parameters
      WARNING: There are 113 characters incompatible with the specified
               coding bias. These characters will be excluded.
      Setting Treeagepr to Offsetexponential(120.00,170.00)
      Successfully set prior model parameters
      WARNING: There are 113 characters incompatible with the specified
               coding bias. These characters will be excluded.
      Setting number of runs to 2
      Setting number of chains to 4
      Setting heating parameter to 0.050000
      Setting number of swaps per swapping cycle to 3
      Setting number of generations to 2000000
      Setting sample frequency to 500
      Setting print frequency to 500
      Setting diagnosing frequency to 5000
      Using relative burnin (a fraction of samples discarded).
      Setting burnin fraction to 0.25
      Setting chain output file names to "/Users/jongyunjung/Documents/Mrbayes/turtle.nex.run<i>.<p/t>"
      Successfully set chain parameters
      Running Markov chain
      MCMC stamp = 1072936599
      Seed = 1270604881
      Swapseed = 1758945641
      Model settings:

         Data not partitioned --
            Datatype  = Standard
            Coding    = Variable
            # States  = Variable, up to 10
                        State frequencies are fixed to be equal
            Rates     = Gamma
                        The distribution is approximated using 4 categories.
                        Shape parameter is exponentially
                        distributed with parameter (1.00).

      Active parameters: 

         Parameters
         ---------------------
         Statefreq           1
         Shape               2
         Ratemultiplier      3
         Topology            4
         Brlens              5
         Speciationrate      6
         Extinctionrate      7
         Fossilizationrate   8
         Igrvar              9
         Igrbranchrates     10
         Clockrate          11
         ---------------------

         1 --  Parameter  = Alpha_symdir
               Type       = Symmetric diricihlet/beta distribution alpha_i parameter
               Prior      = Symmetric dirichlet with all parameters equal to infinity

         2 --  Parameter  = Alpha
               Type       = Shape of scaled gamma distribution of site rates
               Prior      = Exponential(1.00)

         3 --  Parameter  = Ratemultiplier
               Type       = Partition-specific rate multiplier
               Prior      = Fixed(1.0)

         4 --  Parameter  = Tau
               Type       = Topology
               Prior      = Prior on topology obeys the following constraints:
                            -- Hard constraint "root"
                            -- Hard constraint "ingroup"
               Subparam.  = V

         5 --  Parameter  = V
               Type       = Branch lengths
               Prior      = Clock:Fossilization
                            Node depths are constrained by the following age constraints:
                            -- The age of terminal "Adocus_beatus" is Uniform(61.60,83.60)
                            -- The age of terminal "Lis._punctata" is Fixed(0.00)
                            -- The age of terminal "Kizylkumemys_schulzi" is Uniform(93.90,100.50)
                            -- The age of terminal "Kizylkumemys_khoratensis" is Uniform(100.50,113.20)
                            -- The age of terminal "Anosteira_pulchra" is Uniform(41.03,48.07)
                            -- The age of terminal "Anosteira_ornata" is Uniform(41.03,56.00)
                            -- The age of terminal "Anosteira_manchuriana" is Uniform(33.90,41.03)
                            -- The age of terminal "Anosteira_maomingensis" is Uniform(33.90,41.03)
                            -- The age of terminal "Anosteira_mongoliensis" is Uniform(27.30,41.03)
                            -- The age of terminal "Byeoljubuchelys_yeosuensis" is Uniform(113.40,117.40)
                            -- The age of terminal "Allaeochelys_lingnanica" is Uniform(56.00,66.00)
                            -- The age of terminal "Allaeochelys_crassesculpta" is Uniform(41.03,48.07)
                            -- The age of terminal "Allaeochelys_delheidi" is Uniform(33.90,56.00)
                            -- The age of terminal "Allaeochelys_parayrei" is Uniform(37.71,41.03)
                            -- The age of terminal "Allaeochelys_magnifica" is Uniform(37.71,41.03)
                            -- The age of terminal "Allaeochelys_libyca" is Uniform(13.82,15.98)
                            -- The age of terminal "Allaeochelys_liliae" is Uniform(20.44,23.03)
                            -- The age of terminal "Carettochelys_insculpta" is Fixed(0.00)
                            -- Tree age has a Offsetexponential(120.00,170.00) distribution
               Subparam.  = IgrBrlens

         6 --  Parameter  = Net_speciation
               Type       = Speciation rate
               Prior      = Exponential(10.00)

         7 --  Parameter  = Relative_extinction
               Type       = Extinction rate
               Prior      = Beta(1.00,1.00)

         8 --  Parameter  = Relative_fossilization
               Type       = Fossilization rate
               Prior      = Beta(1.00,1.00)

         9 --  Parameter  = Igrvar
               Type       = Variance increase of igr model branch lenths
               Prior      = Exponential(10.00)
               Subparam.  = IgrBrlens

        10 --  Parameter  = IgrBrlens
               Type       = Branch lengths of IGR relaxed clock
               Prior      = Gamma (expectation = v, variance = Igrvar * v) 
                               [where v is branch length]

        11 --  Parameter  = Clockrate
               Type       = Base rate of clock
               Prior      = Normal(0.001000,0.010000)
                            The clock rate varies according to an independent gamma (white noise) model


      Number of chains per MPI processor = 8

      The MCMC sampler will use the following moves:
         With prob.  Chain will use move
            0.88 %   Multiplier(Alpha)
            8.85 %   ExtSprClock(Tau,V)
           10.62 %   NNIClock(Tau,V)
            7.08 %   ParsSPRClock(Tau,V)
           13.27 %   AddBranch(V)
           13.27 %   DelBranch(V)
           17.70 %   NodesliderClock(V)
            2.65 %   TreeStretch(V)
            2.65 %   Multiplier(Net_speciation)
            2.65 %   Slider(Relative_extinction)
            2.65 %   Slider(Relative_fossilization)
            1.77 %   Multiplier(Igrvar)
           13.27 %   Multiplier(IgrBrlens)
            2.65 %   Multiplier(Clockrate)

      Division 1 has 46 unique site patterns
      Initializing conditional likelihoods
      Using standard non-SSE likelihood calculator for division 1 (single-precision)

      Initial log likelihoods and log prior probs for run 1:
         Chain 1 -- -273.525884 -- -899.394131
         Chain 2 -- -290.304723 -- -1016.117413
         Chain 3 -- -281.290603 -- -977.589444
         Chain 4 -- -273.414181 -- -1095.033135

      Initial log likelihoods and log prior probs for run 2:
         Chain 1 -- -281.394127 -- -1013.974154
         Chain 2 -- -279.615346 -- -1068.718513
         Chain 3 -- -269.902557 -- -829.165063
         Chain 4 -- -280.290840 -- -872.064904


      Using a relative burnin of 25.0 % for diagnostics

      Chain results (2000000 generations requested):

         0 -- [-273.526] (-290.305) (-281.291) (-273.414) * [-281.394] (-279.615) (-269.903) (-280.291) (...0 remote chains...) 
       500 -- [-220.386] (-229.264) (-234.021) (-226.629) * [-215.644] (-229.242) (-217.108) (-209.671) (...0 remote chains...) -- 0:00:00
      1000 -- (-202.756) (-217.590) (-206.932) [-220.094] * (-208.560) (-207.825) [-211.893] (-231.147) (...0 remote chains...) -- 0:00:00
      1500 -- (-207.748) [-212.399] (-214.083) (-216.895) * (-208.856) [-214.339] (-217.860) (-236.577) (...0 remote chains...) -- 0:00:00
      2000 -- (-235.360) (-210.483) (-220.797) [-216.384] * (-214.564) [-208.476] (-217.993) (-218.200) (...0 remote chains...) -- 0:00:00
      2500 -- (-230.157) [-214.719] (-215.855) (-217.780) * (-218.345) (-217.407) [-213.033] (-219.731) (...0 remote chains...) -- 0:00:00
      3000 -- [-205.307] (-208.314) (-216.889) (-209.963) * (-210.590) [-212.815] (-209.766) (-228.569) (...0 remote chains...) -- 0:00:00
      3500 -- (-213.034) [-210.179] (-217.342) (-211.939) * (-208.327) [-209.341] (-207.266) (-222.102) (...0 remote chains...) -- 0:00:00
      4000 -- [-211.464] (-199.346) (-219.265) (-211.089) * [-213.454] (-212.072) (-205.806) (-219.972) (...0 remote chains...) -- 0:00:00
      4500 -- (-207.649) [-206.483] (-216.425) (-213.290) * (-210.670) [-204.059] (-201.031) (-217.379) (...0 remote chains...) -- 0:00:00
      5000 -- (-207.225) [-203.795] (-216.563) (-221.103) * (-203.738) [-203.997] (-202.013) (-213.193) (...0 remote chains...) -- 0:00:00

      Average standard deviation of split frequencies: 0.091357

      5500 -- (-216.574) [-207.402] (-217.132) (-207.340) * [-203.166] (-205.953) (-204.571) (-220.286) (...0 remote chains...) -- 0:00:00
      6000 -- (-215.992) (-199.845) (-213.279) [-208.800] * (-201.433) [-203.034] (-200.304) (-226.381) (...0 remote chains...) -- 0:05:32
      6500 -- [-207.201] (-199.363) (-214.021) (-213.221) * (-202.236) [-202.762] (-204.899) (-220.296) (...0 remote chains...) -- 0:05:06
      7000 -- (-202.234) [-198.307] (-215.423) (-208.052) * (-200.118) (-198.950) [-205.470] (-231.519) (...0 remote chains...) -- 0:04:44
      7500 -- (-204.061) (-199.647) (-211.122) [-215.715] * (-202.647) [-200.786] (-209.511) (-220.380) (...0 remote chains...) -- 0:04:25
      8000 -- (-207.106) (-201.628) [-206.198] (-210.207) * (-195.483) [-202.889] (-209.010) (-222.999) (...0 remote chains...) -- 0:04:09
      8500 -- (-204.954) (-196.902) [-210.635] (-220.188) * (-200.773) [-197.451] (-206.991) (-216.265) (...0 remote chains...) -- 0:03:54
      9000 -- (-202.800) [-201.615] (-217.839) (-215.234) * (-204.722) [-199.400] (-208.205) (-207.281) (...0 remote chains...) -- 0:03:41
      9500 -- (-206.810) [-198.896] (-212.765) (-217.761) * (-207.986) (-196.158) (-206.466) [-199.995] (...0 remote chains...) -- 0:03:29
      10000 -- (-202.847) (-206.724) (-201.320) [-209.086] * [-201.266] (-197.179) (-208.461) (-201.413) (...0 remote chains...) -- 0:03:19

      Average standard deviation of split frequencies: 0.095555

      10500 -- (-205.072) [-200.533] (-210.835) (-206.388) * (-200.070) (-195.511) (-205.429) [-203.928] (...0 remote chains...) -- 0:03:09
      11000 -- (-213.413) (-204.532) [-199.932] (-200.867) * (-199.916) (-200.634) (-208.302) [-208.315] (...0 remote chains...) -- 0:03:00
      11500 -- (-204.261) (-193.446) (-212.905) [-210.647] * (-204.641) (-200.333) [-206.902] (-209.865) (...0 remote chains...) -- 0:02:52
      12000 -- [-209.599] (-196.988) (-202.424) (-204.992) * (-199.554) [-201.875] (-201.155) (-206.554) (...0 remote chains...) -- 0:02:45
      12500 -- (-204.246) (-206.331) (-205.110) [-200.943] * (-199.384) [-201.632] (-205.535) (-207.910) (...0 remote chains...) -- 0:02:39
      13000 -- [-205.764] (-201.826) (-202.607) (-204.889) * [-204.710] (-200.275) (-208.188) (-205.564) (...0 remote chains...) -- 0:02:32
      13500 -- (-210.990) (-200.376) [-203.152] (-200.105) * (-203.083) (-204.976) (-201.825) [-211.792] (...0 remote chains...) -- 0:02:27
      14000 -- (-214.381) (-203.009) [-199.905] (-202.024) * (-201.882) [-201.426] (-201.496) (-206.281) (...0 remote chains...) -- 0:02:21
      14500 -- (-212.310) (-212.830) [-202.468] (-201.385) * (-207.426) (-207.718) (-200.100) [-205.230] (...0 remote chains...) -- 0:02:16
      15000 -- (-208.794) (-212.272) [-202.607] (-200.571) * (-208.506) [-204.642] (-201.358) (-198.211) (...0 remote chains...) -- 0:04:24

      Average standard deviation of split frequencies: 0.067764

      15500 -- (-210.795) (-203.972) [-204.423] (-200.385) * (-201.168) (-212.755) [-202.542] (-203.608) (...0 remote chains...) -- 0:04:16
      16000 -- (-205.203) (-214.037) [-202.469] (-205.226) * (-204.869) [-201.236] (-208.882) (-200.317) (...0 remote chains...) -- 0:04:08
      16500 -- (-205.058) (-212.842) [-199.719] (-203.052) * (-201.455) [-200.322] (-217.210) (-200.582) (...0 remote chains...) -- 0:04:00
      17000 -- (-207.548) (-208.862) [-199.688] (-210.289) * (-197.934) [-200.676] (-208.077) (-198.251) (...0 remote chains...) -- 0:03:53
      17500 -- [-207.458] (-207.810) (-202.065) (-206.641) * (-202.193) (-199.893) (-201.257) [-198.608] (...0 remote chains...) -- 0:03:46
      18000 -- [-208.165] (-201.265) (-209.404) (-209.309) * (-203.816) (-202.557) (-205.353) [-197.053] (...0 remote chains...) -- 0:03:40
      18500 -- (-207.271) (-203.927) (-202.669) [-207.000] * [-205.411] (-198.280) (-204.865) (-200.753) (...0 remote chains...) -- 0:03:34
      19000 -- [-207.750] (-204.418) (-202.869) (-209.036) * (-207.537) [-196.400] (-206.011) (-200.119) (...0 remote chains...) -- 0:03:28
      19500 -- (-210.881) (-197.674) (-200.949) [-202.235] * (-210.680) (-199.443) (-200.622) [-197.664] (...0 remote chains...) -- 0:03:23
      20000 -- [-206.224] (-198.435) (-206.220) (-205.891) * (-199.053) (-200.742) (-206.069) [-197.285] (...0 remote chains...) -- 0:03:18

      Average standard deviation of split frequencies: 0.069244

      20500 -- [-205.542] (-203.398) (-201.499) (-200.829) * (-202.864) [-200.830] (-208.498) (-202.702) (...0 remote chains...) -- 0:03:13
      21000 -- [-200.624] (-207.551) (-199.536) (-202.214) * (-201.928) (-200.517) (-202.577) [-197.601] (...0 remote chains...) -- 0:03:08
      21500 -- (-203.053) (-207.551) [-200.943] (-194.507) * [-202.954] (-197.068) (-204.194) (-197.235) (...0 remote chains...) -- 0:03:04
      22000 -- [-200.306] (-204.968) (-199.128) (-200.599) * (-202.899) [-195.856] (-202.604) (-206.725) (...0 remote chains...) -- 0:02:59
      22500 -- [-200.357] (-205.462) (-212.940) (-200.139) * [-203.801] (-201.951) (-203.224) (-200.214) (...0 remote chains...) -- 0:02:55
      23000 -- [-201.244] (-213.798) (-206.770) (-201.102) * [-203.402] (-197.647) (-205.811) (-197.941) (...0 remote chains...) -- 0:02:51
      23500 -- (-203.854) [-206.061] (-204.496) (-201.084) * (-199.156) [-200.556] (-202.727) (-203.818) (...0 remote chains...) -- 0:04:12
      24000 -- (-211.833) (-198.806) (-207.700) [-204.841] * [-202.397] (-200.137) (-199.300) (-197.455) (...0 remote chains...) -- 0:04:07
      24500 -- (-214.554) (-209.223) (-199.910) [-204.907] * (-202.232) (-199.103) (-200.393) [-196.222] (...0 remote chains...) -- 0:04:01
      25000 -- (-209.222) (-205.025) [-204.120] (-209.236) * [-202.865] (-201.226) (-202.848) (-201.201) (...0 remote chains...) -- 0:03:57

      Average standard deviation of split frequencies: 0.053768

      25500 -- [-205.420] (-207.604) (-198.033) (-199.832) * [-203.739] (-198.604) (-200.973) (-202.633) (...0 remote chains...) -- 0:03:52
      26000 -- [-202.494] (-205.897) (-196.612) (-199.845) * [-205.941] (-201.231) (-197.748) (-201.820) (...0 remote chains...) -- 0:03:47
      26500 -- (-202.396) (-210.247) [-197.450] (-203.964) * [-201.617] (-199.033) (-200.063) (-199.287) (...0 remote chains...) -- 0:03:43
      27000 -- (-201.904) (-198.470) [-196.971] (-197.945) * (-205.873) (-199.342) (-201.637) [-202.399] (...0 remote chains...) -- 0:03:39
      27500 -- (-199.213) (-203.084) [-196.443] (-208.017) * [-205.693] (-199.289) (-206.003) (-199.540) (...0 remote chains...) -- 0:03:35
      28000 -- [-201.978] (-202.421) (-199.279) (-205.016) * (-199.636) (-203.018) (-201.034) [-197.693] (...0 remote chains...) -- 0:03:31
      28500 -- (-204.898) (-205.899) [-198.913] (-201.169) * [-200.021] (-202.652) (-206.726) (-197.747) (...0 remote chains...) -- 0:03:27
      29000 -- (-203.508) [-202.559] (-204.408) (-205.850) * [-200.478] (-201.807) (-200.547) (-197.178) (...0 remote chains...) -- 0:03:23
      29500 -- (-207.137) (-209.891) [-205.839] (-208.034) * [-204.659] (-196.918) (-202.763) (-199.377) (...0 remote chains...) -- 0:03:20
      30000 -- (-206.396) [-200.567] (-199.113) (-206.331) * (-206.056) [-198.635] (-201.935) (-201.093) (...0 remote chains...) -- 0:03:17

      Average standard deviation of split frequencies: 0.058194

      30500 -- (-213.394) [-208.426] (-199.788) (-206.328) * [-204.569] (-199.405) (-201.410) (-204.458) (...0 remote chains...) -- 0:03:13
      31000 -- (-201.954) (-209.065) [-203.065] (-200.440) * (-202.973) (-202.572) [-202.096] (-203.592) (...0 remote chains...) -- 0:03:10
      31500 -- [-205.745] (-208.578) (-199.484) (-199.425) * [-201.977] (-198.500) (-202.857) (-205.817) (...0 remote chains...) -- 0:04:09
      32000 -- (-202.986) (-202.665) [-196.947] (-198.742) * (-207.475) [-197.811] (-200.535) (-207.661) (...0 remote chains...) -- 0:04:06
      32500 -- (-201.273) (-199.466) [-195.688] (-200.030) * [-204.347] (-196.374) (-201.601) (-206.316) (...0 remote chains...) -- 0:04:02
      33000 -- [-212.966] (-205.134) (-196.495) (-206.679) * [-201.515] (-202.924) (-206.826) (-203.592) (...0 remote chains...) -- 0:03:58
      33500 -- (-212.489) (-214.014) [-201.325] (-208.535) * (-201.677) [-202.104] (-199.151) (-204.817) (...0 remote chains...) -- 0:03:54
      34000 -- [-203.505] (-207.826) (-204.174) (-202.987) * (-204.786) (-204.702) [-200.352] (-198.356) (...0 remote chains...) -- 0:03:51
      34500 -- (-203.727) (-212.939) [-200.520] (-208.176) * (-210.395) (-203.581) [-198.714] (-205.391) (...0 remote chains...) -- 0:03:47
      35000 -- [-200.470] (-217.336) (-195.900) (-209.065) * (-202.793) (-203.516) [-201.360] (-204.671) (...0 remote chains...) -- 0:03:44

      Average standard deviation of split frequencies: 0.067344

      35500 -- (-204.202) (-204.510) [-195.127] (-210.556) * (-209.829) (-212.899) [-204.930] (-199.840) (...0 remote chains...) -- 0:03:41
      36000 -- [-203.149] (-204.909) (-199.215) (-212.292) * (-203.344) (-201.432) (-210.552) [-200.630] (...0 remote chains...) -- 0:03:38
      36500 -- [-208.655] (-203.453) (-200.903) (-209.108) * (-206.633) (-203.411) [-201.443] (-201.284) (...0 remote chains...) -- 0:03:35
      37000 -- (-205.285) [-202.748] (-198.856) (-216.566) * (-215.576) (-207.033) (-201.920) [-205.326] (...0 remote chains...) -- 0:03:32
      37500 -- [-216.513] (-208.612) (-195.459) (-206.150) * (-212.824) (-203.093) (-201.015) [-204.428] (...0 remote chains...) -- 0:03:29
      38000 -- [-203.017] (-198.255) (-195.650) (-206.080) * (-207.448) (-203.931) (-200.738) [-205.404] (...0 remote chains...) -- 0:03:26
      38500 -- [-206.519] (-199.455) (-198.579) (-206.995) * (-209.194) (-203.825) (-201.829) [-203.255] (...0 remote chains...) -- 0:03:23
      39000 -- (-212.297) (-203.817) (-200.751) [-206.338] * (-205.536) (-204.280) [-199.811] (-209.800) (...0 remote chains...) -- 0:03:21
      39500 -- (-214.743) [-210.505] (-195.925) (-206.398) * (-203.536) (-207.237) (-206.182) [-203.644] (...0 remote chains...) -- 0:03:18
      40000 -- [-215.866] (-204.270) (-203.654) (-204.510) * (-208.681) (-202.769) (-205.047) [-200.673] (...0 remote chains...) -- 0:03:16

      Average standard deviation of split frequencies: 0.061394

      40500 -- [-213.931] (-207.554) (-205.042) (-206.936) * (-204.350) (-197.502) (-202.834) [-199.648] (...0 remote chains...) -- 0:04:01
      41000 -- (-210.303) (-202.867) (-201.468) [-203.543] * (-209.579) (-201.858) [-197.556] (-199.869) (...0 remote chains...) -- 0:03:58
      41500 -- (-213.715) (-200.122) (-204.559) [-205.829] * (-207.141) (-206.072) (-200.166) [-196.255] (...0 remote chains...) -- 0:03:55
      42000 -- [-212.336] (-207.504) (-195.407) (-209.921) * (-208.426) (-204.848) (-204.550) [-200.489] (...0 remote chains...) -- 0:03:53
      42500 -- (-212.315) (-205.295) [-201.891] (-207.612) * (-204.410) (-203.695) (-200.779) [-199.133] (...0 remote chains...) -- 0:03:50
      43000 -- [-209.443] (-205.363) (-199.095) (-204.898) * (-206.804) (-201.747) (-203.773) [-203.548] (...0 remote chains...) -- 0:03:47
      43500 -- (-203.128) [-197.401] (-205.887) (-205.780) * [-205.644] (-201.752) (-203.191) (-197.938) (...0 remote chains...) -- 0:03:44
      44000 -- (-202.403) (-202.094) [-204.028] (-200.526) * (-208.933) [-211.035] (-206.491) (-212.620) (...0 remote chains...) -- 0:03:42
      44500 -- [-207.508] (-203.688) (-200.169) (-205.756) * (-206.814) (-204.852) (-200.544) [-198.368] (...0 remote chains...) -- 0:03:39
      45000 -- [-202.893] (-205.729) (-202.238) (-203.828) * (-203.443) (-206.231) (-200.252) [-201.291] (...0 remote chains...) -- 0:03:37

      Average standard deviation of split frequencies: 0.057954

      45500 -- (-203.818) (-203.731) [-205.324] (-205.659) * [-204.716] (-202.644) (-203.832) (-198.102) (...0 remote chains...) -- 0:03:34
      46000 -- [-205.826] (-205.803) (-198.114) (-208.592) * (-213.313) (-200.469) [-204.182] (-197.568) (...0 remote chains...) -- 0:03:32
      46500 -- [-206.611] (-201.002) (-210.163) (-204.942) * [-204.213] (-198.796) (-205.268) (-199.459) (...0 remote chains...) -- 0:03:30
      47000 -- (-205.955) (-203.924) (-200.387) [-205.039] * [-214.076] (-196.077) (-206.387) (-196.713) (...0 remote chains...) -- 0:03:27
      47500 -- (-204.359) (-203.847) [-200.719] (-203.801) * (-204.685) (-207.094) [-204.268] (-194.062) (...0 remote chains...) -- 0:03:25
      48000 -- [-205.414] (-207.275) (-193.707) (-206.586) * (-202.914) (-206.723) (-201.436) [-196.017] (...0 remote chains...) -- 0:03:23
      48500 -- (-206.907) (-203.270) (-194.188) [-205.616] * [-207.598] (-201.776) (-198.524) (-204.304) (...0 remote chains...) -- 0:03:21
      49000 -- (-207.962) (-203.995) [-193.294] (-208.235) * [-204.462] (-205.798) (-201.219) (-199.292) (...0 remote chains...) -- 0:03:58
      49500 -- (-205.868) (-204.419) (-194.395) [-207.991] * (-203.159) (-195.631) (-203.454) [-196.897] (...0 remote chains...) -- 0:03:56
      50000 -- (-207.445) (-209.695) (-192.835) [-203.400] * [-204.208] (-198.785) (-202.377) (-195.160) (...0 remote chains...) -- 0:03:54

      Average standard deviation of split frequencies: 0.054790

      50500 -- [-209.364] (-203.493) (-201.794) (-206.229) * (-209.172) (-199.177) (-200.545) [-198.991] (...0 remote chains...) -- 0:03:51
      51000 -- (-201.676) (-204.767) (-204.074) [-204.834] * [-203.420] (-198.744) (-202.625) (-203.915) (...0 remote chains...) -- 0:03:49
      51500 -- [-203.867] (-202.731) (-200.783) (-203.624) * (-204.776) (-199.998) (-206.874) [-204.697] (...0 remote chains...) -- 0:03:47
      52000 -- (-199.682) (-203.339) (-202.653) [-202.357] * (-200.462) [-194.456] (-209.542) (-211.662) (...0 remote chains...) -- 0:03:44
      52500 -- (-200.067) (-207.285) (-197.651) [-201.572] * (-199.165) (-196.082) (-211.577) [-211.110] (...0 remote chains...) -- 0:03:42
      53000 -- (-202.422) (-208.471) (-195.584) [-202.531] * (-202.310) [-196.128] (-208.122) (-204.111) (...0 remote chains...) -- 0:03:40
      53500 -- (-205.593) (-204.512) (-195.729) [-202.187] * (-204.382) (-198.399) (-206.992) [-199.843] (...0 remote chains...) -- 0:03:38
      54000 -- (-203.897) (-206.324) [-199.280] (-198.128) * (-206.099) (-198.700) (-209.544) [-200.454] (...0 remote chains...) -- 0:03:36
      54500 -- (-208.046) (-201.466) (-200.222) [-208.318] * [-203.039] (-195.590) (-206.170) (-200.691) (...0 remote chains...) -- 0:03:34
      55000 -- (-208.944) (-202.979) [-202.138] (-205.700) * (-203.685) [-198.540] (-206.878) (-201.399) (...0 remote chains...) -- 0:03:32

      Average standard deviation of split frequencies: 0.054548

      55500 -- [-208.080] (-203.074) (-194.965) (-209.554) * [-200.604] (-193.005) (-204.597) (-199.265) (...0 remote chains...) -- 0:03:30
      56000 -- (-204.969) (-211.808) [-198.978] (-207.070) * (-203.968) (-197.988) [-211.414] (-195.631) (...0 remote chains...) -- 0:03:28
      56500 -- (-204.141) (-211.937) (-208.936) [-207.784] * [-205.785] (-192.817) (-209.578) (-200.287) (...0 remote chains...) -- 0:03:26
      57000 -- [-202.011] (-211.092) (-196.649) (-205.724) * (-207.595) (-195.573) (-211.045) [-200.031] (...0 remote chains...) -- 0:03:58
      57500 -- (-208.543) (-214.298) (-203.557) [-209.758] * (-202.182) (-194.721) (-207.613) [-203.635] (...0 remote chains...) -- 0:03:56
      58000 -- (-213.323) [-208.432] (-203.002) (-213.249) * (-204.188) (-194.592) [-209.565] (-202.679) (...0 remote chains...) -- 0:03:54
      58500 -- (-212.887) [-199.690] (-205.299) (-206.749) * (-205.239) [-193.126] (-210.475) (-199.596) (...0 remote chains...) -- 0:03:52
      59000 -- (-213.536) [-206.942] (-198.280) (-209.908) * [-202.024] (-197.504) (-210.227) (-200.371) (...0 remote chains...) -- 0:03:50
      59500 -- (-212.072) (-199.584) (-195.786) [-214.083] * [-204.212] (-196.416) (-214.448) (-204.773) (...0 remote chains...) -- 0:03:48
      60000 -- (-215.127) (-202.675) [-195.961] (-218.838) * (-206.871) [-193.198] (-203.231) (-204.681) (...0 remote chains...) -- 0:03:46

      Average standard deviation of split frequencies: 0.052301

      60500 -- (-210.372) (-204.463) (-200.064) [-208.617] * (-201.376) (-202.297) [-201.625] (-201.224) (...0 remote chains...) -- 0:03:44
      61000 -- (-214.901) (-201.205) (-200.517) [-208.271] * (-202.147) (-198.298) (-203.165) [-199.911] (...0 remote chains...) -- 0:03:42
      61500 -- (-200.434) [-204.015] (-199.512) (-207.678) * (-206.642) (-211.718) (-204.658) [-200.408] (...0 remote chains...) -- 0:03:40
      62000 -- (-208.373) (-206.574) (-200.393) [-212.391] * [-210.784] (-202.804) (-201.852) (-205.010) (...0 remote chains...) -- 0:03:38
      62500 -- (-206.843) (-203.037) (-193.107) [-206.552] * (-206.539) (-200.882) (-205.620) [-206.971] (...0 remote chains...) -- 0:03:37
      63000 -- [-203.571] (-202.959) (-197.192) (-205.154) * (-207.920) (-200.018) [-214.352] (-204.377) (...0 remote chains...) -- 0:03:35
      63500 -- [-204.886] (-204.808) (-203.049) (-203.318) * (-203.687) (-202.326) [-213.128] (-202.516) (...0 remote chains...) -- 0:03:33
      64000 -- (-205.095) (-203.271) [-201.032] (-204.330) * (-204.941) [-199.744] (-208.733) (-205.334) (...0 remote chains...) -- 0:03:31
      64500 -- (-207.203) (-208.328) [-199.586] (-204.685) * [-211.086] (-197.237) (-207.928) (-196.933) (...0 remote chains...) -- 0:03:30
      65000 -- (-207.618) (-202.301) (-198.557) [-200.709] * [-205.667] (-202.896) (-206.652) (-202.843) (...0 remote chains...) -- 0:03:28

      Average standard deviation of split frequencies: 0.046057

      65500 -- (-207.921) (-204.725) (-203.097) [-203.426] * (-203.303) (-194.851) [-207.073] (-200.128) (...0 remote chains...) -- 0:03:56
      66000 -- [-205.982] (-208.482) (-194.739) (-208.049) * (-202.769) (-201.941) (-207.709) [-199.734] (...0 remote chains...) -- 0:03:54
      66500 -- (-205.858) (-206.444) [-194.378] (-203.476) * (-197.687) [-194.876] (-215.606) (-199.617) (...0 remote chains...) -- 0:03:52
      67000 -- [-205.738] (-197.834) (-194.005) (-200.674) * (-201.399) (-200.648) [-216.749] (-199.035) (...0 remote chains...) -- 0:03:50
      67500 -- (-205.014) (-207.852) (-196.560) [-208.090] * [-203.150] (-198.078) (-218.657) (-201.174) (...0 remote chains...) -- 0:03:49
      68000 -- [-203.748] (-210.132) (-193.737) (-207.936) * (-202.337) (-202.592) (-208.294) [-200.660] (...0 remote chains...) -- 0:03:47
      68500 -- (-208.486) [-204.271] (-200.361) (-203.730) * [-213.020] (-199.055) (-212.216) (-201.239) (...0 remote chains...) -- 0:03:45
      69000 -- (-210.637) [-207.068] (-201.775) (-202.300) * [-210.353] (-196.597) (-210.620) (-200.083) (...0 remote chains...) -- 0:03:43
      69500 -- [-212.755] (-213.604) (-196.729) (-207.595) * [-208.288] (-199.005) (-203.820) (-201.238) (...0 remote chains...) -- 0:03:42
      70000 -- (-208.012) [-208.568] (-196.562) (-208.156) * (-209.700) (-198.912) (-204.937) [-198.889] (...0 remote chains...) -- 0:03:40

      Average standard deviation of split frequencies: 0.043245

      70500 -- (-209.001) [-203.644] (-199.780) (-209.304) * (-206.042) (-196.786) (-201.756) [-199.749] (...0 remote chains...) -- 0:03:38
      71000 -- (-206.721) (-208.910) [-195.483] (-207.611) * (-207.511) (-200.847) (-204.331) [-199.880] (...0 remote chains...) -- 0:03:37
      71500 -- (-210.032) [-202.919] (-197.552) (-208.728) * (-210.426) [-192.599] (-205.928) (-200.790) (...0 remote chains...) -- 0:03:35
      72000 -- (-210.654) [-200.371] (-198.602) (-212.438) * [-203.798] (-192.871) (-210.810) (-202.643) (...0 remote chains...) -- 0:03:34
      72500 -- [-210.056] (-198.140) (-196.192) (-213.531) * (-207.260) (-199.466) (-211.512) [-203.996] (...0 remote chains...) -- 0:03:32
      73000 -- (-209.072) [-196.482] (-200.246) (-209.854) * (-207.347) (-196.717) [-202.097] (-207.628) (...0 remote chains...) -- 0:03:31
      73500 -- (-207.048) [-202.819] (-204.162) (-207.663) * (-214.830) (-192.858) [-201.161] (-206.370) (...0 remote chains...) -- 0:03:29
      74000 -- (-209.947) (-200.289) (-193.687) [-204.312] * [-206.625] (-198.270) (-201.302) (-207.685) (...0 remote chains...) -- 0:03:28
      74500 -- (-203.420) (-198.850) (-196.540) [-203.849] * [-201.521] (-197.178) (-211.979) (-204.035) (...0 remote chains...) -- 0:03:52
      75000 -- [-204.278] (-198.394) (-199.284) (-204.617) * [-208.311] (-203.317) (-206.446) (-201.310) (...0 remote chains...) -- 0:03:51

      Average standard deviation of split frequencies: 0.042533

      75500 -- (-206.395) [-199.967] (-204.135) (-205.565) * [-209.677] (-198.174) (-208.001) (-203.528) (...0 remote chains...) -- 0:03:49
n      76000 -- [-202.529] (-206.059) (-204.186) (-202.671) * [-208.254] (-200.396) (-206.523) (-202.520) (...0 remote chains...) -- 0:03:47
s      76500 -- [-211.685] (-200.487) (-199.590) (-205.150) * [-203.499] (-196.851) (-205.735) (-199.735) (...0 remote chains...) -- 0:03:46
      77000 -- (-204.008) (-207.654) (-198.892) [-203.718] * [-205.471] (-203.992) (-207.875) (-195.020) (...0 remote chains...) -- 0:03:44
      77500 -- (-209.902) (-201.349) (-197.104) [-204.995] * (-200.171) (-196.889) (-207.211) [-201.963] (...0 remote chains...) -- 0:03:43
      78000 -- (-205.562) (-204.940) (-201.173) [-203.988] * (-202.230) (-197.457) (-210.880) [-199.239] (...0 remote chains...) -- 0:03:41
      78500 -- (-203.192) (-202.311) (-199.433) [-203.267] * [-203.246] (-196.762) (-203.841) (-198.930) (...0 remote chains...) -- 0:03:40
      79000 -- (-200.347) (-208.501) (-194.215) [-207.125] * (-204.609) (-204.877) [-204.830] (-198.852) (...0 remote chains...) -- 0:03:38
      79500 -- (-209.751) (-201.743) (-203.526) [-205.044] * (-205.105) (-202.077) [-198.990] (-198.733) (...0 remote chains...) -- 0:03:37
      80000 -- (-210.812) (-211.497) (-200.471) [-198.996] * [-206.683] (-201.156) (-209.111) (-203.059) (...0 remote chains...) -- 0:03:36

      Average standard deviation of split frequencies: 0.045236

      80500 -- (-213.130) (-209.068) (-193.823) [-204.112] * (-206.860) (-208.777) [-202.745] (-208.068) (...0 remote chains...) -- 0:03:34
      81000 -- (-205.109) (-210.077) (-192.461) [-203.296] * [-202.400] (-206.810) (-205.747) (-202.433) (...0 remote chains...) -- 0:03:33
      81500 -- (-204.215) (-207.121) (-194.393) [-203.024] * [-205.780] (-202.836) (-206.858) (-200.203) (...0 remote chains...) -- 0:03:31
      82000 -- (-201.120) (-202.216) (-205.375) [-204.934] * [-202.731] (-204.941) (-201.890) (-201.170) (...0 remote chains...) -- 0:03:30
      82500 -- (-201.962) [-199.898] (-195.110) (-205.749) * [-200.734] (-201.674) (-200.677) (-204.599) (...0 remote chains...) -- 0:03:29
      83000 -- (-197.784) (-202.550) (-195.693) [-196.108] * (-201.653) (-199.243) (-201.504) [-199.072] (...0 remote chains...) -- 0:03:50
      83500 -- (-200.026) [-202.028] (-206.343) (-199.796) * [-205.375] (-206.773) (-208.684) (-210.877) (...0 remote chains...) -- 0:03:49
      84000 -- (-200.985) (-203.200) (-203.321) [-199.680] * [-203.868] (-210.354) (-211.823) (-208.394) (...0 remote chains...) -- 0:03:48
      84500 -- (-202.275) [-214.380] (-203.213) (-205.453) * [-204.015] (-209.981) (-203.926) (-204.407) (...0 remote chains...) -- 0:03:46
      85000 -- [-203.828] (-202.951) (-202.175) (-203.289) * [-206.601] (-202.105) (-202.312) (-203.703) (...0 remote chains...) -- 0:03:45

      Average standard deviation of split frequencies: 0.045266

      85500 -- (-204.390) [-205.645] (-196.290) (-200.741) * [-207.212] (-199.474) (-207.944) (-201.396) (...0 remote chains...) -- 0:03:43
      86000 -- (-199.067) [-206.476] (-199.708) (-203.083) * [-215.519] (-203.944) (-213.287) (-203.168) (...0 remote chains...) -- 0:03:42
      86500 -- (-199.528) (-203.850) (-207.304) [-204.800] * (-205.244) (-198.379) (-214.572) [-202.085] (...0 remote chains...) -- 0:03:41
      87000 -- [-198.239] (-206.134) (-204.448) (-210.571) * [-207.606] (-203.954) (-215.379) (-203.533) (...0 remote chains...) -- 0:03:39
      87500 -- (-203.859) [-201.276] (-211.106) (-207.503) * [-210.779] (-199.492) (-215.394) (-204.642) (...0 remote chains...) -- 0:03:38
      88000 -- (-202.123) (-205.966) (-205.212) [-207.069] * [-207.415] (-200.944) (-209.842) (-208.771) (...0 remote chains...) -- 0:03:37
      88500 -- (-204.077) [-205.370] (-197.144) (-199.818) * [-203.041] (-197.535) (-203.235) (-207.209) (...0 remote chains...) -- 0:03:35
      89000 -- (-201.781) (-216.191) [-200.132] (-200.240) * [-205.631] (-198.234) (-204.540) (-209.386) (...0 remote chains...) -- 0:03:34
      89500 -- (-201.423) (-214.559) (-201.861) [-198.752] * [-204.839] (-203.674) (-198.965) (-205.160) (...0 remote chains...) -- 0:03:33
      90000 -- (-207.292) (-212.005) [-207.013] (-206.897) * (-206.262) (-204.704) (-201.037) [-208.919] (...0 remote chains...) -- 0:03:32

      Average standard deviation of split frequencies: 0.044194

      90500 -- (-199.949) [-202.435] (-201.470) (-206.516) * [-202.249] (-205.219) (-200.426) (-209.168) (...0 remote chains...) -- 0:03:30
      91000 -- (-200.791) [-199.839] (-204.378) (-204.237) * [-209.462] (-204.215) (-201.968) (-208.839) (...0 remote chains...) -- 0:03:29
      91500 -- (-199.560) [-210.573] (-203.776) (-202.355) * [-216.267] (-205.344) (-204.219) (-206.314) (...0 remote chains...) -- 0:03:49
      92000 -- (-201.128) (-206.877) (-199.402) [-197.317] * [-211.124] (-203.754) (-208.141) (-208.877) (...0 remote chains...) -- 0:03:48
      92500 -- (-196.325) (-202.523) (-195.902) [-202.509] * [-209.206] (-204.936) (-201.212) (-208.922) (...0 remote chains...) -- 0:03:46
      93000 -- (-199.485) [-200.573] (-203.349) (-205.701) * (-210.837) (-209.390) [-201.994] (-205.101) (...0 remote chains...) -- 0:03:45
      93500 -- (-203.271) [-200.203] (-200.907) (-202.769) * [-209.922] (-206.451) (-193.484) (-204.520) (...0 remote chains...) -- 0:03:44
      94000 -- (-209.427) [-199.401] (-199.307) (-201.485) * [-210.696] (-214.068) (-196.256) (-205.983) (...0 remote chains...) -- 0:03:43
      94500 -- (-201.467) (-202.600) [-202.561] (-207.122) * [-209.661] (-214.251) (-195.216) (-212.712) (...0 remote chains...) -- 0:03:41
      95000 -- (-193.723) (-202.136) [-202.477] (-204.617) * [-212.094] (-204.068) (-202.815) (-207.161) (...0 remote chains...) -- 0:03:40

      Average standard deviation of split frequencies: 0.047140

      95500 -- (-198.238) (-207.867) (-203.268) [-210.260] * [-211.685] (-211.027) (-198.367) (-206.966) (...0 remote chains...) -- 0:03:39
      96000 -- (-197.423) (-210.198) (-201.466) [-201.403] * (-209.880) (-204.310) (-210.549) [-206.552] (...0 remote chains...) -- 0:03:38
      96500 -- (-199.773) (-204.920) (-201.314) [-211.513] * [-208.319] (-202.196) (-200.357) (-198.786) (...0 remote chains...) -- 0:03:36
      97000 -- [-197.979] (-203.412) (-205.671) (-207.773) * [-205.300] (-210.347) (-202.042) (-201.680) (...0 remote chains...) -- 0:03:35
      97500 -- (-202.096) (-202.523) (-205.113) [-208.009] * [-208.294] (-206.146) (-198.010) (-197.859) (...0 remote chains...) -- 0:03:34
      98000 -- (-201.007) (-209.501) [-201.873] (-217.375) * [-210.175] (-202.992) (-203.241) (-205.358) (...0 remote chains...) -- 0:03:33
      98500 -- (-199.749) [-204.245] (-205.104) (-206.026) * [-203.538] (-200.538) (-197.109) (-203.622) (...0 remote chains...) -- 0:03:32
      99000 -- (-204.097) (-203.103) [-202.022] (-200.736) * [-206.834] (-201.890) (-202.393) (-197.503) (...0 remote chains...) -- 0:03:31
      99500 -- [-199.504] (-202.661) (-202.049) (-207.908) * [-202.340] (-200.309) (-202.016) (-200.967) (...0 remote chains...) -- 0:03:30
      100000 -- [-201.994] (-203.692) (-204.981) (-198.597) * [-200.604] (-201.451) (-202.649) (-198.910) (...0 remote chains...) -- 0:03:48

      Average standard deviation of split frequencies: 0.044729

      100500 -- (-203.934) [-202.270] (-205.173) (-203.044) * (-205.458) (-202.621) (-203.361) [-203.528] (...0 remote chains...) -- 0:03:46
      101000 -- (-203.522) [-207.290] (-209.119) (-200.293) * [-205.634] (-200.362) (-203.691) (-202.600) (...0 remote chains...) -- 0:03:45
      101500 -- (-204.799) (-210.344) (-205.922) [-199.202] * [-206.650] (-205.366) (-203.311) (-206.941) (...0 remote chains...) -- 0:03:44
      102000 -- (-202.666) [-213.234] (-210.158) (-197.675) * [-205.462] (-199.499) (-209.450) (-201.623) (...0 remote chains...) -- 0:03:43
      102500 -- (-200.178) [-208.386] (-204.364) (-200.118) * [-205.632] (-195.019) (-210.916) (-197.429) (...0 remote chains...) -- 0:03:42
      103000 -- [-202.319] (-208.695) (-202.596) (-199.412) * [-208.858] (-194.967) (-207.477) (-204.468) (...0 remote chains...) -- 0:03:41
      103500 -- (-204.558) [-200.410] (-204.613) (-199.664) * [-204.767] (-193.467) (-208.740) (-209.852) (...0 remote chains...) -- 0:03:39
      104000 -- [-198.493] (-204.006) (-194.626) (-199.943) * [-210.891] (-194.802) (-205.358) (-209.438) (...0 remote chains...) -- 0:03:38
      104500 -- (-200.745) (-201.960) [-191.405] (-200.354) * [-207.518] (-198.520) (-217.314) (-212.523) (...0 remote chains...) -- 0:03:37
      105000 -- (-197.096) [-203.226] (-198.776) (-199.820) * [-204.069] (-196.106) (-211.688) (-201.816) (...0 remote chains...) -- 0:03:36

      Average standard deviation of split frequencies: 0.043552

      105500 -- (-197.592) (-200.075) [-190.378] (-198.852) * (-210.120) (-198.903) [-207.641] (-197.858) (...0 remote chains...) -- 0:03:35
      106000 -- (-196.428) (-197.187) [-195.639] (-202.219) * [-212.644] (-199.116) (-205.452) (-197.340) (...0 remote chains...) -- 0:03:34
      106500 -- (-199.969) [-204.784] (-198.961) (-201.892) * [-213.900] (-196.623) (-204.046) (-194.888) (...0 remote chains...) -- 0:03:33
      107000 -- [-203.148] (-202.181) (-192.463) (-197.801) * [-207.336] (-202.525) (-203.316) (-198.286) (...0 remote chains...) -- 0:03:32
      107500 -- (-203.330) [-202.216] (-198.479) (-200.645) * [-205.023] (-200.742) (-203.782) (-200.454) (...0 remote chains...) -- 0:03:31
      108000 -- (-198.942) (-204.611) [-199.516] (-197.142) * [-207.909] (-194.798) (-205.255) (-201.123) (...0 remote chains...) -- 0:03:30
      108500 -- (-194.770) [-204.864] (-195.939) (-200.664) * [-205.733] (-196.364) (-203.950) (-201.192) (...0 remote chains...) -- 0:03:29
      109000 -- (-193.186) (-215.945) [-189.028] (-202.042) * [-209.422] (-197.639) (-208.817) (-203.022) (...0 remote chains...) -- 0:03:45
      109500 -- (-194.287) [-207.539] (-198.010) (-196.404) * (-206.799) (-197.486) (-211.924) [-197.549] (...0 remote chains...) -- 0:03:44
      110000 -- (-198.142) [-214.933] (-193.110) (-196.358) * [-201.415] (-198.054) (-203.150) (-199.525) (...0 remote chains...) -- 0:03:43

      Average standard deviation of split frequencies: 0.037769

      110500 -- (-200.649) (-211.891) (-192.925) [-202.349] * [-205.325] (-193.296) (-198.497) (-198.736) (...0 remote chains...) -- 0:03:42
      111000 -- (-204.597) [-212.853] (-195.947) (-200.275) * (-205.240) (-194.720) (-201.700) [-201.177] (...0 remote chains...) -- 0:03:41
      111500 -- (-198.190) (-217.977) (-195.370) [-204.805] * [-205.518] (-200.552) (-201.360) (-197.408) (...0 remote chains...) -- 0:03:40
      112000 -- (-192.993) (-210.116) (-194.999) [-205.182] * [-203.565] (-191.972) (-201.309) (-198.696) (...0 remote chains...) -- 0:03:39
      112500 -- (-201.575) [-207.584] (-201.192) (-203.585) * [-213.338] (-197.208) (-200.288) (-200.161) (...0 remote chains...) -- 0:03:38
      113000 -- (-201.762) [-206.876] (-199.187) (-202.665) * [-208.793] (-195.788) (-201.055) (-204.365) (...0 remote chains...) -- 0:03:37
      113500 -- (-206.269) [-209.080] (-194.313) (-202.006) * [-207.085] (-195.578) (-200.748) (-207.010) (...0 remote chains...) -- 0:03:36
      114000 -- (-213.097) [-206.330] (-196.780) (-200.918) * [-213.163] (-196.281) (-209.365) (-208.146) (...0 remote chains...) -- 0:03:35
      114500 -- (-205.894) [-212.731] (-197.634) (-205.348) * [-210.646] (-198.674) (-204.079) (-201.961) (...0 remote chains...) -- 0:03:34
      115000 -- (-204.035) [-205.734] (-200.462) (-202.615) * (-207.046) [-196.186] (-202.308) (-198.510) (...0 remote chains...) -- 0:03:33

      Average standard deviation of split frequencies: 0.036014

      115500 -- (-207.835) [-205.683] (-203.643) (-206.340) * [-205.542] (-192.853) (-202.093) (-201.643) (...0 remote chains...) -- 0:03:32
      116000 -- (-208.032) [-210.736] (-204.153) (-204.216) * [-205.834] (-195.849) (-202.115) (-195.611) (...0 remote chains...) -- 0:03:31
      116500 -- (-205.999) [-212.380] (-198.511) (-207.801) * [-204.163] (-196.185) (-202.986) (-200.659) (...0 remote chains...) -- 0:03:30
      117000 -- (-205.728) [-209.900] (-208.909) (-209.465) * [-207.763] (-196.015) (-200.553) (-204.131) (...0 remote chains...) -- 0:03:29
      117500 -- (-208.628) [-208.987] (-198.224) (-211.800) * [-209.349] (-208.300) (-204.677) (-200.207) (...0 remote chains...) -- 0:03:28
      118000 -- (-209.009) [-208.048] (-194.853) (-204.084) * [-202.827] (-199.823) (-202.791) (-201.426) (...0 remote chains...) -- 0:03:43
      118500 -- (-200.840) [-209.696] (-196.552) (-198.356) * [-208.683] (-197.613) (-204.503) (-197.563) (...0 remote chains...) -- 0:03:42
      119000 -- (-210.398) [-217.041] (-196.324) (-205.049) * [-208.412] (-197.406) (-200.666) (-203.704) (...0 remote chains...) -- 0:03:41
      119500 -- (-202.690) [-210.561] (-193.273) (-201.116) * [-200.551] (-196.769) (-198.015) (-207.585) (...0 remote chains...) -- 0:03:40
      120000 -- (-203.889) [-211.301] (-194.382) (-205.443) * [-207.605] (-196.413) (-200.312) (-219.708) (...0 remote chains...) -- 0:03:39

      Average standard deviation of split frequencies: 0.036202

      120500 -- (-205.739) [-203.788] (-194.001) (-203.941) * [-210.976] (-194.696) (-207.561) (-201.432) (...0 remote chains...) -- 0:03:38
      121000 -- (-209.511) [-200.163] (-192.884) (-204.596) * [-209.110] (-195.909) (-199.093) (-202.452) (...0 remote chains...) -- 0:03:37
      121500 -- (-206.122) [-202.487] (-195.590) (-209.746) * [-204.602] (-194.396) (-201.522) (-206.508) (...0 remote chains...) -- 0:03:36
      122000 -- (-198.496) [-203.914] (-194.407) (-205.916) * [-206.630] (-197.889) (-199.532) (-201.905) (...0 remote chains...) -- 0:03:35
      122500 -- (-197.465) [-204.922] (-194.832) (-208.577) * [-206.741] (-194.745) (-197.351) (-205.374) (...0 remote chains...) -- 0:03:34
      123000 -- (-197.977) (-204.544) [-202.536] (-204.068) * [-207.152] (-196.395) (-202.724) (-197.787) (...0 remote chains...) -- 0:03:33
      123500 -- (-204.790) [-200.791] (-194.595) (-215.311) * [-211.120] (-193.787) (-199.125) (-201.680) (...0 remote chains...) -- 0:03:32
      124000 -- (-214.905) (-202.406) (-193.805) [-199.698] * [-209.391] (-198.951) (-207.006) (-204.704) (...0 remote chains...) -- 0:03:31
      124500 -- (-212.905) [-204.214] (-192.609) (-205.118) * [-204.878] (-198.023) (-200.948) (-197.872) (...0 remote chains...) -- 0:03:30
      125000 -- (-206.838) [-210.222] (-189.459) (-212.695) * [-203.970] (-199.844) (-200.609) (-209.684) (...0 remote chains...) -- 0:03:30

      Average standard deviation of split frequencies: 0.033189

      125500 -- (-205.199) (-203.913) [-197.105] (-211.849) * [-207.489] (-195.902) (-209.494) (-205.845) (...0 remote chains...) -- 0:03:29
      126000 -- (-203.790) [-204.684] (-193.426) (-206.778) * [-203.227] (-199.858) (-204.850) (-208.659) (...0 remote chains...) -- 0:03:28
      126500 -- (-205.047) [-199.765] (-197.420) (-203.153) * [-203.468] (-202.221) (-201.779) (-206.215) (...0 remote chains...) -- 0:03:42
      127000 -- (-203.280) [-206.740] (-192.269) (-202.898) * [-209.859] (-200.390) (-199.506) (-204.326) (...0 remote chains...) -- 0:03:41
      127500 -- (-201.481) (-204.200) (-192.979) [-202.634] * [-208.552] (-197.202) (-201.474) (-205.547) (...0 remote chains...) -- 0:03:40
      128000 -- (-204.276) [-213.306] (-192.326) (-196.867) * [-208.974] (-195.519) (-197.155) (-202.253) (...0 remote chains...) -- 0:03:39
      128500 -- (-206.757) [-206.639] (-192.103) (-208.706) * [-205.455] (-192.119) (-204.893) (-203.627) (...0 remote chains...) -- 0:03:38
      129000 -- (-203.386) [-206.475] (-190.463) (-206.858) * [-206.984] (-192.668) (-207.904) (-202.529) (...0 remote chains...) -- 0:03:37
      129500 -- (-200.278) [-217.182] (-192.559) (-201.554) * [-201.541] (-195.333) (-209.363) (-201.051) (...0 remote chains...) -- 0:03:36
      130000 -- (-199.646) [-222.423] (-190.986) (-201.710) * [-202.974] (-191.622) (-204.508) (-200.673) (...0 remote chains...) -- 0:03:35

      Average standard deviation of split frequencies: 0.032004

      130500 -- (-199.493) (-217.366) [-189.179] (-207.705) * [-205.959] (-197.180) (-206.265) (-196.668) (...0 remote chains...) -- 0:03:34
      131000 -- (-203.796) [-211.174] (-195.410) (-214.502) * [-210.162] (-197.905) (-195.899) (-198.331) (...0 remote chains...) -- 0:03:34
      131500 -- (-197.490) [-209.023] (-192.856) (-203.437) * [-210.474] (-195.418) (-196.741) (-202.705) (...0 remote chains...) -- 0:03:33
      132000 -- (-198.448) [-209.495] (-200.225) (-202.848) * [-206.300] (-194.378) (-196.476) (-206.125) (...0 remote chains...) -- 0:03:32
      132500 -- (-196.948) [-208.328] (-199.191) (-209.132) * [-208.062] (-191.944) (-197.303) (-209.563) (...0 remote chains...) -- 0:03:31
      133000 -- (-194.050) (-213.031) [-190.911] (-202.811) * [-208.209] (-195.026) (-201.709) (-200.981) (...0 remote chains...) -- 0:03:30
      133500 -- (-197.569) [-200.131] (-192.079) (-196.064) * [-209.630] (-191.869) (-201.326) (-207.149) (...0 remote chains...) -- 0:03:29
      134000 -- (-196.559) [-204.303] (-192.241) (-198.322) * [-209.119] (-194.508) (-201.967) (-202.272) (...0 remote chains...) -- 0:03:28
      134500 -- (-197.246) [-206.332] (-193.322) (-204.798) * [-208.074] (-191.593) (-198.236) (-201.364) (...0 remote chains...) -- 0:03:28
      135000 -- (-197.671) (-208.363) [-191.815] (-196.940) * [-208.977] (-196.379) (-203.199) (-200.952) (...0 remote chains...) -- 0:03:41

      Average standard deviation of split frequencies: 0.031755

      135500 -- (-198.711) (-206.388) [-191.530] (-201.625) * [-207.913] (-195.416) (-204.183) (-198.561) (...0 remote chains...) -- 0:03:40
      136000 -- (-197.890) [-205.451] (-191.811) (-205.936) * [-209.417] (-205.397) (-202.969) (-201.866) (...0 remote chains...) -- 0:03:39
      136500 -- (-198.106) [-214.962] (-193.441) (-202.738) * [-206.039] (-195.035) (-199.764) (-206.900) (...0 remote chains...) -- 0:03:38
      137000 -- (-204.814) [-204.324] (-197.127) (-208.142) * [-203.044] (-195.316) (-197.313) (-217.324) (...0 remote chains...) -- 0:03:37
      137500 -- (-197.615) [-204.797] (-192.211) (-208.038) * [-202.131] (-199.312) (-198.428) (-217.089) (...0 remote chains...) -- 0:03:36
      138000 -- (-203.616) [-201.031] (-193.130) (-208.773) * [-201.851] (-196.420) (-201.590) (-209.708) (...0 remote chains...) -- 0:03:35
      138500 -- (-196.204) [-200.670] (-192.482) (-205.535) * [-205.277] (-199.278) (-198.309) (-203.618) (...0 remote chains...) -- 0:03:35
      139000 -- (-198.054) [-205.192] (-194.274) (-207.001) * [-204.880] (-196.109) (-201.190) (-204.588) (...0 remote chains...) -- 0:03:34
      139500 -- (-196.078) [-209.085] (-193.723) (-200.748) * [-205.755] (-200.077) (-198.467) (-205.108) (...0 remote chains...) -- 0:03:33
      140000 -- (-191.960) [-208.597] (-192.553) (-199.324) * [-199.548] (-194.409) (-200.385) (-206.812) (...0 remote chains...) -- 0:03:32

      Average standard deviation of split frequencies: 0.029512

      140500 -- (-192.670) [-205.010] (-195.578) (-208.893) * [-204.445] (-194.002) (-205.740) (-208.656) (...0 remote chains...) -- 0:03:31
      141000 -- (-196.298) [-204.648] (-193.802) (-205.711) * [-207.231] (-198.904) (-206.655) (-201.444) (...0 remote chains...) -- 0:03:30
      141500 -- (-204.576) [-207.229] (-192.038) (-205.170) * [-207.635] (-197.473) (-204.484) (-199.965) (...0 remote chains...) -- 0:03:30
      142000 -- (-197.284) [-207.583] (-197.472) (-203.989) * [-206.531] (-198.020) (-201.243) (-197.374) (...0 remote chains...) -- 0:03:29
      142500 -- (-200.412) [-205.616] (-192.780) (-204.343) * [-207.493] (-195.962) (-202.762) (-194.898) (...0 remote chains...) -- 0:03:28
      143000 -- (-203.138) [-207.522] (-199.890) (-209.739) * (-209.278) (-192.462) (-202.851) [-200.311] (...0 remote chains...) -- 0:03:40
      143500 -- (-207.927) [-201.422] (-204.441) (-206.324) * [-205.749] (-198.665) (-208.246) (-206.716) (...0 remote chains...) -- 0:03:39
      144000 -- (-200.723) [-204.143] (-200.998) (-213.014) * [-208.617] (-198.686) (-208.605) (-210.184) (...0 remote chains...) -- 0:03:39
      144500 -- (-200.774) [-210.746] (-199.141) (-212.106) * [-207.585] (-192.969) (-217.097) (-209.718) (...0 remote chains...) -- 0:03:38
      145000 -- (-198.910) [-202.755] (-203.404) (-226.827) * [-212.171] (-196.543) (-212.521) (-207.765) (...0 remote chains...) -- 0:03:37

      Average standard deviation of split frequencies: 0.029564

      145500 -- (-198.987) [-204.356] (-199.768) (-218.473) * [-208.995] (-201.218) (-202.576) (-211.288) (...0 remote chains...) -- 0:03:36
      146000 -- (-202.269) [-201.198] (-197.840) (-210.001) * (-203.514) (-195.587) (-197.416) [-209.964] (...0 remote chains...) -- 0:03:35
      146500 -- (-197.078) [-201.317] (-198.143) (-214.465) * [-206.108] (-197.696) (-196.892) (-214.519) (...0 remote chains...) -- 0:03:35
      147000 -- (-205.475) [-206.111] (-200.584) (-208.357) * [-207.705] (-196.297) (-200.630) (-209.302) (...0 remote chains...) -- 0:03:34
      147500 -- (-206.888) [-196.852] (-194.069) (-210.051) * (-207.646) (-205.373) (-199.476) [-209.375] (...0 remote chains...) -- 0:03:33
      148000 -- (-209.260) [-203.898] (-196.362) (-208.914) * [-210.925] (-197.067) (-194.268) (-207.965) (...0 remote chains...) -- 0:03:32
      148500 -- (-206.233) [-201.285] (-199.871) (-212.040) * [-208.129] (-196.451) (-195.230) (-209.086) (...0 remote chains...) -- 0:03:31
      149000 -- (-207.455) [-209.652] (-192.331) (-204.552) * [-206.023] (-197.879) (-198.298) (-204.188) (...0 remote chains...) -- 0:03:31
      149500 -- (-205.414) [-211.650] (-199.112) (-205.876) * [-207.958] (-198.436) (-196.274) (-208.263) (...0 remote chains...) -- 0:03:30
      150000 -- (-202.291) [-204.379] (-197.873) (-202.184) * [-209.437] (-200.903) (-193.650) (-206.201) (...0 remote chains...) -- 0:03:29

      Average standard deviation of split frequencies: 0.027670

      150500 -- (-193.578) [-213.236] (-196.262) (-202.896) * [-208.422] (-195.205) (-200.223) (-201.971) (...0 remote chains...) -- 0:03:28
      151000 -- (-198.435) [-210.519] (-192.279) (-201.224) * (-205.893) (-195.713) (-194.113) [-203.665] (...0 remote chains...) -- 0:03:28
      151500 -- (-203.428) [-206.405] (-193.330) (-201.705) * [-206.463] (-195.641) (-197.826) (-222.350) (...0 remote chains...) -- 0:03:39
      152000 -- (-203.267) [-210.244] (-194.612) (-198.229) * [-208.626] (-196.532) (-202.014) (-208.564) (...0 remote chains...) -- 0:03:38
      152500 -- (-201.474) [-207.620] (-193.844) (-203.191) * [-203.196] (-198.673) (-197.312) (-209.082) (...0 remote chains...) -- 0:03:38
      153000 -- (-198.059) [-208.691] (-194.682) (-204.715) * [-203.968] (-202.268) (-197.218) (-206.816) (...0 remote chains...) -- 0:03:37
      153500 -- (-198.265) [-204.158] (-197.711) (-204.155) * [-203.245] (-195.984) (-198.232) (-203.584) (...0 remote chains...) -- 0:03:36
      154000 -- (-197.497) [-208.762] (-197.270) (-202.606) * [-207.231] (-192.126) (-200.452) (-206.861) (...0 remote chains...) -- 0:03:35
      154500 -- (-200.528) [-207.556] (-196.613) (-207.460) * [-211.665] (-192.714) (-192.534) (-208.158) (...0 remote chains...) -- 0:03:35
      155000 -- (-201.625) [-206.318] (-195.712) (-200.194) * [-209.737] (-197.329) (-193.266) (-205.946) (...0 remote chains...) -- 0:03:34

      Average standard deviation of split frequencies: 0.028464

      155500 -- (-194.223) [-207.862] (-197.015) (-200.077) * [-211.753] (-196.227) (-193.339) (-210.661) (...0 remote chains...) -- 0:03:33
      156000 -- (-195.297) [-211.152] (-194.081) (-200.678) * [-211.382] (-204.936) (-194.229) (-205.182) (...0 remote chains...) -- 0:03:32
      156500 -- (-194.386) [-208.799] (-197.766) (-201.726) * [-215.666] (-202.184) (-199.864) (-208.641) (...0 remote chains...) -- 0:03:32
      157000 -- (-194.823) [-205.309] (-196.143) (-197.434) * (-211.117) (-195.114) [-188.924] (-203.339) (...0 remote chains...) -- 0:03:31
      157500 -- (-196.255) [-200.183] (-192.222) (-200.766) * [-214.160] (-194.378) (-192.085) (-201.600) (...0 remote chains...) -- 0:03:30
      158000 -- (-199.440) [-208.472] (-191.728) (-204.273) * [-212.749] (-196.360) (-192.528) (-206.966) (...0 remote chains...) -- 0:03:29
      158500 -- (-200.125) [-206.465] (-194.167) (-200.075) * [-210.689] (-197.264) (-192.208) (-207.636) (...0 remote chains...) -- 0:03:29
      159000 -- (-198.042) [-203.820] (-193.897) (-200.059) * [-213.634] (-199.318) (-195.511) (-207.884) (...0 remote chains...) -- 0:03:28
      159500 -- (-201.495) [-204.512] (-197.119) (-200.124) * [-208.252] (-196.414) (-197.297) (-205.991) (...0 remote chains...) -- 0:03:27
      160000 -- (-203.008) [-202.568] (-194.531) (-201.328) * [-204.638] (-195.418) (-200.394) (-202.962) (...0 remote chains...) -- 0:03:27

      Average standard deviation of split frequencies: 0.029057

      160500 -- (-197.379) [-205.216] (-198.677) (-201.694) * [-205.888] (-194.770) (-203.362) (-199.643) (...0 remote chains...) -- 0:03:37
      161000 -- (-193.999) [-203.041] (-195.325) (-200.317) * [-206.315] (-194.541) (-194.639) (-210.101) (...0 remote chains...) -- 0:03:37
      161500 -- (-198.659) [-209.157] (-193.921) (-200.740) * [-205.687] (-197.773) (-198.980) (-202.498) (...0 remote chains...) -- 0:03:36
      162000 -- (-199.937) [-210.593] (-195.440) (-204.554) * [-209.490] (-197.894) (-192.525) (-206.167) (...0 remote chains...) -- 0:03:35
      162500 -- (-199.783) [-209.961] (-194.790) (-202.265) * [-205.365] (-193.502) (-195.315) (-203.990) (...0 remote chains...) -- 0:03:34
      163000 -- (-200.896) [-207.086] (-198.757) (-197.856) * [-210.992] (-192.579) (-197.463) (-210.163) (...0 remote chains...) -- 0:03:34
      163500 -- (-200.651) [-208.291] (-193.682) (-198.108) * [-207.830] (-195.393) (-198.375) (-205.770) (...0 remote chains...) -- 0:03:33
      164000 -- (-198.769) [-207.226] (-194.077) (-202.238) * [-210.631] (-194.896) (-200.782) (-199.583) (...0 remote chains...) -- 0:03:32
      164500 -- (-203.148) [-211.150] (-198.471) (-212.046) * [-208.918] (-191.576) (-193.268) (-209.977) (...0 remote chains...) -- 0:03:32
      165000 -- (-195.779) [-207.634] (-193.634) (-206.290) * [-209.276] (-196.336) (-192.102) (-208.847) (...0 remote chains...) -- 0:03:31

      Average standard deviation of split frequencies: 0.026446

      165500 -- (-196.104) [-206.742] (-193.035) (-207.823) * [-209.629] (-198.537) (-192.919) (-210.548) (...0 remote chains...) -- 0:03:30
      166000 -- (-199.044) [-205.509] (-193.661) (-208.945) * [-206.267] (-198.647) (-198.423) (-210.503) (...0 remote chains...) -- 0:03:29
      166500 -- (-199.942) [-204.205] (-196.413) (-204.311) * [-212.172] (-198.376) (-194.319) (-201.495) (...0 remote chains...) -- 0:03:29
      167000 -- (-190.948) [-206.110] (-193.415) (-200.297) * [-201.564] (-198.230) (-194.269) (-199.646) (...0 remote chains...) -- 0:03:28
      167500 -- (-199.570) [-205.394] (-199.658) (-201.112) * [-204.928] (-201.634) (-192.646) (-202.204) (...0 remote chains...) -- 0:03:27
      168000 -- (-195.773) [-203.163] (-191.933) (-202.998) * [-207.259] (-193.082) (-190.284) (-209.624) (...0 remote chains...) -- 0:03:27
      168500 -- (-196.235) [-203.085] (-191.838) (-201.315) * [-205.574] (-198.387) (-189.145) (-205.343) (...0 remote chains...) -- 0:03:26
      169000 -- [-194.458] (-204.822) (-193.031) (-207.449) * [-205.605] (-200.726) (-192.034) (-204.711) (...0 remote chains...) -- 0:03:36
      169500 -- (-195.991) [-209.206] (-192.349) (-204.745) * [-207.527] (-196.342) (-190.806) (-205.317) (...0 remote chains...) -- 0:03:35
      170000 -- (-199.685) [-205.119] (-194.261) (-200.712) * [-202.680] (-196.443) (-192.593) (-202.566) (...0 remote chains...) -- 0:03:35

      Average standard deviation of split frequencies: 0.025037

      170500 -- (-193.427) [-204.456] (-194.356) (-203.146) * [-204.950] (-191.350) (-190.493) (-205.351) (...0 remote chains...) -- 0:03:34
      171000 -- [-194.992] (-212.884) (-198.301) (-197.632) * [-204.913] (-191.320) (-189.287) (-204.463) (...0 remote chains...) -- 0:03:33
      171500 -- (-193.668) [-216.172] (-194.591) (-197.263) * [-209.690] (-198.483) (-188.650) (-203.596) (...0 remote chains...) -- 0:03:33
      172000 -- (-194.691) [-206.677] (-197.414) (-199.302) * [-207.414] (-199.685) (-190.269) (-199.440) (...0 remote chains...) -- 0:03:32
      172500 -- [-194.810] (-205.174) (-190.928) (-200.996) * [-205.574] (-201.559) (-186.980) (-197.843) (...0 remote chains...) -- 0:03:31
      173000 -- (-196.397) (-208.610) (-192.023) [-202.634] * [-205.992] (-200.815) (-193.969) (-201.652) (...0 remote chains...) -- 0:03:31
      173500 -- (-197.495) (-219.988) (-192.985) [-200.677] * [-211.280] (-197.808) (-193.266) (-197.274) (...0 remote chains...) -- 0:03:30
      174000 -- [-202.207] (-202.055) (-193.749) (-199.933) * [-210.338] (-198.294) (-191.189) (-201.822) (...0 remote chains...) -- 0:03:29
      174500 -- (-203.915) [-200.614] (-197.301) (-195.163) * [-206.276] (-199.040) (-194.106) (-206.153) (...0 remote chains...) -- 0:03:29
      175000 -- (-200.212) [-205.047] (-201.479) (-194.267) * [-211.850] (-196.114) (-196.487) (-205.166) (...0 remote chains...) -- 0:03:28

      Average standard deviation of split frequencies: 0.026871

      175500 -- (-196.328) [-202.981] (-198.600) (-190.087) * [-209.300] (-195.877) (-195.833) (-203.707) (...0 remote chains...) -- 0:03:27
      176000 -- (-201.186) [-203.963] (-202.130) (-191.114) * (-209.229) (-196.819) [-193.073] (-206.765) (...0 remote chains...) -- 0:03:27
      176500 -- (-207.700) [-205.287] (-203.768) (-194.241) * [-203.278] (-195.420) (-197.830) (-201.979) (...0 remote chains...) -- 0:03:26
      177000 -- (-209.601) [-209.167] (-206.814) (-194.719) * [-206.409] (-201.159) (-196.569) (-202.325) (...0 remote chains...) -- 0:03:36
      177500 -- (-205.169) (-205.458) (-212.644) [-195.432] * [-206.300] (-195.236) (-196.060) (-201.168) (...0 remote chains...) -- 0:03:35
      178000 -- (-199.719) [-203.692] (-202.992) (-194.083) * [-210.901] (-192.336) (-192.176) (-202.476) (...0 remote chains...) -- 0:03:34
      178500 -- (-203.403) (-202.648) (-196.852) [-196.275] * [-209.337] (-199.562) (-191.317) (-203.811) (...0 remote chains...) -- 0:03:34
      179000 -- (-203.194) [-201.182] (-198.626) (-201.796) * [-205.518] (-199.095) (-188.903) (-202.893) (...0 remote chains...) -- 0:03:33
      179500 -- (-197.231) [-204.333] (-205.788) (-202.241) * [-207.885] (-192.308) (-190.872) (-200.457) (...0 remote chains...) -- 0:03:32
      180000 -- (-204.573) [-202.549] (-198.328) (-193.273) * [-207.997] (-194.196) (-190.511) (-206.721) (...0 remote chains...) -- 0:03:32

      Average standard deviation of split frequencies: 0.029572

      180500 -- (-201.338) [-210.501] (-202.886) (-197.146) * [-203.286] (-190.366) (-190.639) (-203.430) (...0 remote chains...) -- 0:03:31
      181000 -- (-198.395) [-212.776] (-200.690) (-195.632) * [-204.290] (-201.206) (-190.248) (-204.864) (...0 remote chains...) -- 0:03:31
      181500 -- (-202.347) [-215.605] (-199.229) (-201.580) * [-202.777] (-204.649) (-190.545) (-203.050) (...0 remote chains...) -- 0:03:30
      182000 -- (-203.642) [-209.421] (-197.582) (-202.438) * [-204.014] (-195.190) (-191.829) (-202.820) (...0 remote chains...) -- 0:03:29
      182500 -- (-205.789) [-211.308] (-195.120) (-197.396) * [-206.367] (-193.470) (-193.364) (-200.362) (...0 remote chains...) -- 0:03:29
      183000 -- (-204.996) [-209.428] (-197.217) (-201.343) * [-208.281] (-189.559) (-189.352) (-201.423) (...0 remote chains...) -- 0:03:28
      183500 -- (-198.779) [-206.360] (-191.270) (-192.371) * [-203.525] (-190.061) (-192.561) (-203.550) (...0 remote chains...) -- 0:03:27
      184000 -- (-201.421) [-208.243] (-194.596) (-196.387) * [-206.316] (-188.601) (-187.950) (-197.820) (...0 remote chains...) -- 0:03:27
      184500 -- (-205.960) [-210.318] (-194.730) (-196.480) * [-213.537] (-188.575) (-190.993) (-196.671) (...0 remote chains...) -- 0:03:26
      185000 -- (-214.941) (-208.277) (-208.291) [-193.650] * [-217.466] (-188.505) (-193.877) (-199.682) (...0 remote chains...) -- 0:03:26

      Average standard deviation of split frequencies: 0.026691

      185500 -- (-202.500) [-206.164] (-210.387) (-193.151) * [-207.571] (-189.298) (-193.111) (-203.084) (...0 remote chains...) -- 0:03:35
      186000 -- (-211.297) [-203.067] (-206.293) (-194.169) * [-208.289] (-195.489) (-188.718) (-202.900) (...0 remote chains...) -- 0:03:34
      186500 -- (-211.135) [-205.838] (-208.931) (-193.772) * [-208.031] (-191.568) (-192.649) (-200.896) (...0 remote chains...) -- 0:03:33
      187000 -- (-204.888) [-207.664] (-207.756) (-193.808) * (-203.999) (-195.007) [-193.468] (-197.106) (...0 remote chains...) -- 0:03:33
      187500 -- (-199.662) [-207.717] (-200.777) (-194.314) * [-212.112] (-197.807) (-189.842) (-201.263) (...0 remote chains...) -- 0:03:32
      188000 -- (-198.142) (-205.912) (-197.696) [-195.157] * (-208.405) (-192.060) [-193.863] (-200.578) (...0 remote chains...) -- 0:03:32
      188500 -- (-204.445) [-204.991] (-201.313) (-193.953) * [-211.319] (-188.944) (-190.045) (-203.120) (...0 remote chains...) -- 0:03:31
      189000 -- (-205.606) [-201.708] (-198.326) (-189.819) * [-210.415] (-190.375) (-186.699) (-201.847) (...0 remote chains...) -- 0:03:30
      189500 -- (-205.926) [-204.595] (-196.569) (-193.523) * [-203.561] (-191.660) (-187.474) (-201.194) (...0 remote chains...) -- 0:03:30
      190000 -- (-199.814) [-206.976] (-191.386) (-188.887) * [-203.624] (-192.428) (-192.985) (-202.079) (...0 remote chains...) -- 0:03:29

      Average standard deviation of split frequencies: 0.026965

      190500 -- (-205.832) [-212.655] (-191.620) (-190.821) * (-206.103) (-192.221) [-188.227] (-205.802) (...0 remote chains...) -- 0:03:28
      191000 -- (-203.160) [-204.615] (-197.844) (-192.795) * [-205.176] (-194.703) (-190.807) (-202.283) (...0 remote chains...) -- 0:03:28
      191500 -- (-196.594) [-202.235] (-197.209) (-187.456) * [-206.858] (-194.391) (-190.989) (-208.690) (...0 remote chains...) -- 0:03:27
      192000 -- (-202.366) [-209.395] (-191.235) (-187.602) * [-212.893] (-191.553) (-190.902) (-207.240) (...0 remote chains...) -- 0:03:27
      192500 -- (-197.182) (-211.491) (-192.435) [-188.840] * [-211.217] (-197.976) (-193.126) (-220.050) (...0 remote chains...) -- 0:03:26
      193000 -- (-196.308) [-209.491] (-196.047) (-191.161) * [-206.910] (-195.040) (-188.482) (-212.418) (...0 remote chains...) -- 0:03:25
      193500 -- (-199.022) [-203.962] (-196.513) (-187.772) * [-205.688] (-195.184) (-187.413) (-208.616) (...0 remote chains...) -- 0:03:25
      194000 -- (-195.226) [-202.137] (-196.489) (-188.596) * [-201.885] (-197.355) (-192.752) (-202.990) (...0 remote chains...) -- 0:03:34
      194500 -- (-199.585) [-204.031] (-191.290) (-192.263) * [-206.178] (-204.823) (-191.118) (-201.006) (...0 remote chains...) -- 0:03:33
      195000 -- (-195.677) [-208.439] (-192.879) (-191.026) * [-203.728] (-199.103) (-193.865) (-199.573) (...0 remote chains...) -- 0:03:32

      Average standard deviation of split frequencies: 0.026156

      195500 -- (-202.232) (-210.986) (-195.701) [-186.145] * [-204.988] (-194.761) (-192.512) (-203.954) (...0 remote chains...) -- 0:03:32
      196000 -- (-197.846) [-209.059] (-192.736) (-192.115) * [-207.075] (-192.127) (-192.289) (-202.306) (...0 remote chains...) -- 0:03:31
      196500 -- (-199.850) [-215.893] (-198.763) (-188.677) * [-205.322] (-191.724) (-191.558) (-201.138) (...0 remote chains...) -- 0:03:31
      197000 -- (-199.091) [-217.846] (-206.954) (-194.282) * [-205.470] (-191.367) (-199.443) (-201.982) (...0 remote chains...) -- 0:03:30
      197500 -- (-207.073) [-208.925] (-193.439) (-185.097) * [-205.588] (-188.598) (-193.297) (-206.473) (...0 remote chains...) -- 0:03:29
      198000 -- (-200.257) (-210.380) (-193.443) [-186.380] * [-205.734] (-190.350) (-190.798) (-204.581) (...0 remote chains...) -- 0:03:29
      198500 -- (-200.431) [-209.947] (-198.546) (-186.341) * (-203.259) (-190.208) [-188.082] (-204.816) (...0 remote chains...) -- 0:03:28
      199000 -- (-199.271) [-208.693] (-195.178) (-187.253) * (-205.615) (-194.685) (-197.223) [-200.415] (...0 remote chains...) -- 0:03:28
      199500 -- (-198.477) [-210.298] (-199.378) (-193.954) * [-203.344] (-193.760) (-204.769) (-210.219) (...0 remote chains...) -- 0:03:27
      200000 -- (-201.181) [-218.424] (-195.449) (-192.732) * [-203.248] (-193.073) (-195.797) (-203.835) (...0 remote chains...) -- 0:03:27

      Average standard deviation of split frequencies: 0.024629

      200500 -- (-200.897) (-209.229) (-188.740) [-192.728] * [-200.449] (-191.229) (-192.543) (-201.415) (...0 remote chains...) -- 0:03:26
      201000 -- (-196.689) [-205.584] (-196.619) (-194.939) * [-206.253] (-194.694) (-192.562) (-205.040) (...0 remote chains...) -- 0:03:25
      201500 -- (-194.719) [-212.572] (-192.818) (-192.564) * [-204.037] (-199.161) (-192.243) (-199.487) (...0 remote chains...) -- 0:03:25
      202000 -- (-195.620) [-207.983] (-192.959) (-193.992) * [-201.401] (-196.871) (-197.060) (-197.876) (...0 remote chains...) -- 0:03:24
      202500 -- (-197.542) (-205.727) (-193.543) [-190.875] * [-206.673] (-194.979) (-198.446) (-203.563) (...0 remote chains...) -- 0:03:33
      203000 -- (-195.790) (-217.309) (-189.806) [-192.197] * [-206.859] (-191.037) (-192.850) (-205.956) (...0 remote chains...) -- 0:03:32
      203500 -- (-194.140) [-213.446] (-189.679) (-190.633) * [-208.708] (-192.088) (-197.223) (-200.552) (...0 remote chains...) -- 0:03:31
      204000 -- (-193.169) (-207.624) (-184.762) [-192.386] * [-210.027] (-194.834) (-190.959) (-199.342) (...0 remote chains...) -- 0:03:31
      204500 -- (-191.160) (-206.892) [-187.508] (-190.325) * [-205.258] (-192.189) (-199.869) (-200.451) (...0 remote chains...) -- 0:03:30
      205000 -- (-196.367) (-206.898) (-192.421) [-189.225] * [-206.090] (-187.463) (-196.297) (-210.726) (...0 remote chains...) -- 0:03:30

      Average standard deviation of split frequencies: 0.022953

      205500 -- (-192.713) [-205.906] (-190.349) (-190.675) * [-207.426] (-190.490) (-194.064) (-198.798) (...0 remote chains...) -- 0:03:29
      206000 -- (-198.339) [-205.327] (-191.131) (-191.135) * (-203.480) (-189.573) [-197.633] (-197.873) (...0 remote chains...) -- 0:03:29
      206500 -- (-202.542) [-208.104] (-194.243) (-193.150) * (-210.215) (-197.721) [-191.603] (-198.657) (...0 remote chains...) -- 0:03:28
      207000 -- (-195.284) [-202.491] (-197.249) (-197.312) * [-208.060] (-191.120) (-192.111) (-199.730) (...0 remote chains...) -- 0:03:27
      207500 -- [-190.681] (-204.869) (-192.570) (-196.843) * [-203.880] (-194.123) (-188.318) (-198.241) (...0 remote chains...) -- 0:03:27
      208000 -- (-192.102) (-208.532) (-197.346) [-192.540] * (-206.529) (-196.888) [-189.120] (-204.274) (...0 remote chains...) -- 0:03:26
      208500 -- (-195.193) (-204.395) [-193.180] (-197.755) * [-208.599] (-195.100) (-185.992) (-200.230) (...0 remote chains...) -- 0:03:26
      209000 -- [-190.617] (-203.296) (-193.452) (-189.960) * (-215.174) (-191.721) [-190.495] (-197.613) (...0 remote chains...) -- 0:03:25
      209500 -- (-193.031) (-202.579) (-191.656) [-199.066] * (-210.197) (-190.409) [-188.923] (-196.986) (...0 remote chains...) -- 0:03:25
      210000 -- (-197.247) (-202.467) (-194.187) [-189.198] * (-211.328) (-188.959) [-187.348] (-203.603) (...0 remote chains...) -- 0:03:24

      Average standard deviation of split frequencies: 0.021957

      210500 -- (-200.779) [-206.064] (-194.369) (-187.974) * [-210.053] (-194.269) (-185.942) (-205.002) (...0 remote chains...) -- 0:03:24
      211000 -- (-190.034) [-203.248] (-196.932) (-194.053) * (-216.717) (-192.606) [-188.854] (-202.327) (...0 remote chains...) -- 0:03:31
      211500 -- (-192.245) (-198.571) (-202.800) [-195.148] * (-215.139) (-189.095) [-186.811] (-200.701) (...0 remote chains...) -- 0:03:31
      212000 -- (-195.031) (-197.078) (-190.974) [-194.567] * (-209.616) (-186.190) [-186.060] (-193.952) (...0 remote chains...) -- 0:03:30
      212500 -- (-195.931) [-202.560] (-188.517) (-192.623) * [-210.535] (-187.336) (-186.874) (-194.424) (...0 remote chains...) -- 0:03:30
      213000 -- (-198.955) [-202.334] (-189.692) (-187.605) * [-209.289] (-188.351) (-190.478) (-190.298) (...0 remote chains...) -- 0:03:29
      213500 -- (-197.889) (-204.150) (-190.521) [-189.608] * (-214.429) (-192.829) [-189.325] (-193.156) (...0 remote chains...) -- 0:03:29
      214000 -- (-200.090) (-203.538) (-189.017) [-191.939] * (-207.985) (-196.743) [-190.815] (-197.750) (...0 remote chains...) -- 0:03:28
      214500 -- (-203.936) [-209.422] (-195.921) (-193.703) * (-219.756) (-192.991) [-194.750] (-198.705) (...0 remote chains...) -- 0:03:28
      215000 -- (-204.429) (-207.947) [-194.028] (-195.790) * [-210.673] (-196.634) (-194.667) (-209.043) (...0 remote chains...) -- 0:03:27

      Average standard deviation of split frequencies: 0.021620

      215500 -- (-192.808) (-208.058) [-193.536] (-194.369) * (-221.212) (-187.205) [-192.129] (-195.002) (...0 remote chains...) -- 0:03:27
      216000 -- (-198.752) [-204.608] (-192.800) (-198.475) * (-211.316) (-193.436) [-187.009] (-204.125) (...0 remote chains...) -- 0:03:26
      216500 -- (-195.585) (-201.081) [-198.249] (-190.379) * (-203.536) (-194.733) [-187.493] (-199.899) (...0 remote chains...) -- 0:03:25
      217000 -- (-201.922) [-200.651] (-195.166) (-189.839) * (-203.593) (-195.739) [-187.411] (-201.423) (...0 remote chains...) -- 0:03:25
      217500 -- (-199.142) (-195.722) (-193.522) [-193.907] * (-207.361) (-189.106) [-188.032] (-193.078) (...0 remote chains...) -- 0:03:24
      218000 -- (-202.924) (-197.029) (-191.769) [-192.603] * (-205.193) (-190.411) [-187.146] (-189.252) (...0 remote chains...) -- 0:03:24
      218500 -- (-205.661) (-202.434) [-192.686] (-190.814) * (-203.349) (-196.458) [-185.386] (-187.754) (...0 remote chains...) -- 0:03:23
      219000 -- (-196.413) [-201.734] (-197.103) (-192.754) * (-202.718) (-193.847) [-185.077] (-192.441) (...0 remote chains...) -- 0:03:23
      219500 -- (-195.205) (-202.327) (-196.154) [-195.564] * (-204.790) (-192.981) [-186.610] (-185.496) (...0 remote chains...) -- 0:03:30
      220000 -- (-195.242) [-201.915] (-191.601) (-196.165) * (-206.560) (-194.194) [-187.686] (-188.980) (...0 remote chains...) -- 0:03:30

      Average standard deviation of split frequencies: 0.021496

      220500 -- (-194.314) [-200.395] (-193.763) (-193.024) * (-211.335) (-192.831) [-186.816] (-194.648) (...0 remote chains...) -- 0:03:29
      221000 -- (-198.191) (-208.525) (-197.515) [-196.640] * (-200.421) (-193.978) [-190.535] (-193.217) (...0 remote chains...) -- 0:03:29
      221500 -- (-200.518) (-209.505) (-195.749) [-191.828] * (-204.790) (-194.410) [-185.830] (-192.831) (...0 remote chains...) -- 0:03:28
      222000 -- (-198.643) (-211.623) (-196.787) [-192.354] * (-206.946) (-190.992) [-190.232] (-200.763) (...0 remote chains...) -- 0:03:28
      222500 -- (-192.451) [-205.363] (-196.068) (-195.822) * (-202.009) (-191.936) [-187.186] (-193.997) (...0 remote chains...) -- 0:03:27
      223000 -- (-191.942) (-206.576) (-195.950) [-191.324] * [-201.577] (-194.011) (-185.656) (-190.539) (...0 remote chains...) -- 0:03:27
      223500 -- (-199.726) (-203.822) [-191.894] (-188.848) * (-202.695) (-191.888) [-187.758] (-186.189) (...0 remote chains...) -- 0:03:26
      224000 -- (-199.208) (-199.428) (-194.208) [-192.640] * (-203.840) (-188.748) [-187.646] (-187.138) (...0 remote chains...) -- 0:03:26
      224500 -- (-197.568) [-203.107] (-192.684) (-192.284) * (-202.701) (-193.254) [-187.776] (-186.913) (...0 remote chains...) -- 0:03:25
      225000 -- (-198.862) [-199.472] (-193.903) (-191.230) * (-203.247) (-189.827) [-188.084] (-193.647) (...0 remote chains...) -- 0:03:25

      Average standard deviation of split frequencies: 0.021902

      225500 -- (-196.711) (-205.097) (-192.522) [-194.028] * (-199.362) (-190.059) (-188.279) [-196.404] (...0 remote chains...) -- 0:03:24
      226000 -- (-195.478) (-205.918) (-194.744) [-196.672] * (-203.930) [-190.008] (-190.274) (-195.694) (...0 remote chains...) -- 0:03:24
      226500 -- (-194.301) (-209.870) (-187.624) [-191.191] * (-201.671) (-184.904) [-184.386] (-193.568) (...0 remote chains...) -- 0:03:23
      227000 -- (-202.664) (-209.507) (-188.120) [-188.084] * (-204.487) (-185.837) [-185.939] (-187.477) (...0 remote chains...) -- 0:03:23
      227500 -- (-191.842) (-217.203) (-193.281) [-189.485] * [-203.868] (-186.994) (-189.906) (-187.853) (...0 remote chains...) -- 0:03:22
      228000 -- (-189.799) (-206.303) (-200.844) [-189.342] * (-206.698) (-187.638) [-190.221] (-191.401) (...0 remote chains...) -- 0:03:29
      228500 -- (-197.174) (-209.427) (-190.475) [-186.854] * (-201.875) [-192.381] (-191.404) (-195.068) (...0 remote chains...) -- 0:03:29
      229000 -- (-199.637) (-203.102) (-193.343) [-189.955] * (-207.237) (-192.235) [-183.796] (-190.628) (...0 remote chains...) -- 0:03:28
      229500 -- (-195.474) (-203.904) (-195.280) [-188.844] * [-204.832] (-195.713) (-189.967) (-196.921) (...0 remote chains...) -- 0:03:28
      230000 -- (-197.032) (-202.704) (-195.700) [-188.736] * (-204.375) (-193.073) [-186.486] (-200.688) (...0 remote chains...) -- 0:03:27

      Average standard deviation of split frequencies: 0.023821

      230500 -- (-194.053) (-205.731) (-194.316) [-190.607] * (-203.817) (-195.414) [-187.983] (-189.819) (...0 remote chains...) -- 0:03:27
      231000 -- (-187.679) [-204.463] (-198.690) (-197.879) * (-203.171) (-195.755) [-187.546] (-193.201) (...0 remote chains...) -- 0:03:26
      231500 -- (-196.775) [-204.527] (-198.174) (-196.054) * [-206.814] (-197.777) (-191.340) (-191.264) (...0 remote chains...) -- 0:03:26
      232000 -- (-192.722) (-205.941) (-196.762) [-189.427] * (-207.235) (-196.465) [-191.674] (-194.772) (...0 remote chains...) -- 0:03:25
      232500 -- (-195.142) (-208.856) (-200.230) [-189.033] * [-205.733] (-194.369) (-185.520) (-194.426) (...0 remote chains...) -- 0:03:25
      233000 -- (-193.012) (-208.738) (-194.710) [-190.615] * [-206.293] (-190.422) (-185.098) (-200.889) (...0 remote chains...) -- 0:03:24
      233500 -- (-196.837) (-204.687) (-195.467) [-185.440] * [-206.222] (-197.882) (-192.077) (-193.769) (...0 remote chains...) -- 0:03:24
      234000 -- (-196.984) (-207.935) (-191.453) [-186.716] * [-215.102] (-200.661) (-189.732) (-194.579) (...0 remote chains...) -- 0:03:23
      234500 -- (-195.223) (-210.746) (-189.225) [-185.854] * (-213.394) (-197.619) [-189.987] (-194.525) (...0 remote chains...) -- 0:03:23
      235000 -- (-201.766) (-214.141) (-196.072) [-184.871] * [-214.861] (-193.726) (-193.830) (-192.306) (...0 remote chains...) -- 0:03:22

      Average standard deviation of split frequencies: 0.025281

      235500 -- (-197.731) (-214.735) (-190.914) [-184.215] * [-210.153] (-192.215) (-191.326) (-194.488) (...0 remote chains...) -- 0:03:22
      236000 -- (-195.288) (-214.180) (-191.106) [-188.380] * [-202.839] (-194.790) (-190.503) (-192.667) (...0 remote chains...) -- 0:03:29
      236500 -- (-189.126) (-213.301) (-191.078) [-188.045] * [-211.019] (-199.898) (-191.529) (-197.024) (...0 remote chains...) -- 0:03:28
      237000 -- (-191.340) (-210.655) (-190.636) [-193.344] * [-208.172] (-204.189) (-186.224) (-200.426) (...0 remote chains...) -- 0:03:28
      237500 -- (-193.001) (-217.251) (-188.844) [-189.516] * [-204.882] (-197.923) (-195.610) (-197.264) (...0 remote chains...) -- 0:03:27
      238000 -- (-194.402) (-225.912) (-189.637) [-191.766] * [-204.460] (-188.001) (-187.002) (-190.755) (...0 remote chains...) -- 0:03:27
      238500 -- (-191.482) (-224.838) (-195.140) [-188.010] * [-207.914] (-187.715) (-191.077) (-192.726) (...0 remote chains...) -- 0:03:26
      239000 -- (-194.277) [-216.556] (-195.973) (-185.920) * [-203.092] (-186.857) (-196.502) (-196.712) (...0 remote chains...) -- 0:03:26
      239500 -- (-191.998) (-211.064) (-197.745) [-186.157] * [-210.450] (-183.530) (-192.986) (-199.133) (...0 remote chains...) -- 0:03:25
      240000 -- (-192.188) (-207.012) (-195.227) [-188.931] * [-209.167] (-190.373) (-197.155) (-200.310) (...0 remote chains...) -- 0:03:25

      Average standard deviation of split frequencies: 0.027991

      240500 -- (-191.835) (-203.935) (-193.511) [-186.610] * [-213.918] (-192.829) (-195.719) (-196.032) (...0 remote chains...) -- 0:03:24
      241000 -- (-189.933) (-217.910) (-194.558) [-182.722] * [-205.202] (-191.224) (-195.174) (-197.555) (...0 remote chains...) -- 0:03:24
      241500 -- (-195.206) (-216.490) (-195.130) [-184.157] * [-204.497] (-194.635) (-200.262) (-199.845) (...0 remote chains...) -- 0:03:23
      242000 -- (-195.701) (-212.125) (-193.501) [-187.423] * [-206.837] (-192.584) (-196.433) (-196.375) (...0 remote chains...) -- 0:03:23
      242500 -- (-196.368) [-208.963] (-193.751) (-185.689) * [-204.476] (-193.759) (-193.423) (-194.454) (...0 remote chains...) -- 0:03:22
      243000 -- (-197.187) (-208.109) (-191.435) [-185.187] * [-207.260] (-193.127) (-198.226) (-200.889) (...0 remote chains...) -- 0:03:22
      243500 -- (-195.858) (-207.976) (-191.022) [-190.072] * [-206.492] (-197.420) (-192.123) (-198.351) (...0 remote chains...) -- 0:03:21
      244000 -- (-202.250) [-212.412] (-193.448) (-188.375) * [-219.513] (-203.610) (-196.422) (-198.586) (...0 remote chains...) -- 0:03:21
      244500 -- (-211.499) [-212.114] (-197.816) (-191.718) * [-210.443] (-199.323) (-193.570) (-192.822) (...0 remote chains...) -- 0:03:28
      245000 -- (-193.808) [-208.864] (-194.258) (-190.013) * (-207.647) (-201.418) [-193.248] (-196.788) (...0 remote chains...) -- 0:03:27

      Average standard deviation of split frequencies: 0.028570

      245500 -- (-204.092) [-209.953] (-193.113) (-188.018) * [-204.853] (-201.604) (-187.998) (-195.955) (...0 remote chains...) -- 0:03:27
      246000 -- (-206.277) (-208.443) (-191.820) [-188.645] * [-205.409] (-199.618) (-185.735) (-194.443) (...0 remote chains...) -- 0:03:26
      246500 -- (-195.475) [-208.879] (-190.225) (-186.339) * [-211.771] (-208.313) (-187.346) (-190.413) (...0 remote chains...) -- 0:03:26
      247000 -- (-194.309) (-209.214) (-190.533) [-185.496] * [-212.254] (-204.686) (-194.700) (-195.045) (...0 remote chains...) -- 0:03:25
      247500 -- (-198.485) (-210.026) (-199.288) [-186.093] * [-206.182] (-197.259) (-196.447) (-191.556) (...0 remote chains...) -- 0:03:25
      248000 -- (-200.916) (-216.129) (-195.347) [-190.413] * [-206.605] (-203.013) (-190.206) (-198.808) (...0 remote chains...) -- 0:03:24
      248500 -- (-196.546) (-214.714) (-202.747) [-191.227] * [-207.237] (-204.565) (-195.881) (-197.252) (...0 remote chains...) -- 0:03:24
      249000 -- (-190.548) (-208.578) (-198.220) [-191.504] * [-204.735] (-194.894) (-199.182) (-195.049) (...0 remote chains...) -- 0:03:23
      249500 -- (-191.536) [-203.550] (-193.877) (-193.543) * [-205.737] (-196.275) (-193.317) (-197.515) (...0 remote chains...) -- 0:03:23
      250000 -- (-191.089) (-209.562) (-189.665) [-191.003] * [-207.004] (-195.822) (-192.156) (-197.810) (...0 remote chains...) -- 0:03:23

      Average standard deviation of split frequencies: 0.028268

      250500 -- (-191.986) (-212.061) (-191.612) [-186.584] * [-209.664] (-193.243) (-190.457) (-199.832) (...0 remote chains...) -- 0:03:22
      251000 -- (-193.514) (-207.942) (-191.831) [-189.265] * [-207.481] (-194.631) (-189.289) (-197.065) (...0 remote chains...) -- 0:03:22
      251500 -- (-198.948) (-213.797) (-196.021) [-186.614] * [-208.250] (-191.597) (-189.723) (-194.125) (...0 remote chains...) -- 0:03:21
      252000 -- (-203.941) [-209.800] (-196.952) (-190.413) * (-208.788) (-197.354) [-189.595] (-198.844) (...0 remote chains...) -- 0:03:21
      252500 -- (-193.624) (-211.377) (-194.635) [-185.602] * [-212.026] (-197.521) (-190.209) (-190.437) (...0 remote chains...) -- 0:03:20
      253000 -- (-198.371) [-215.652] (-188.804) (-188.411) * [-204.141] (-202.603) (-197.340) (-196.917) (...0 remote chains...) -- 0:03:27
      253500 -- (-195.662) [-218.721] (-189.520) (-185.435) * [-210.633] (-194.240) (-195.838) (-195.132) (...0 remote chains...) -- 0:03:26
      254000 -- (-200.036) (-214.303) (-200.659) [-185.269] * (-209.384) (-200.559) [-190.398] (-200.804) (...0 remote chains...) -- 0:03:26
      254500 -- (-198.829) (-219.079) (-196.353) [-188.109] * [-208.571] (-196.819) (-197.674) (-195.923) (...0 remote chains...) -- 0:03:25
      255000 -- (-198.528) [-210.648] (-193.754) (-192.406) * [-205.034] (-195.260) (-191.139) (-192.122) (...0 remote chains...) -- 0:03:25

      Average standard deviation of split frequencies: 0.026701

      255500 -- (-197.803) (-210.677) (-190.036) [-189.666] * [-206.109] (-199.409) (-192.399) (-192.739) (...0 remote chains...) -- 0:03:24
      256000 -- (-192.466) [-205.709] (-191.857) (-191.258) * [-208.058] (-197.731) (-191.669) (-189.123) (...0 remote chains...) -- 0:03:24
      256500 -- (-190.979) [-204.205] (-192.081) (-188.594) * (-216.145) (-202.568) [-193.194] (-186.852) (...0 remote chains...) -- 0:03:23
      257000 -- (-190.849) [-213.537] (-188.635) (-187.791) * [-210.185] (-201.761) (-193.040) (-187.394) (...0 remote chains...) -- 0:03:23
      257500 -- (-190.018) [-214.928] (-190.709) (-186.788) * [-207.565] (-202.141) (-192.840) (-190.397) (...0 remote chains...) -- 0:03:23
      258000 -- (-191.821) (-210.760) (-196.680) [-185.077] * (-208.540) (-204.723) [-187.882] (-187.895) (...0 remote chains...) -- 0:03:22
      258500 -- (-192.972) (-215.586) (-198.371) [-188.299] * [-217.900] (-209.283) (-192.206) (-187.713) (...0 remote chains...) -- 0:03:22
      259000 -- (-201.320) (-216.846) (-194.805) [-187.339] * [-211.711] (-199.046) (-191.263) (-190.995) (...0 remote chains...) -- 0:03:21
      259500 -- (-199.108) (-220.991) (-194.651) [-189.561] * (-210.437) (-211.117) (-197.365) [-191.648] (...0 remote chains...) -- 0:03:21
      260000 -- (-198.731) [-215.433] (-193.834) (-185.695) * [-210.738] (-210.366) (-191.277) (-195.924) (...0 remote chains...) -- 0:03:20

      Average standard deviation of split frequencies: 0.026731

      260500 -- (-208.915) (-220.287) (-188.749) [-191.962] * (-206.570) (-204.842) (-200.247) [-194.988] (...0 remote chains...) -- 0:03:20
      261000 -- (-213.639) [-214.591] (-193.982) (-189.048) * [-203.713] (-208.122) (-197.241) (-188.485) (...0 remote chains...) -- 0:03:19
      261500 -- (-207.591) [-205.134] (-196.569) (-195.181) * [-207.764] (-204.075) (-195.795) (-191.990) (...0 remote chains...) -- 0:03:26
      262000 -- (-199.637) [-203.330] (-201.053) (-192.269) * [-206.516] (-200.863) (-194.070) (-195.013) (...0 remote chains...) -- 0:03:25
      262500 -- (-196.764) (-211.436) (-203.865) [-184.384] * [-206.492] (-192.629) (-200.164) (-191.578) (...0 remote chains...) -- 0:03:25
      263000 -- (-196.285) (-209.859) (-199.684) [-186.279] * [-209.283] (-190.279) (-197.507) (-193.068) (...0 remote chains...) -- 0:03:24
      263500 -- (-196.269) (-205.389) (-205.865) [-187.774] * [-210.438] (-198.432) (-192.537) (-191.084) (...0 remote chains...) -- 0:03:24
      264000 -- (-196.674) (-206.549) (-197.325) [-189.417] * (-201.798) (-188.504) (-203.337) [-195.391] (...0 remote chains...) -- 0:03:23
      264500 -- (-198.925) [-205.457] (-192.679) (-186.857) * [-207.042] (-188.765) (-199.262) (-199.908) (...0 remote chains...) -- 0:03:23
      265000 -- (-199.528) (-204.884) (-195.404) [-184.582] * [-211.499] (-193.832) (-194.503) (-195.028) (...0 remote chains...) -- 0:03:22

      Average standard deviation of split frequencies: 0.025918

      265500 -- (-196.155) (-205.418) (-193.540) [-186.126] * [-207.458] (-193.923) (-192.503) (-193.905) (...0 remote chains...) -- 0:03:22
      266000 -- (-197.540) (-204.167) (-189.802) [-184.377] * [-204.847] (-195.123) (-193.973) (-194.279) (...0 remote chains...) -- 0:03:22
      266500 -- (-191.459) (-202.648) (-193.885) [-185.105] * [-202.995] (-195.699) (-193.464) (-190.550) (...0 remote chains...) -- 0:03:21
      267000 -- (-198.588) (-205.732) (-195.665) [-184.394] * (-209.888) (-202.608) (-199.466) [-187.663] (...0 remote chains...) -- 0:03:21
      267500 -- (-197.363) (-208.626) (-195.809) [-187.201] * [-208.803] (-201.655) (-194.824) (-187.560) (...0 remote chains...) -- 0:03:20
      268000 -- (-196.746) [-208.707] (-196.519) (-189.801) * [-208.756] (-198.712) (-194.575) (-187.377) (...0 remote chains...) -- 0:03:20
      268500 -- (-195.708) [-207.813] (-197.463) (-195.441) * [-205.630] (-202.989) (-189.936) (-185.912) (...0 remote chains...) -- 0:03:19
      269000 -- (-198.475) (-207.338) (-194.950) [-188.669] * [-208.121] (-196.481) (-192.555) (-185.675) (...0 remote chains...) -- 0:03:19
      269500 -- (-200.543) (-207.980) (-193.067) [-186.688] * (-207.290) (-201.686) (-193.952) [-185.599] (...0 remote chains...) -- 0:03:19
      270000 -- (-199.608) (-202.846) (-200.829) [-186.785] * (-205.491) [-198.988] (-191.385) (-189.325) (...0 remote chains...) -- 0:03:25

      Average standard deviation of split frequencies: 0.025619

      270500 -- (-193.888) (-202.319) (-197.328) [-185.357] * [-208.008] (-202.345) (-196.655) (-191.898) (...0 remote chains...) -- 0:03:24
      271000 -- (-191.689) (-202.601) (-199.937) [-187.642] * [-204.121] (-193.481) (-192.399) (-189.323) (...0 remote chains...) -- 0:03:24
      271500 -- (-195.734) (-204.102) (-191.606) [-185.446] * (-205.016) [-193.727] (-206.826) (-186.169) (...0 remote chains...) -- 0:03:23
      272000 -- (-199.461) (-205.821) (-194.692) [-187.324] * (-206.136) [-189.887] (-202.933) (-191.945) (...0 remote chains...) -- 0:03:23
      272500 -- (-195.954) (-202.786) (-198.127) [-183.980] * [-209.382] (-190.910) (-202.474) (-186.712) (...0 remote chains...) -- 0:03:22
      273000 -- (-191.581) (-205.350) (-206.556) [-185.636] * (-215.591) [-190.055] (-203.465) (-201.555) (...0 remote chains...) -- 0:03:22
      273500 -- (-190.121) (-210.254) (-197.708) [-185.495] * (-209.765) [-189.703] (-204.595) (-195.239) (...0 remote chains...) -- 0:03:22
      274000 -- (-198.924) [-208.481] (-195.875) (-189.821) * (-209.487) [-188.756] (-203.525) (-185.398) (...0 remote chains...) -- 0:03:21
      274500 -- (-193.458) [-213.148] (-195.295) (-192.955) * [-204.951] (-192.745) (-200.220) (-190.001) (...0 remote chains...) -- 0:03:21
      275000 -- (-195.064) (-206.540) (-199.022) [-187.025] * (-204.249) [-191.892] (-191.766) (-189.329) (...0 remote chains...) -- 0:03:20

      Average standard deviation of split frequencies: 0.025234

      275500 -- (-202.664) (-209.775) (-205.728) [-187.513] * (-208.522) (-190.871) (-194.321) [-187.388] (...0 remote chains...) -- 0:03:20
      276000 -- (-206.596) (-209.711) (-190.912) [-187.614] * (-207.598) [-189.908] (-190.333) (-195.982) (...0 remote chains...) -- 0:03:19
      276500 -- (-198.185) (-202.620) (-200.698) [-188.647] * (-213.032) [-191.069] (-193.221) (-196.644) (...0 remote chains...) -- 0:03:19
      277000 -- (-198.758) (-203.131) (-202.002) [-191.002] * (-212.024) (-196.544) (-200.534) [-190.808] (...0 remote chains...) -- 0:03:19
      277500 -- (-197.954) (-207.195) (-196.356) [-189.501] * (-210.669) (-194.580) (-194.363) [-189.836] (...0 remote chains...) -- 0:03:18
      278000 -- (-199.397) (-213.740) (-202.252) [-187.071] * (-203.491) (-197.018) (-191.417) [-190.653] (...0 remote chains...) -- 0:03:18
      278500 -- (-198.133) [-202.962] (-201.256) (-190.751) * (-207.428) [-191.523] (-188.490) (-190.143) (...0 remote chains...) -- 0:03:23
      279000 -- (-197.273) (-203.921) (-200.908) [-189.375] * (-202.891) (-188.983) (-194.728) [-188.907] (...0 remote chains...) -- 0:03:23
      279500 -- (-193.082) [-204.503] (-205.482) (-191.607) * (-206.146) (-188.336) (-191.969) [-189.481] (...0 remote chains...) -- 0:03:23
      280000 -- (-194.290) [-212.288] (-207.052) (-188.323) * [-209.330] (-192.120) (-196.994) (-191.034) (...0 remote chains...) -- 0:03:22

      Average standard deviation of split frequencies: 0.022756

      280500 -- (-193.001) (-211.683) (-202.478) [-186.616] * (-210.033) (-193.590) (-192.508) [-197.675] (...0 remote chains...) -- 0:03:22
      281000 -- (-191.746) (-212.295) (-196.113) [-187.953] * (-206.900) (-189.177) (-196.814) [-194.822] (...0 remote chains...) -- 0:03:21
      281500 -- (-193.872) (-211.446) (-200.351) [-192.264] * (-208.564) [-186.976] (-203.985) (-190.144) (...0 remote chains...) -- 0:03:21
      282000 -- (-191.359) (-214.457) (-194.196) [-191.867] * (-207.983) (-186.246) (-198.928) [-190.556] (...0 remote chains...) -- 0:03:21
      282500 -- (-197.550) [-204.959] (-196.814) (-191.363) * (-207.658) (-187.503) (-200.321) [-187.635] (...0 remote chains...) -- 0:03:20
      283000 -- (-197.802) (-210.690) (-191.707) [-190.503] * (-207.607) (-191.569) (-198.123) [-189.958] (...0 remote chains...) -- 0:03:20
      283500 -- (-194.841) (-208.136) (-193.610) [-193.716] * (-205.610) [-192.339] (-198.431) (-186.733) (...0 remote chains...) -- 0:03:19
      284000 -- (-193.308) [-204.272] (-191.085) (-196.713) * (-206.611) (-188.663) (-197.655) [-189.428] (...0 remote chains...) -- 0:03:19
      284500 -- (-190.834) [-204.751] (-193.535) (-197.885) * [-211.868] (-192.137) (-192.907) (-191.728) (...0 remote chains...) -- 0:03:18
      285000 -- (-197.638) [-207.237] (-193.037) (-203.021) * (-209.684) (-202.094) (-198.123) [-189.680] (...0 remote chains...) -- 0:03:18

      Average standard deviation of split frequencies: 0.022149

      285500 -- (-200.532) [-201.850] (-197.198) (-198.994) * (-208.623) (-195.244) (-199.843) [-187.061] (...0 remote chains...) -- 0:03:18
      286000 -- (-196.731) (-203.642) (-193.224) [-198.587] * (-209.668) (-195.679) (-196.445) [-188.199] (...0 remote chains...) -- 0:03:17
      286500 -- (-195.506) [-202.523] (-194.182) (-207.726) * (-209.878) (-190.878) (-191.052) [-188.336] (...0 remote chains...) -- 0:03:17
      287000 -- (-199.422) [-203.865] (-196.691) (-192.179) * [-210.566] (-193.386) (-195.607) (-188.720) (...0 remote chains...) -- 0:03:16
      287500 -- (-204.795) [-205.692] (-194.177) (-197.086) * (-209.231) (-192.512) (-190.819) [-193.706] (...0 remote chains...) -- 0:03:22
      288000 -- (-204.703) (-202.512) [-193.302] (-198.634) * (-207.700) (-193.217) (-188.953) [-192.152] (...0 remote chains...) -- 0:03:22
      288500 -- (-204.825) [-205.747] (-189.897) (-193.202) * [-209.452] (-192.966) (-192.837) (-190.737) (...0 remote chains...) -- 0:03:21
      289000 -- (-198.012) [-207.815] (-186.895) (-190.832) * [-204.620] (-191.784) (-192.769) (-189.986) (...0 remote chains...) -- 0:03:21
      289500 -- (-199.346) (-205.297) [-196.308] (-190.812) * [-210.899] (-195.282) (-188.230) (-191.312) (...0 remote chains...) -- 0:03:20
      290000 -- (-200.737) (-212.402) (-195.751) [-193.245] * (-205.442) (-193.887) (-191.723) [-188.670] (...0 remote chains...) -- 0:03:20

      Average standard deviation of split frequencies: 0.022862

      290500 -- (-193.074) [-203.813] (-201.860) (-198.866) * (-206.520) (-191.166) (-188.877) [-189.845] (...0 remote chains...) -- 0:03:20
      291000 -- (-202.303) (-202.206) [-199.819] (-195.996) * (-205.988) (-199.155) (-188.157) [-189.655] (...0 remote chains...) -- 0:03:19
      291500 -- (-199.947) [-210.777] (-193.675) (-192.381) * (-205.986) (-196.629) (-191.507) [-184.392] (...0 remote chains...) -- 0:03:19
      292000 -- (-196.509) [-209.821] (-195.720) (-193.726) * (-208.116) (-187.497) (-188.512) [-186.102] (...0 remote chains...) -- 0:03:18
      292500 -- (-193.946) [-209.451] (-194.674) (-195.825) * (-206.320) (-187.258) (-194.137) [-189.202] (...0 remote chains...) -- 0:03:18
      293000 -- (-197.593) [-209.286] (-196.988) (-192.550) * [-204.975] (-189.839) (-189.567) (-194.942) (...0 remote chains...) -- 0:03:18
      293500 -- (-199.599) [-214.511] (-200.599) (-191.673) * (-206.817) [-191.848] (-193.624) (-195.435) (...0 remote chains...) -- 0:03:17
      294000 -- (-201.878) [-206.763] (-200.233) (-195.376) * (-208.752) [-194.081] (-194.319) (-187.968) (...0 remote chains...) -- 0:03:17
      294500 -- (-198.034) [-210.729] (-189.806) (-196.029) * (-205.197) [-186.317] (-196.379) (-194.183) (...0 remote chains...) -- 0:03:16
      295000 -- (-193.534) [-206.746] (-192.668) (-192.454) * (-205.756) [-186.526] (-195.570) (-190.463) (...0 remote chains...) -- 0:03:16

      Average standard deviation of split frequencies: 0.021423

      295500 -- (-193.185) (-210.698) (-184.186) [-187.605] * (-206.105) [-190.099] (-197.609) (-187.491) (...0 remote chains...) -- 0:03:16
      296000 -- (-192.093) [-209.325] (-186.285) (-188.115) * [-206.918] (-200.902) (-192.400) (-188.271) (...0 remote chains...) -- 0:03:21
      296500 -- (-191.151) [-207.780] (-189.064) (-195.324) * [-206.603] (-191.573) (-198.632) (-189.434) (...0 remote chains...) -- 0:03:21
      297000 -- (-192.868) [-210.012] (-187.909) (-194.063) * [-206.024] (-194.776) (-192.938) (-190.440) (...0 remote chains...) -- 0:03:20
      297500 -- (-194.196) [-209.294] (-189.621) (-192.836) * [-209.983] (-194.673) (-196.941) (-195.299) (...0 remote chains...) -- 0:03:20
      298000 -- (-188.766) [-204.879] (-191.071) (-194.153) * [-205.190] (-193.716) (-192.280) (-194.285) (...0 remote chains...) -- 0:03:19
      298500 -- (-191.249) (-208.880) [-188.309] (-190.449) * [-212.585] (-191.622) (-195.676) (-198.886) (...0 remote chains...) -- 0:03:19
      299000 -- (-195.231) [-210.124] (-191.075) (-191.853) * [-210.230] (-192.479) (-192.291) (-198.149) (...0 remote chains...) -- 0:03:19
      299500 -- (-191.846) [-203.948] (-191.390) (-191.495) * [-207.291] (-190.007) (-196.216) (-194.194) (...0 remote chains...) -- 0:03:18
      300000 -- (-192.646) [-208.164] (-191.764) (-185.980) * [-213.765] (-191.635) (-197.459) (-192.072) (...0 remote chains...) -- 0:03:18

      Average standard deviation of split frequencies: 0.020028

      300500 -- (-193.661) [-203.170] (-191.318) (-188.635) * [-205.971] (-192.630) (-194.170) (-192.740) (...0 remote chains...) -- 0:03:17
      301000 -- (-203.807) [-209.743] (-194.330) (-190.856) * [-209.240] (-193.812) (-190.438) (-191.972) (...0 remote chains...) -- 0:03:17
      301500 -- (-201.046) [-202.426] (-193.857) (-186.064) * [-206.524] (-193.435) (-191.363) (-191.129) (...0 remote chains...) -- 0:03:17
      302000 -- (-199.381) (-204.071) (-194.454) [-190.012] * (-206.630) (-203.523) (-195.562) [-193.374] (...0 remote chains...) -- 0:03:16
      302500 -- [-194.908] (-202.013) (-195.949) (-189.764) * (-205.099) (-196.062) (-196.640) [-195.944] (...0 remote chains...) -- 0:03:16
      303000 -- (-193.884) [-208.188] (-198.183) (-191.936) * [-205.836] (-192.852) (-197.916) (-196.008) (...0 remote chains...) -- 0:03:16
      303500 -- (-191.489) (-209.103) (-190.839) [-188.107] * [-209.467] (-194.833) (-196.818) (-198.774) (...0 remote chains...) -- 0:03:15
      304000 -- (-187.078) [-205.826] (-197.123) (-188.502) * (-208.089) (-199.754) (-195.349) [-201.588] (...0 remote chains...) -- 0:03:15
      304500 -- (-192.036) [-204.866] (-202.343) (-190.041) * (-208.742) (-195.740) (-196.970) [-192.657] (...0 remote chains...) -- 0:03:20
      305000 -- [-194.935] (-201.950) (-195.651) (-184.775) * [-213.421] (-191.929) (-198.431) (-193.377) (...0 remote chains...) -- 0:03:20

      Average standard deviation of split frequencies: 0.021269

      305500 -- (-191.183) (-207.399) (-201.416) [-185.351] * [-207.038] (-195.805) (-189.786) (-193.827) (...0 remote chains...) -- 0:03:19
      306000 -- (-191.195) [-209.143] (-198.083) (-188.199) * [-205.207] (-198.357) (-189.601) (-192.205) (...0 remote chains...) -- 0:03:19
      306500 -- (-193.551) (-205.572) (-190.092) [-186.158] * (-206.767) (-194.278) [-194.001] (-195.025) (...0 remote chains...) -- 0:03:18
      307000 -- (-196.114) [-212.324] (-191.689) (-190.278) * [-210.360] (-192.511) (-191.416) (-199.618) (...0 remote chains...) -- 0:03:18
      307500 -- (-191.272) [-216.360] (-193.759) (-194.839) * [-205.989] (-200.131) (-197.375) (-196.282) (...0 remote chains...) -- 0:03:18
      308000 -- (-193.350) [-216.804] (-193.536) (-199.506) * [-207.873] (-199.254) (-197.614) (-191.833) (...0 remote chains...) -- 0:03:17
      308500 -- (-203.190) [-214.644] (-192.541) (-191.156) * [-203.928] (-195.093) (-196.221) (-202.263) (...0 remote chains...) -- 0:03:17
      309000 -- (-199.069) (-212.731) (-193.582) [-189.883] * [-203.129] (-198.235) (-203.870) (-200.254) (...0 remote chains...) -- 0:03:17
      309500 -- (-200.388) [-214.521] (-196.775) (-195.774) * [-203.418] (-199.456) (-197.719) (-193.523) (...0 remote chains...) -- 0:03:16
      310000 -- (-196.476) [-216.852] (-190.564) (-192.966) * [-207.741] (-201.552) (-197.205) (-198.795) (...0 remote chains...) -- 0:03:16

      Average standard deviation of split frequencies: 0.020656

      310500 -- (-199.166) [-212.317] (-194.088) (-188.414) * [-209.289] (-202.234) (-195.409) (-194.670) (...0 remote chains...) -- 0:03:15
      311000 -- (-193.601) (-210.017) [-192.650] (-187.624) * [-205.954] (-198.175) (-197.546) (-195.209) (...0 remote chains...) -- 0:03:15
      311500 -- (-193.364) (-212.295) [-195.514] (-187.594) * [-200.897] (-199.886) (-197.983) (-193.081) (...0 remote chains...) -- 0:03:15
      312000 -- (-192.414) [-211.609] (-193.890) (-187.045) * [-207.238] (-192.861) (-194.595) (-190.380) (...0 remote chains...) -- 0:03:14
      312500 -- (-196.108) [-206.664] (-202.394) (-192.064) * [-204.261] (-194.303) (-197.127) (-194.468) (...0 remote chains...) -- 0:03:14
      313000 -- (-195.714) [-211.844] (-198.264) (-199.766) * [-205.625] (-197.901) (-196.758) (-196.785) (...0 remote chains...) -- 0:03:19
      313500 -- (-195.758) [-206.917] (-194.298) (-197.022) * [-207.557] (-195.306) (-202.026) (-196.779) (...0 remote chains...) -- 0:03:19
      314000 -- (-191.420) [-207.892] (-194.041) (-195.091) * [-206.054] (-197.166) (-196.454) (-194.707) (...0 remote chains...) -- 0:03:18
      314500 -- (-187.500) [-205.465] (-193.916) (-199.893) * [-205.497] (-198.468) (-199.435) (-188.316) (...0 remote chains...) -- 0:03:18
      315000 -- [-193.702] (-212.005) (-193.883) (-200.743) * (-207.205) (-194.017) (-195.955) [-191.405] (...0 remote chains...) -- 0:03:17

      Average standard deviation of split frequencies: 0.019778

      315500 -- (-195.271) (-211.595) [-193.275] (-197.327) * (-212.159) (-192.458) (-199.754) [-195.745] (...0 remote chains...) -- 0:03:17
      316000 -- (-193.857) [-207.577] (-195.946) (-197.738) * (-212.140) (-196.005) (-201.728) [-195.578] (...0 remote chains...) -- 0:03:17
      316500 -- (-192.453) [-207.871] (-195.114) (-201.521) * [-202.566] (-193.704) (-195.602) (-193.791) (...0 remote chains...) -- 0:03:16
      317000 -- (-200.690) [-208.808] (-193.272) (-195.678) * [-201.253] (-198.435) (-206.661) (-190.992) (...0 remote chains...) -- 0:03:16
      317500 -- (-199.166) [-208.059] (-189.738) (-197.617) * [-202.592] (-188.478) (-200.760) (-194.708) (...0 remote chains...) -- 0:03:16
      318000 -- (-193.960) [-213.019] (-192.964) (-197.173) * [-201.846] (-189.830) (-195.234) (-195.539) (...0 remote chains...) -- 0:03:15
      318500 -- (-191.111) [-219.817] (-197.639) (-200.077) * [-205.335] (-192.193) (-195.682) (-192.473) (...0 remote chains...) -- 0:03:15
      319000 -- (-204.269) [-209.461] (-192.044) (-197.775) * [-204.813] (-188.102) (-197.932) (-192.114) (...0 remote chains...) -- 0:03:14
      319500 -- (-196.509) [-215.627] (-191.208) (-201.717) * [-205.411] (-190.533) (-196.872) (-197.556) (...0 remote chains...) -- 0:03:14
      320000 -- (-192.851) [-212.195] (-198.577) (-198.376) * [-203.604] (-188.826) (-198.638) (-192.709) (...0 remote chains...) -- 0:03:14

      Average standard deviation of split frequencies: 0.018969

      320500 -- (-185.171) [-213.642] (-206.803) (-200.898) * (-208.529) (-191.743) (-201.039) [-193.469] (...0 remote chains...) -- 0:03:13
      321000 -- (-189.636) [-206.406] (-199.362) (-196.538) * [-208.017] (-188.307) (-201.983) (-191.545) (...0 remote chains...) -- 0:03:13
      321500 -- (-189.908) [-209.876] (-209.433) (-197.477) * [-208.363] (-190.779) (-203.955) (-186.594) (...0 remote chains...) -- 0:03:18
      322000 -- (-192.938) [-207.025] (-203.902) (-196.456) * (-206.144) [-190.257] (-203.293) (-188.810) (...0 remote chains...) -- 0:03:18
      322500 -- (-192.833) [-209.028] (-201.460) (-197.274) * (-206.322) (-195.201) [-202.305] (-191.748) (...0 remote chains...) -- 0:03:17
      323000 -- (-192.903) [-216.700] (-206.131) (-197.058) * [-206.176] (-191.688) (-200.923) (-202.257) (...0 remote chains...) -- 0:03:17
      323500 -- (-187.102) [-211.674] (-200.749) (-195.382) * [-204.300] (-197.332) (-198.750) (-196.322) (...0 remote chains...) -- 0:03:16
      324000 -- (-186.804) [-207.978] (-199.087) (-190.342) * [-205.271] (-195.528) (-201.073) (-190.213) (...0 remote chains...) -- 0:03:16
      324500 -- (-192.553) [-205.909] (-204.704) (-194.464) * [-207.057] (-202.749) (-198.602) (-197.580) (...0 remote chains...) -- 0:03:16
      325000 -- (-190.963) [-207.632] (-195.183) (-191.885) * [-204.767] (-195.756) (-208.333) (-193.197) (...0 remote chains...) -- 0:03:15

      Average standard deviation of split frequencies: 0.019078

      325500 -- (-191.539) [-207.827] (-202.792) (-195.631) * [-203.057] (-194.413) (-206.580) (-193.525) (...0 remote chains...) -- 0:03:15
      326000 -- (-195.819) [-208.953] (-198.784) (-192.503) * [-208.332] (-195.690) (-203.978) (-195.254) (...0 remote chains...) -- 0:03:15
      326500 -- (-193.465) [-208.801] (-199.578) (-196.549) * [-206.191] (-197.034) (-206.056) (-187.542) (...0 remote chains...) -- 0:03:14
      327000 -- (-196.130) [-204.230] (-198.083) (-192.170) * [-209.060] (-193.569) (-198.939) (-191.279) (...0 remote chains...) -- 0:03:14
      327500 -- (-193.886) [-208.777] (-194.783) (-191.065) * [-204.510] (-196.811) (-197.811) (-190.270) (...0 remote chains...) -- 0:03:14
      328000 -- (-195.180) [-209.931] (-197.073) (-195.547) * [-209.037] (-193.665) (-194.802) (-189.764) (...0 remote chains...) -- 0:03:13
      328500 -- (-202.513) [-207.391] (-197.126) (-194.086) * [-209.939] (-197.263) (-194.736) (-189.771) (...0 remote chains...) -- 0:03:13
      329000 -- (-190.021) [-202.949] (-191.897) (-198.163) * [-207.624] (-201.472) (-192.539) (-190.454) (...0 remote chains...) -- 0:03:13
      329500 -- (-191.777) [-208.265] (-187.025) (-192.038) * [-206.399] (-203.550) (-191.783) (-193.399) (...0 remote chains...) -- 0:03:12
      330000 -- (-192.105) [-210.511] (-194.723) (-196.854) * (-205.676) (-206.790) (-193.313) [-188.620] (...0 remote chains...) -- 0:03:17

      Average standard deviation of split frequencies: 0.018043

      330500 -- [-187.912] (-210.001) (-189.654) (-195.664) * [-204.560] (-195.147) (-193.329) (-192.011) (...0 remote chains...) -- 0:03:17
      331000 -- (-190.718) [-210.768] (-191.545) (-191.258) * [-210.295] (-198.270) (-193.815) (-200.582) (...0 remote chains...) -- 0:03:16
      331500 -- (-186.197) [-211.483] (-195.541) (-196.392) * [-205.907] (-194.247) (-193.088) (-197.016) (...0 remote chains...) -- 0:03:16
      332000 -- (-186.822) [-201.034] (-192.888) (-193.268) * [-210.045] (-199.796) (-195.552) (-194.122) (...0 remote chains...) -- 0:03:15
      332500 -- (-186.813) [-205.439] (-191.442) (-200.519) * (-203.611) (-191.443) [-193.870] (-196.737) (...0 remote chains...) -- 0:03:15
      333000 -- (-187.539) [-209.815] (-194.753) (-199.295) * [-202.449] (-190.153) (-198.461) (-199.425) (...0 remote chains...) -- 0:03:15
      333500 -- (-189.643) [-210.214] (-196.320) (-192.395) * [-210.370] (-190.009) (-195.807) (-198.827) (...0 remote chains...) -- 0:03:14
      334000 -- (-187.042) [-203.700] (-198.584) (-194.346) * [-211.088] (-190.011) (-197.137) (-201.106) (...0 remote chains...) -- 0:03:14
      334500 -- (-188.833) [-204.894] (-196.785) (-192.308) * [-203.728] (-190.938) (-194.822) (-197.546) (...0 remote chains...) -- 0:03:14
      335000 -- (-188.951) [-208.603] (-196.643) (-193.016) * [-212.204] (-196.794) (-190.034) (-199.929) (...0 remote chains...) -- 0:03:13

      Average standard deviation of split frequencies: 0.017844

      335500 -- [-188.118] (-207.505) (-199.688) (-195.489) * [-203.696] (-198.862) (-192.382) (-201.670) (...0 remote chains...) -- 0:03:13
      336000 -- (-204.502) [-206.835] (-191.803) (-207.017) * [-199.924] (-193.146) (-195.479) (-194.311) (...0 remote chains...) -- 0:03:13
      336500 -- (-193.816) [-206.332] (-193.208) (-207.994) * [-202.798] (-193.420) (-193.196) (-199.064) (...0 remote chains...) -- 0:03:12
      337000 -- (-192.400) [-203.105] (-198.986) (-204.922) * [-205.695] (-195.340) (-195.322) (-215.032) (...0 remote chains...) -- 0:03:12
      337500 -- (-191.979) [-203.762] (-207.512) (-201.193) * (-205.166) (-193.404) [-200.969] (-195.988) (...0 remote chains...) -- 0:03:12
      338000 -- (-190.568) [-212.953] (-195.504) (-198.905) * [-212.196] (-190.225) (-203.399) (-201.486) (...0 remote chains...) -- 0:03:11
      338500 -- (-197.963) [-206.538] (-194.678) (-198.921) * [-205.227] (-191.768) (-200.331) (-195.130) (...0 remote chains...) -- 0:03:16
      339000 -- (-196.820) [-216.212] (-192.683) (-193.231) * [-205.123] (-197.025) (-202.995) (-197.791) (...0 remote chains...) -- 0:03:15
      339500 -- (-197.292) [-208.228] (-191.610) (-202.762) * [-202.569] (-193.614) (-198.581) (-198.270) (...0 remote chains...) -- 0:03:15
      340000 -- (-189.492) [-211.940] (-196.427) (-199.566) * [-203.770] (-192.316) (-199.854) (-197.322) (...0 remote chains...) -- 0:03:15

      Average standard deviation of split frequencies: 0.017470

      340500 -- (-194.950) [-211.351] (-194.194) (-199.816) * [-211.396] (-194.761) (-197.474) (-192.438) (...0 remote chains...) -- 0:03:14
      341000 -- (-190.672) [-210.434] (-192.166) (-202.338) * [-210.985] (-199.156) (-192.455) (-197.643) (...0 remote chains...) -- 0:03:14
      341500 -- (-191.265) [-212.652] (-193.968) (-206.473) * [-204.973] (-195.824) (-193.614) (-195.664) (...0 remote chains...) -- 0:03:14
      342000 -- (-188.999) [-211.633] (-191.362) (-205.754) * [-203.304] (-200.790) (-188.471) (-195.842) (...0 remote chains...) -- 0:03:13
      342500 -- (-196.855) [-205.223] (-189.047) (-200.803) * (-208.162) (-201.460) (-187.489) [-192.644] (...0 remote chains...) -- 0:03:13
      343000 -- (-200.096) [-202.441] (-187.014) (-204.312) * [-208.830] (-195.751) (-187.933) (-190.543) (...0 remote chains...) -- 0:03:13
      343500 -- (-194.468) [-202.867] (-196.130) (-200.600) * [-207.184] (-196.443) (-192.131) (-193.425) (...0 remote chains...) -- 0:03:12
      344000 -- (-195.440) [-205.589] (-193.417) (-194.980) * [-202.930] (-204.429) (-191.892) (-195.960) (...0 remote chains...) -- 0:03:12
      344500 -- (-195.226) [-204.093] (-189.080) (-196.334) * (-208.903) (-203.869) (-193.273) [-195.694] (...0 remote chains...) -- 0:03:12
      345000 -- (-197.009) (-204.542) [-190.211] (-199.004) * [-204.474] (-198.911) (-198.613) (-195.421) (...0 remote chains...) -- 0:03:11

      Average standard deviation of split frequencies: 0.017918

      345500 -- (-196.398) [-205.162] (-186.847) (-194.608) * [-199.972] (-198.968) (-195.510) (-195.716) (...0 remote chains...) -- 0:03:11
      346000 -- (-192.794) [-206.043] (-187.071) (-188.099) * [-202.878] (-202.120) (-200.868) (-197.979) (...0 remote chains...) -- 0:03:11
      346500 -- (-195.219) (-202.544) (-192.542) [-189.745] * (-207.408) (-200.688) (-197.125) [-193.229] (...0 remote chains...) -- 0:03:10
      347000 -- (-195.434) [-205.065] (-195.155) (-187.640) * [-204.305] (-193.283) (-204.683) (-192.767) (...0 remote chains...) -- 0:03:15
      347500 -- (-194.620) [-209.710] (-187.926) (-189.351) * [-208.608] (-193.180) (-199.778) (-187.540) (...0 remote chains...) -- 0:03:14
      348000 -- (-195.220) [-201.432] (-192.810) (-189.536) * (-206.722) (-192.656) (-204.516) [-188.317] (...0 remote chains...) -- 0:03:14
      348500 -- (-200.883) [-207.876] (-197.712) (-191.264) * (-212.222) (-191.378) (-193.030) [-190.171] (...0 remote chains...) -- 0:03:14
      349000 -- (-204.455) [-205.843] (-198.594) (-189.265) * [-208.703] (-195.338) (-197.325) (-192.976) (...0 remote chains...) -- 0:03:13
      349500 -- (-193.991) [-202.261] (-195.344) (-190.327) * [-204.540] (-189.907) (-193.694) (-189.234) (...0 remote chains...) -- 0:03:13
      350000 -- (-193.036) [-204.107] (-200.247) (-192.845) * [-206.565] (-189.003) (-194.689) (-188.176) (...0 remote chains...) -- 0:03:13

      Average standard deviation of split frequencies: 0.016702

      350500 -- (-199.173) [-206.131] (-198.868) (-189.838) * (-204.442) (-189.639) (-195.061) [-189.202] (...0 remote chains...) -- 0:03:12
      351000 -- (-192.494) [-205.956] (-191.341) (-192.935) * [-205.690] (-195.233) (-196.883) (-191.103) (...0 remote chains...) -- 0:03:12
      351500 -- (-192.334) [-202.847] (-190.931) (-195.327) * [-203.578] (-193.862) (-195.468) (-192.747) (...0 remote chains...) -- 0:03:12
      352000 -- (-199.538) [-202.719] (-192.074) (-193.587) * [-201.967] (-192.841) (-193.706) (-193.943) (...0 remote chains...) -- 0:03:11
      352500 -- (-195.728) [-203.298] (-192.907) (-195.679) * [-202.509] (-198.870) (-191.479) (-194.726) (...0 remote chains...) -- 0:03:11
      353000 -- (-202.521) [-208.286] (-201.052) (-198.313) * [-200.463] (-197.477) (-190.428) (-202.422) (...0 remote chains...) -- 0:03:11
      353500 -- (-195.069) [-208.914] (-194.909) (-190.878) * [-199.893] (-200.153) (-187.602) (-193.910) (...0 remote chains...) -- 0:03:10
      354000 -- (-198.429) [-213.341] (-194.301) (-188.079) * [-208.461] (-193.558) (-191.399) (-196.630) (...0 remote chains...) -- 0:03:10
      354500 -- (-190.779) [-214.185] (-197.596) (-197.501) * [-207.973] (-190.249) (-198.537) (-196.704) (...0 remote chains...) -- 0:03:14
      355000 -- (-193.988) [-213.331] (-193.197) (-201.246) * [-202.846] (-188.887) (-193.431) (-202.434) (...0 remote chains...) -- 0:03:14

      Average standard deviation of split frequencies: 0.016171

      355500 -- (-192.946) [-209.943] (-195.365) (-195.845) * [-206.418] (-188.154) (-194.204) (-201.643) (...0 remote chains...) -- 0:03:14
      356000 -- (-193.782) [-209.275] (-189.010) (-196.522) * [-205.765] (-191.033) (-195.373) (-198.965) (...0 remote chains...) -- 0:03:13
      356500 -- (-194.957) [-212.074] (-195.960) (-192.659) * [-207.030] (-195.363) (-200.154) (-204.329) (...0 remote chains...) -- 0:03:13
      357000 -- (-193.942) [-205.852] (-190.584) (-190.412) * [-204.455] (-192.855) (-201.295) (-198.323) (...0 remote chains...) -- 0:03:13
      357500 -- (-190.484) [-207.984] (-193.092) (-194.434) * (-205.481) [-193.680] (-198.722) (-198.590) (...0 remote chains...) -- 0:03:12
      358000 -- (-197.571) [-204.511] (-192.325) (-193.743) * [-202.899] (-189.218) (-195.158) (-204.045) (...0 remote chains...) -- 0:03:12
      358500 -- (-201.527) [-206.018] (-192.445) (-199.079) * [-203.503] (-190.544) (-193.672) (-199.392) (...0 remote chains...) -- 0:03:12
      359000 -- (-194.917) [-208.025] (-192.063) (-196.618) * [-204.844] (-192.630) (-195.241) (-203.633) (...0 remote chains...) -- 0:03:11
      359500 -- (-189.711) [-209.665] (-195.533) (-200.383) * [-204.562] (-185.085) (-191.539) (-193.886) (...0 remote chains...) -- 0:03:11
      360000 -- (-190.910) [-208.412] (-193.977) (-197.326) * [-206.293] (-197.496) (-196.634) (-193.726) (...0 remote chains...) -- 0:03:11

      Average standard deviation of split frequencies: 0.016739

      360500 -- (-193.420) [-214.149] (-197.289) (-193.400) * [-208.104] (-189.764) (-196.950) (-198.226) (...0 remote chains...) -- 0:03:11
      361000 -- (-197.958) [-208.719] (-191.329) (-197.740) * (-205.784) (-195.240) [-194.922] (-193.106) (...0 remote chains...) -- 0:03:10
      361500 -- (-202.735) [-208.777] (-187.175) (-198.564) * [-207.560] (-197.551) (-190.648) (-197.146) (...0 remote chains...) -- 0:03:10
      362000 -- (-196.640) [-204.298] (-187.354) (-194.954) * [-207.062] (-195.355) (-196.482) (-196.617) (...0 remote chains...) -- 0:03:10
      362500 -- (-198.769) [-206.997] (-190.662) (-195.156) * [-206.146] (-192.190) (-193.662) (-207.397) (...0 remote chains...) -- 0:03:14
      363000 -- (-198.236) [-199.819] (-187.506) (-200.998) * [-207.557] (-193.247) (-197.045) (-204.422) (...0 remote chains...) -- 0:03:13
      363500 -- (-200.830) [-206.208] (-187.749) (-199.944) * [-207.447] (-192.831) (-196.066) (-194.989) (...0 remote chains...) -- 0:03:13
      364000 -- (-197.533) [-200.351] (-191.334) (-203.193) * [-210.113] (-199.493) (-200.781) (-192.902) (...0 remote chains...) -- 0:03:13
      364500 -- (-195.065) [-208.535] (-195.616) (-198.771) * [-206.503] (-197.763) (-198.954) (-194.537) (...0 remote chains...) -- 0:03:12
      365000 -- (-199.661) [-207.487] (-192.503) (-193.841) * [-211.133] (-201.303) (-202.659) (-193.650) (...0 remote chains...) -- 0:03:12

      Average standard deviation of split frequencies: 0.016140

      365500 -- (-191.501) [-209.595] (-193.057) (-193.766) * [-208.007] (-202.107) (-203.096) (-196.398) (...0 remote chains...) -- 0:03:12
      366000 -- (-197.758) [-208.112] (-190.957) (-191.396) * [-202.820] (-205.823) (-191.131) (-195.440) (...0 remote chains...) -- 0:03:11
      366500 -- (-196.880) [-202.379] (-192.533) (-197.867) * [-204.887] (-202.241) (-191.838) (-197.620) (...0 remote chains...) -- 0:03:11
      367000 -- (-197.826) [-202.956] (-197.032) (-196.054) * [-208.109] (-197.136) (-188.030) (-205.324) (...0 remote chains...) -- 0:03:11
      367500 -- (-193.127) [-208.713] (-195.325) (-200.336) * [-203.075] (-201.288) (-185.669) (-196.551) (...0 remote chains...) -- 0:03:11
      368000 -- (-195.489) [-203.911] (-196.071) (-197.240) * [-205.025] (-203.868) (-186.260) (-193.627) (...0 remote chains...) -- 0:03:10
      368500 -- (-198.568) [-205.437] (-200.790) (-200.167) * [-203.662] (-194.316) (-189.556) (-191.376) (...0 remote chains...) -- 0:03:10
      369000 -- (-200.189) [-209.777] (-201.622) (-198.451) * [-204.173] (-195.445) (-191.994) (-193.664) (...0 remote chains...) -- 0:03:10
      369500 -- (-198.347) [-210.506] (-195.397) (-195.285) * [-203.154] (-198.730) (-194.115) (-192.191) (...0 remote chains...) -- 0:03:09
      370000 -- (-201.575) [-207.435] (-189.937) (-194.058) * [-203.610] (-193.266) (-189.480) (-190.760) (...0 remote chains...) -- 0:03:09

      Average standard deviation of split frequencies: 0.014974

      370500 -- (-196.580) [-206.378] (-196.776) (-194.192) * [-205.237] (-196.976) (-193.294) (-190.691) (...0 remote chains...) -- 0:03:13
      371000 -- (-199.244) [-210.231] (-194.385) (-193.742) * [-204.198] (-198.625) (-190.580) (-194.471) (...0 remote chains...) -- 0:03:13
      371500 -- (-197.014) [-205.153] (-191.095) (-194.236) * [-204.947] (-204.125) (-192.529) (-199.174) (...0 remote chains...) -- 0:03:12
      372000 -- (-194.366) [-207.776] (-196.239) (-194.807) * [-208.654] (-194.023) (-201.468) (-197.356) (...0 remote chains...) -- 0:03:12
      372500 -- (-201.196) [-205.478] (-196.839) (-190.012) * [-210.380] (-199.249) (-198.692) (-202.669) (...0 remote chains...) -- 0:03:12
      373000 -- (-203.755) [-204.455] (-207.705) (-193.807) * [-209.239] (-200.209) (-191.609) (-196.378) (...0 remote chains...) -- 0:03:11
      373500 -- (-202.813) [-204.302] (-199.965) (-192.254) * [-208.900] (-199.473) (-186.929) (-191.509) (...0 remote chains...) -- 0:03:11
      374000 -- (-196.026) [-203.589] (-196.129) (-193.399) * [-209.021] (-212.972) (-187.605) (-197.724) (...0 remote chains...) -- 0:03:11
      374500 -- [-199.668] (-214.205) (-193.497) (-191.137) * [-208.737] (-197.399) (-191.386) (-197.428) (...0 remote chains...) -- 0:03:10
      375000 -- (-198.108) [-210.582] (-198.628) (-190.327) * [-207.198] (-187.735) (-191.384) (-196.851) (...0 remote chains...) -- 0:03:10

      Average standard deviation of split frequencies: 0.014560

      375500 -- (-194.471) [-213.110] (-193.893) (-194.423) * [-209.490] (-188.477) (-194.718) (-196.324) (...0 remote chains...) -- 0:03:10
      376000 -- (-196.124) [-216.087] (-195.180) (-197.140) * [-207.874] (-185.970) (-189.263) (-200.459) (...0 remote chains...) -- 0:03:10
      376500 -- (-195.032) [-215.676] (-187.678) (-199.548) * [-201.620] (-187.236) (-191.091) (-198.982) (...0 remote chains...) -- 0:03:09
      377000 -- (-197.758) (-214.403) (-190.472) [-195.530] * [-204.753] (-191.245) (-189.769) (-187.566) (...0 remote chains...) -- 0:03:09
      377500 -- (-196.847) [-210.678] (-193.279) (-197.345) * [-202.192] (-191.488) (-192.575) (-192.106) (...0 remote chains...) -- 0:03:09
      378000 -- (-202.071) [-213.661] (-191.495) (-193.224) * [-201.791] (-190.269) (-194.025) (-188.934) (...0 remote chains...) -- 0:03:08
      378500 -- (-204.044) [-212.978] (-191.110) (-197.065) * [-200.057] (-190.869) (-191.471) (-195.043) (...0 remote chains...) -- 0:03:12
      379000 -- (-199.465) [-213.973] (-189.178) (-197.367) * [-203.239] (-188.217) (-187.894) (-192.393) (...0 remote chains...) -- 0:03:12
      379500 -- (-198.903) [-216.302] (-192.287) (-192.168) * [-205.461] (-188.933) (-186.508) (-192.774) (...0 remote chains...) -- 0:03:12
      380000 -- (-199.820) [-213.739] (-190.850) (-197.024) * [-203.438] (-191.090) (-184.491) (-195.181) (...0 remote chains...) -- 0:03:11

      Average standard deviation of split frequencies: 0.014860

      380500 -- (-197.556) [-206.897] (-190.958) (-193.115) * [-204.819] (-187.703) (-192.435) (-199.529) (...0 remote chains...) -- 0:03:11
      381000 -- (-205.216) [-208.223] (-192.728) (-193.907) * [-204.471] (-191.622) (-191.738) (-192.221) (...0 remote chains...) -- 0:03:11
      381500 -- (-201.978) [-205.582] (-195.279) (-192.827) * [-202.184] (-196.031) (-189.651) (-197.949) (...0 remote chains...) -- 0:03:10
      382000 -- (-195.405) [-209.964] (-203.399) (-197.142) * [-202.747] (-198.422) (-193.946) (-192.392) (...0 remote chains...) -- 0:03:10
      382500 -- (-200.916) [-207.274] (-194.014) (-196.150) * [-201.061] (-197.569) (-190.112) (-191.291) (...0 remote chains...) -- 0:03:10
      383000 -- (-197.566) [-209.007] (-196.523) (-194.960) * [-203.282] (-187.577) (-190.381) (-196.619) (...0 remote chains...) -- 0:03:09
      383500 -- (-191.333) [-206.599] (-197.949) (-208.796) * [-204.303] (-187.193) (-189.477) (-197.738) (...0 remote chains...) -- 0:03:09
      384000 -- (-192.197) [-202.163] (-196.818) (-210.529) * [-204.300] (-188.036) (-193.580) (-192.302) (...0 remote chains...) -- 0:03:09
      384500 -- (-192.658) [-207.726] (-194.161) (-202.833) * [-203.918] (-193.557) (-193.098) (-193.116) (...0 remote chains...) -- 0:03:09
      385000 -- (-196.979) (-203.632) [-191.343] (-202.007) * [-204.396] (-192.472) (-198.660) (-195.421) (...0 remote chains...) -- 0:03:08

      Average standard deviation of split frequencies: 0.014999

      385500 -- (-204.352) [-205.867] (-206.389) (-199.602) * (-202.234) (-188.953) (-199.230) [-192.078] (...0 remote chains...) -- 0:03:08
      386000 -- (-201.012) [-205.974] (-195.210) (-199.223) * (-202.456) (-189.750) (-202.691) [-197.679] (...0 remote chains...) -- 0:03:08
      386500 -- (-199.921) [-211.819] (-194.346) (-196.462) * [-206.102] (-187.290) (-201.193) (-195.363) (...0 remote chains...) -- 0:03:07
      387000 -- (-197.779) [-214.638] (-188.959) (-196.609) * [-203.446] (-191.038) (-206.390) (-194.822) (...0 remote chains...) -- 0:03:07
      387500 -- (-194.606) [-205.187] (-190.734) (-193.531) * [-203.073] (-188.964) (-208.332) (-190.211) (...0 remote chains...) -- 0:03:11
      388000 -- (-190.943) [-204.403] (-187.807) (-196.161) * [-208.041] (-186.873) (-212.215) (-198.000) (...0 remote chains...) -- 0:03:11
      388500 -- (-190.741) [-202.774] (-190.803) (-189.931) * [-210.373] (-186.135) (-205.296) (-199.564) (...0 remote chains...) -- 0:03:10
      389000 -- (-195.432) [-203.929] (-189.255) (-191.713) * [-214.606] (-194.208) (-198.668) (-206.691) (...0 remote chains...) -- 0:03:10
      389500 -- (-191.014) [-205.587] (-188.884) (-191.191) * [-210.740] (-191.876) (-201.846) (-194.950) (...0 remote chains...) -- 0:03:10
      390000 -- (-189.018) [-206.771] (-196.134) (-191.453) * [-208.637] (-199.486) (-200.795) (-201.436) (...0 remote chains...) -- 0:03:09

      Average standard deviation of split frequencies: 0.014631

      390500 -- (-189.849) [-209.247] (-197.968) (-189.631) * [-214.177] (-194.936) (-193.338) (-193.223) (...0 remote chains...) -- 0:03:09
      391000 -- (-191.337) [-208.943] (-194.264) (-193.272) * [-211.619] (-196.013) (-200.430) (-190.031) (...0 remote chains...) -- 0:03:09
      391500 -- (-191.202) [-207.492] (-194.975) (-193.397) * [-211.043] (-195.675) (-202.153) (-192.056) (...0 remote chains...) -- 0:03:08
      392000 -- (-190.231) [-211.214] (-197.590) (-191.733) * [-206.396] (-194.329) (-203.863) (-196.083) (...0 remote chains...) -- 0:03:08
      392500 -- (-190.678) [-201.968] (-191.180) (-192.962) * [-218.981] (-194.001) (-194.944) (-201.064) (...0 remote chains...) -- 0:03:08
      393000 -- (-191.842) [-203.678] (-204.144) (-194.227) * [-207.421] (-189.648) (-190.848) (-200.089) (...0 remote chains...) -- 0:03:08
      393500 -- [-191.111] (-205.688) (-196.672) (-190.257) * [-209.861] (-188.807) (-198.396) (-196.891) (...0 remote chains...) -- 0:03:07
      394000 -- (-193.600) [-200.168] (-193.787) (-195.752) * [-206.799] (-189.651) (-198.226) (-202.725) (...0 remote chains...) -- 0:03:07
      394500 -- (-193.148) [-204.534] (-193.901) (-197.727) * [-206.939] (-190.831) (-195.055) (-190.768) (...0 remote chains...) -- 0:03:07
      395000 -- (-190.565) [-204.072] (-202.244) (-195.685) * [-211.072] (-188.577) (-191.227) (-193.761) (...0 remote chains...) -- 0:03:06

      Average standard deviation of split frequencies: 0.014099

      395500 -- (-194.997) [-206.825] (-204.452) (-201.523) * [-210.032] (-191.010) (-197.117) (-187.526) (...0 remote chains...) -- 0:03:06
      396000 -- (-196.231) [-207.185] (-192.652) (-191.073) * [-204.611] (-189.991) (-203.692) (-187.229) (...0 remote chains...) -- 0:03:10
      396500 -- (-192.488) [-212.181] (-195.571) (-194.059) * [-209.457] (-188.722) (-199.515) (-192.728) (...0 remote chains...) -- 0:03:10
      397000 -- (-191.335) [-210.191] (-197.179) (-195.598) * [-205.734] (-198.873) (-193.247) (-198.067) (...0 remote chains...) -- 0:03:09
      397500 -- (-189.629) [-210.779] (-197.358) (-195.489) * [-206.236] (-190.313) (-196.021) (-194.865) (...0 remote chains...) -- 0:03:09
      398000 -- (-190.613) [-211.443] (-192.559) (-195.727) * [-204.920] (-194.248) (-191.717) (-201.793) (...0 remote chains...) -- 0:03:09
      398500 -- (-188.764) [-204.484] (-192.757) (-196.655) * [-201.980] (-195.272) (-191.573) (-205.583) (...0 remote chains...) -- 0:03:08
      399000 -- (-186.469) [-206.286] (-191.124) (-204.064) * [-210.726] (-204.332) (-193.373) (-204.610) (...0 remote chains...) -- 0:03:08
      399500 -- (-193.654) [-210.192] (-195.168) (-198.989) * [-216.965] (-193.473) (-190.154) (-207.575) (...0 remote chains...) -- 0:03:08
      400000 -- (-190.842) [-208.633] (-200.580) (-201.596) * [-216.217] (-192.389) (-187.830) (-200.809) (...0 remote chains...) -- 0:03:08

      Average standard deviation of split frequencies: 0.014297

      400500 -- (-195.914) [-205.836] (-193.276) (-200.304) * [-209.642] (-201.272) (-190.949) (-195.320) (...0 remote chains...) -- 0:03:07
      401000 -- (-200.191) [-205.556] (-189.495) (-195.613) * [-207.433] (-191.963) (-193.907) (-201.157) (...0 remote chains...) -- 0:03:07
      401500 -- (-197.614) [-205.923] (-190.023) (-197.507) * [-212.044] (-193.736) (-188.920) (-197.255) (...0 remote chains...) -- 0:03:07
      402000 -- [-192.696] (-209.864) (-195.118) (-197.103) * [-204.749] (-199.580) (-190.355) (-190.776) (...0 remote chains...) -- 0:03:06
      402500 -- (-203.457) [-212.145] (-197.444) (-198.343) * [-202.435] (-196.557) (-185.546) (-191.181) (...0 remote chains...) -- 0:03:06
      403000 -- (-201.175) [-212.485] (-188.724) (-195.856) * [-209.075] (-198.821) (-199.689) (-186.977) (...0 remote chains...) -- 0:03:06
      403500 -- (-192.758) [-210.392] (-190.828) (-192.635) * [-208.329] (-186.732) (-189.128) (-187.114) (...0 remote chains...) -- 0:03:05
      404000 -- (-202.154) [-206.667] (-194.351) (-190.498) * [-210.103] (-194.273) (-191.839) (-188.672) (...0 remote chains...) -- 0:03:05
      404500 -- (-195.942) [-204.377] (-192.906) (-194.487) * [-204.840] (-193.351) (-192.839) (-194.069) (...0 remote chains...) -- 0:03:09
      405000 -- (-200.457) [-209.216] (-198.248) (-194.485) * [-208.376] (-190.922) (-200.864) (-197.025) (...0 remote chains...) -- 0:03:09

      Average standard deviation of split frequencies: 0.015265

      405500 -- (-196.732) [-211.335] (-198.197) (-195.371) * [-209.310] (-191.396) (-202.950) (-199.847) (...0 remote chains...) -- 0:03:08
      406000 -- (-194.961) [-210.233] (-189.815) (-194.462) * [-206.610] (-186.209) (-199.189) (-200.495) (...0 remote chains...) -- 0:03:08
      406500 -- [-195.703] (-214.794) (-198.132) (-197.085) * [-211.670] (-195.754) (-195.813) (-194.056) (...0 remote chains...) -- 0:03:08
      407000 -- (-193.296) [-217.049] (-200.731) (-196.032) * [-210.239] (-199.202) (-193.261) (-198.477) (...0 remote chains...) -- 0:03:07
      407500 -- (-191.543) [-212.851] (-192.465) (-197.864) * [-207.153] (-189.132) (-199.581) (-195.930) (...0 remote chains...) -- 0:03:07
      408000 -- (-190.625) [-206.977] (-193.972) (-196.849) * [-212.305] (-193.264) (-192.963) (-196.711) (...0 remote chains...) -- 0:03:07
      408500 -- (-196.353) [-208.929] (-193.632) (-205.207) * [-212.185] (-189.872) (-192.888) (-196.307) (...0 remote chains...) -- 0:03:07
      409000 -- (-188.600) [-202.679] (-197.585) (-200.560) * [-207.837] (-186.627) (-195.303) (-194.470) (...0 remote chains...) -- 0:03:06
      409500 -- (-191.472) [-204.174] (-195.111) (-198.440) * [-208.855] (-198.006) (-192.623) (-199.720) (...0 remote chains...) -- 0:03:06
      410000 -- (-193.217) [-205.254] (-198.997) (-189.201) * [-201.831] (-190.788) (-196.954) (-196.958) (...0 remote chains...) -- 0:03:06

      Average standard deviation of split frequencies: 0.015058

      410500 -- (-193.335) [-207.933] (-204.383) (-188.856) * [-199.538] (-188.896) (-194.758) (-199.824) (...0 remote chains...) -- 0:03:05
      411000 -- (-189.608) [-204.904] (-197.831) (-192.503) * [-206.918] (-186.544) (-193.350) (-196.029) (...0 remote chains...) -- 0:03:05
      411500 -- (-196.783) [-208.125] (-199.847) (-192.701) * [-202.084] (-187.069) (-192.844) (-196.516) (...0 remote chains...) -- 0:03:05
      412000 -- (-196.549) [-208.659] (-200.266) (-193.997) * [-203.634] (-195.883) (-191.361) (-201.087) (...0 remote chains...) -- 0:03:05
      412500 -- (-195.998) [-208.866] (-196.101) (-192.375) * [-203.831] (-192.993) (-189.600) (-193.459) (...0 remote chains...) -- 0:03:04
      413000 -- (-194.038) [-210.135] (-194.212) (-193.938) * [-203.258] (-193.868) (-191.182) (-202.113) (...0 remote chains...) -- 0:03:08
      413500 -- (-190.576) (-207.443) (-197.457) [-190.601] * [-205.541] (-193.526) (-195.736) (-199.919) (...0 remote chains...) -- 0:03:08
      414000 -- (-195.100) [-202.781] (-198.408) (-192.225) * [-200.969] (-188.388) (-198.515) (-198.657) (...0 remote chains...) -- 0:03:07
      414500 -- (-197.972) [-207.674] (-201.164) (-193.960) * [-206.615] (-188.296) (-191.157) (-197.947) (...0 remote chains...) -- 0:03:07
      415000 -- (-195.825) [-203.845] (-200.900) (-192.693) * [-205.314] (-196.104) (-194.827) (-202.860) (...0 remote chains...) -- 0:03:07

      Average standard deviation of split frequencies: 0.014990

      415500 -- (-188.921) [-209.058] (-200.969) (-190.559) * [-206.906] (-197.123) (-203.731) (-198.349) (...0 remote chains...) -- 0:03:06
      416000 -- (-185.977) [-205.320] (-195.498) (-193.927) * [-204.487] (-193.274) (-201.631) (-198.354) (...0 remote chains...) -- 0:03:06
      416500 -- (-188.246) [-203.849] (-198.676) (-198.641) * [-205.181] (-188.758) (-197.704) (-197.225) (...0 remote chains...) -- 0:03:06
      417000 -- (-187.464) [-200.893] (-203.001) (-190.066) * [-202.308] (-189.911) (-191.930) (-202.297) (...0 remote chains...) -- 0:03:06
      417500 -- (-190.059) [-206.202] (-202.931) (-190.320) * [-202.465] (-190.464) (-190.481) (-195.652) (...0 remote chains...) -- 0:03:05
      418000 -- (-197.000) [-205.217] (-197.345) (-192.682) * [-203.238] (-191.015) (-193.692) (-193.773) (...0 remote chains...) -- 0:03:05
      418500 -- (-199.402) [-205.360] (-203.627) (-188.691) * [-205.058] (-186.854) (-190.000) (-192.982) (...0 remote chains...) -- 0:03:05
      419000 -- (-195.732) [-208.581] (-204.731) (-195.344) * [-206.546] (-190.167) (-193.570) (-192.784) (...0 remote chains...) -- 0:03:04
      419500 -- (-193.745) [-208.496] (-198.914) (-195.764) * [-205.204] (-193.338) (-190.312) (-197.122) (...0 remote chains...) -- 0:03:04
      420000 -- (-193.800) [-210.548] (-203.511) (-196.230) * [-206.392] (-199.136) (-197.905) (-198.440) (...0 remote chains...) -- 0:03:04

      Average standard deviation of split frequencies: 0.014996

      420500 -- (-190.701) [-207.535] (-197.697) (-195.496) * [-213.870] (-195.552) (-199.342) (-188.155) (...0 remote chains...) -- 0:03:04
      421000 -- (-195.451) [-212.491] (-196.655) (-197.017) * [-212.107] (-193.226) (-196.780) (-198.363) (...0 remote chains...) -- 0:03:03
      421500 -- (-191.671) (-211.960) [-202.203] (-193.598) * [-206.639] (-194.118) (-189.536) (-195.630) (...0 remote chains...) -- 0:03:07
      422000 -- [-194.006] (-215.258) (-202.409) (-195.130) * [-203.554] (-187.700) (-196.795) (-194.098) (...0 remote chains...) -- 0:03:06
      422500 -- (-202.488) [-220.518] (-197.649) (-194.756) * [-201.841] (-195.082) (-200.422) (-199.603) (...0 remote chains...) -- 0:03:06
      423000 -- (-192.798) [-211.688] (-195.860) (-192.283) * [-211.501] (-192.881) (-205.186) (-201.010) (...0 remote chains...) -- 0:03:06
      423500 -- (-198.297) [-207.746] (-202.887) (-199.490) * [-208.573] (-190.010) (-206.053) (-199.785) (...0 remote chains...) -- 0:03:06
      424000 -- (-201.975) [-207.983] (-200.478) (-197.380) * [-205.304] (-187.529) (-201.671) (-192.615) (...0 remote chains...) -- 0:03:05
      424500 -- (-193.886) [-205.783] (-198.081) (-191.404) * [-207.920] (-192.963) (-192.483) (-197.794) (...0 remote chains...) -- 0:03:05
      425000 -- (-192.804) [-204.510] (-196.643) (-214.247) * (-210.623) (-191.536) [-201.968] (-192.840) (...0 remote chains...) -- 0:03:05

      Average standard deviation of split frequencies: 0.014449

      425500 -- [-192.245] (-207.283) (-198.380) (-212.430) * [-210.489] (-191.128) (-189.534) (-197.076) (...0 remote chains...) -- 0:03:05
      426000 -- (-193.985) [-202.610] (-201.806) (-208.109) * [-207.301] (-190.979) (-192.638) (-194.767) (...0 remote chains...) -- 0:03:04
      426500 -- (-195.409) [-202.809] (-206.074) (-201.819) * [-209.717] (-189.731) (-195.731) (-188.636) (...0 remote chains...) -- 0:03:04
      427000 -- (-193.662) [-210.758] (-207.431) (-197.667) * [-207.041] (-194.007) (-194.778) (-187.777) (...0 remote chains...) -- 0:03:04
      427500 -- (-187.696) [-209.832] (-198.503) (-197.783) * [-208.609] (-191.960) (-188.893) (-190.519) (...0 remote chains...) -- 0:03:03
      428000 -- (-188.895) [-208.891] (-197.102) (-197.122) * [-208.765] (-192.966) (-188.021) (-195.324) (...0 remote chains...) -- 0:03:03
      428500 -- (-188.443) [-206.328] (-194.368) (-194.909) * [-208.553] (-194.270) (-191.953) (-192.860) (...0 remote chains...) -- 0:03:03
      429000 -- (-187.012) [-200.096] (-196.695) (-191.539) * [-211.051] (-197.512) (-190.302) (-191.607) (...0 remote chains...) -- 0:03:03
      429500 -- (-187.242) [-202.998] (-199.603) (-191.741) * [-208.304] (-189.845) (-187.620) (-191.892) (...0 remote chains...) -- 0:03:02
      430000 -- (-192.027) [-206.862] (-211.351) (-189.471) * (-206.914) (-191.236) (-191.923) [-189.876] (...0 remote chains...) -- 0:03:02

      Average standard deviation of split frequencies: 0.014487

      430500 -- (-189.084) [-208.996] (-201.242) (-187.832) * [-208.872] (-190.169) (-191.570) (-189.594) (...0 remote chains...) -- 0:03:05
      431000 -- (-190.422) [-212.115] (-197.900) (-190.777) * [-206.303] (-186.604) (-198.307) (-189.072) (...0 remote chains...) -- 0:03:05
      431500 -- [-191.956] (-206.484) (-202.651) (-192.594) * [-208.291] (-194.581) (-193.505) (-199.577) (...0 remote chains...) -- 0:03:05
      432000 -- (-196.737) [-206.291] (-202.834) (-202.704) * [-211.877] (-196.835) (-192.115) (-198.481) (...0 remote chains...) -- 0:03:05
      432500 -- (-188.501) [-212.016] (-197.476) (-194.557) * [-204.950] (-194.864) (-189.651) (-203.853) (...0 remote chains...) -- 0:03:04
      433000 -- (-194.503) [-206.493] (-195.591) (-193.252) * [-208.871] (-193.509) (-189.460) (-199.841) (...0 remote chains...) -- 0:03:04
      433500 -- (-192.383) [-204.836] (-196.923) (-191.701) * [-204.097] (-193.519) (-193.747) (-200.722) (...0 remote chains...) -- 0:03:04
      434000 -- (-189.247) [-205.614] (-194.158) (-198.042) * [-205.317] (-193.623) (-193.301) (-204.945) (...0 remote chains...) -- 0:03:04
      434500 -- (-190.202) [-202.836] (-199.643) (-196.603) * [-205.389] (-195.302) (-193.179) (-205.612) (...0 remote chains...) -- 0:03:03
      435000 -- (-189.413) [-205.085] (-196.692) (-192.165) * [-211.197] (-197.864) (-196.162) (-192.882) (...0 remote chains...) -- 0:03:03

      Average standard deviation of split frequencies: 0.014755

      435500 -- (-199.039) (-210.215) (-204.911) [-202.260] * [-212.633] (-193.635) (-191.363) (-189.365) (...0 remote chains...) -- 0:03:03
      436000 -- [-191.986] (-211.762) (-196.636) (-194.140) * [-206.617] (-195.811) (-189.846) (-190.920) (...0 remote chains...) -- 0:03:02
      436500 -- (-192.461) [-211.796] (-213.587) (-189.885) * [-209.414] (-198.795) (-194.157) (-192.086) (...0 remote chains...) -- 0:03:02
      437000 -- (-189.266) [-208.187] (-203.156) (-190.433) * [-217.763] (-198.065) (-187.784) (-189.060) (...0 remote chains...) -- 0:03:02
      437500 -- [-193.987] (-222.142) (-200.257) (-191.479) * [-211.527] (-193.972) (-187.873) (-196.192) (...0 remote chains...) -- 0:03:02
      438000 -- (-187.795) [-212.615] (-201.407) (-190.949) * [-209.519] (-194.127) (-190.116) (-195.646) (...0 remote chains...) -- 0:03:01
      438500 -- (-193.541) [-209.340] (-198.206) (-189.758) * [-214.783] (-197.472) (-195.743) (-199.740) (...0 remote chains...) -- 0:03:01
      439000 -- (-192.088) (-214.865) (-196.848) [-187.435] * [-209.262] (-195.342) (-191.919) (-198.407) (...0 remote chains...) -- 0:03:04
      439500 -- (-188.750) [-219.111] (-193.278) (-191.805) * [-209.648] (-196.321) (-193.299) (-197.105) (...0 remote chains...) -- 0:03:04
      440000 -- (-192.437) [-219.273] (-196.479) (-195.188) * [-207.738] (-194.851) (-192.077) (-198.284) (...0 remote chains...) -- 0:03:04

      Average standard deviation of split frequencies: 0.014426

      440500 -- (-190.959) [-220.675] (-192.669) (-196.415) * [-210.841] (-188.702) (-199.517) (-193.996) (...0 remote chains...) -- 0:03:04
      441000 -- (-193.224) [-212.760] (-190.052) (-192.267) * [-206.313] (-191.832) (-198.238) (-196.360) (...0 remote chains...) -- 0:03:03
      441500 -- (-191.886) [-209.577] (-195.199) (-196.767) * [-211.397] (-194.011) (-194.403) (-191.519) (...0 remote chains...) -- 0:03:03
      442000 -- (-191.783) [-211.663] (-197.936) (-192.251) * [-206.820] (-191.513) (-198.535) (-191.570) (...0 remote chains...) -- 0:03:03
      442500 -- (-196.017) [-206.709] (-199.580) (-194.124) * [-208.990] (-189.915) (-197.697) (-199.022) (...0 remote chains...) -- 0:03:03
      443000 -- (-191.172) [-218.736] (-198.760) (-190.308) * [-212.198] (-193.369) (-196.396) (-197.051) (...0 remote chains...) -- 0:03:02
      443500 -- (-186.273) [-206.287] (-191.554) (-187.889) * [-208.649] (-188.220) (-198.282) (-194.233) (...0 remote chains...) -- 0:03:02
      444000 -- (-188.533) [-216.716] (-195.379) (-186.722) * [-209.822] (-191.489) (-194.843) (-194.205) (...0 remote chains...) -- 0:03:02
      444500 -- (-188.759) (-220.666) (-196.712) [-187.370] * [-206.425] (-194.296) (-190.109) (-197.338) (...0 remote chains...) -- 0:03:01
      445000 -- (-188.684) [-210.734] (-200.233) (-189.084) * [-213.355] (-195.363) (-190.881) (-192.393) (...0 remote chains...) -- 0:03:01

      Average standard deviation of split frequencies: 0.014375

      445500 -- (-193.561) [-211.711] (-199.842) (-187.599) * [-213.237] (-193.257) (-194.545) (-192.165) (...0 remote chains...) -- 0:03:01
      446000 -- [-189.090] (-212.185) (-197.804) (-189.513) * [-207.218] (-191.301) (-199.692) (-192.640) (...0 remote chains...) -- 0:03:01
      446500 -- (-192.513) (-208.843) (-192.106) [-186.510] * [-212.803] (-195.992) (-195.986) (-200.342) (...0 remote chains...) -- 0:03:00
      447000 -- (-196.598) [-213.797] (-198.588) (-189.899) * [-206.613] (-198.889) (-198.635) (-204.260) (...0 remote chains...) -- 0:03:00
      447500 -- (-195.778) [-213.423] (-200.343) (-197.126) * [-206.350] (-196.707) (-194.351) (-205.409) (...0 remote chains...) -- 0:03:00
      448000 -- (-196.173) [-211.499] (-205.350) (-191.372) * [-204.219] (-192.803) (-198.262) (-198.566) (...0 remote chains...) -- 0:03:03
      448500 -- (-191.445) [-207.637] (-205.102) (-194.514) * [-202.886] (-198.711) (-191.652) (-200.249) (...0 remote chains...) -- 0:03:03
      449000 -- (-198.385) [-206.585] (-196.287) (-205.540) * [-207.490] (-202.938) (-189.257) (-199.037) (...0 remote chains...) -- 0:03:03
      449500 -- (-196.553) [-204.515] (-195.495) (-200.535) * [-204.452] (-190.323) (-189.908) (-208.202) (...0 remote chains...) -- 0:03:02
      450000 -- (-198.372) [-203.192] (-194.891) (-199.810) * [-201.782] (-196.630) (-191.284) (-209.006) (...0 remote chains...) -- 0:03:02

      Average standard deviation of split frequencies: 0.014435

      450500 -- (-199.331) [-207.543] (-196.827) (-194.003) * [-199.889] (-210.141) (-196.955) (-209.630) (...0 remote chains...) -- 0:03:02
      451000 -- (-197.476) [-204.052] (-193.806) (-193.317) * [-201.578] (-191.999) (-194.608) (-216.500) (...0 remote chains...) -- 0:03:02
      451500 -- (-196.433) [-204.969] (-194.913) (-192.022) * [-200.938] (-193.220) (-199.449) (-208.507) (...0 remote chains...) -- 0:03:01
      452000 -- [-196.445] (-207.224) (-195.864) (-196.807) * [-201.959] (-198.467) (-198.615) (-205.106) (...0 remote chains...) -- 0:03:01
      452500 -- (-205.186) [-213.207] (-195.124) (-189.683) * [-206.253] (-195.255) (-194.988) (-195.239) (...0 remote chains...) -- 0:03:01
      453000 -- (-201.261) [-212.628] (-197.261) (-194.407) * [-203.573] (-193.208) (-194.329) (-195.493) (...0 remote chains...) -- 0:03:00
      453500 -- (-202.224) [-207.101] (-195.756) (-189.089) * [-204.040] (-191.415) (-193.855) (-201.619) (...0 remote chains...) -- 0:03:00
      454000 -- (-193.288) [-209.889] (-194.348) (-189.232) * [-205.506] (-189.737) (-199.721) (-192.815) (...0 remote chains...) -- 0:03:00
      454500 -- (-195.805) [-205.096] (-192.735) (-188.183) * [-200.193] (-194.867) (-196.857) (-192.968) (...0 remote chains...) -- 0:03:00
      455000 -- (-197.336) [-205.201] (-193.191) (-188.831) * [-203.430] (-192.739) (-194.911) (-197.179) (...0 remote chains...) -- 0:02:59

      Average standard deviation of split frequencies: 0.013410

      455500 -- (-193.284) [-219.203] (-196.393) (-189.782) * [-206.663] (-193.726) (-195.181) (-202.725) (...0 remote chains...) -- 0:02:59
      456000 -- [-197.665] (-217.708) (-200.676) (-192.696) * [-206.221] (-193.577) (-196.523) (-195.700) (...0 remote chains...) -- 0:02:59
      456500 -- (-192.362) [-213.567] (-201.767) (-195.961) * [-203.300] (-196.511) (-193.815) (-194.980) (...0 remote chains...) -- 0:03:02
      457000 -- (-193.700) [-212.194] (-202.750) (-189.491) * [-201.000] (-190.839) (-194.402) (-192.662) (...0 remote chains...) -- 0:03:02
      457500 -- (-194.520) [-212.633] (-195.368) (-193.421) * [-203.234] (-193.651) (-191.042) (-195.308) (...0 remote chains...) -- 0:03:02
      458000 -- (-197.781) [-208.169] (-194.396) (-200.344) * [-206.307] (-192.166) (-192.261) (-198.340) (...0 remote chains...) -- 0:03:01
      458500 -- (-193.818) [-210.694] (-193.780) (-200.931) * [-205.341] (-192.240) (-192.077) (-191.131) (...0 remote chains...) -- 0:03:01
      459000 -- (-193.053) [-206.608] (-195.768) (-198.767) * [-209.529] (-193.281) (-193.224) (-194.527) (...0 remote chains...) -- 0:03:01
      459500 -- (-192.396) [-208.935] (-208.899) (-196.025) * [-203.131] (-195.764) (-194.812) (-195.930) (...0 remote chains...) -- 0:03:01
      460000 -- (-193.664) [-209.059] (-194.779) (-195.799) * [-212.472] (-197.144) (-194.396) (-191.158) (...0 remote chains...) -- 0:03:00

      Average standard deviation of split frequencies: 0.014063

      460500 -- (-191.219) [-208.080] (-191.910) (-192.147) * [-210.333] (-196.047) (-197.049) (-193.003) (...0 remote chains...) -- 0:03:00
      461000 -- (-195.371) [-208.522] (-193.362) (-191.019) * [-208.211] (-197.144) (-196.316) (-195.592) (...0 remote chains...) -- 0:03:00
      461500 -- [-196.203] (-209.685) (-198.540) (-187.974) * [-205.820] (-195.243) (-196.761) (-191.875) (...0 remote chains...) -- 0:03:00
      462000 -- (-193.548) [-207.121] (-196.689) (-197.517) * [-204.598] (-195.560) (-198.238) (-195.390) (...0 remote chains...) -- 0:02:59
      462500 -- (-198.846) [-205.656] (-198.370) (-189.975) * [-213.682] (-197.942) (-194.326) (-196.442) (...0 remote chains...) -- 0:02:59
      463000 -- (-198.023) [-211.036] (-198.944) (-190.922) * [-209.978] (-192.777) (-197.092) (-189.780) (...0 remote chains...) -- 0:02:59
      463500 -- (-200.779) [-203.344] (-198.209) (-191.035) * (-208.484) (-196.278) [-197.749] (-188.403) (...0 remote chains...) -- 0:02:59
      464000 -- (-202.169) [-200.471] (-199.527) (-199.816) * [-209.601] (-192.942) (-193.221) (-192.248) (...0 remote chains...) -- 0:02:58
      464500 -- (-192.645) [-203.288] (-196.054) (-198.747) * [-213.692] (-198.668) (-192.440) (-190.287) (...0 remote chains...) -- 0:02:58
      465000 -- (-195.425) [-202.575] (-200.459) (-197.540) * [-209.633] (-193.117) (-187.226) (-188.733) (...0 remote chains...) -- 0:03:01

      Average standard deviation of split frequencies: 0.013488

      465500 -- (-191.903) [-203.535] (-195.485) (-197.810) * [-205.050] (-191.265) (-189.246) (-187.460) (...0 remote chains...) -- 0:03:01
      466000 -- (-193.087) [-207.120] (-192.356) (-192.216) * [-206.339] (-194.859) (-190.184) (-187.828) (...0 remote chains...) -- 0:03:01
      466500 -- (-190.531) [-201.380] (-192.952) (-194.128) * [-207.363] (-193.986) (-193.121) (-197.431) (...0 remote chains...) -- 0:03:00
      467000 -- (-190.897) [-201.317] (-193.472) (-192.607) * [-206.572] (-195.567) (-193.914) (-196.380) (...0 remote chains...) -- 0:03:00
      467500 -- (-199.319) [-203.275] (-195.658) (-194.807) * [-206.915] (-190.605) (-198.194) (-193.268) (...0 remote chains...) -- 0:03:00
      468000 -- (-200.017) [-204.468] (-197.318) (-197.616) * [-210.260] (-190.154) (-201.467) (-192.081) (...0 remote chains...) -- 0:03:00
      468500 -- (-195.837) [-202.996] (-189.759) (-197.697) * [-203.167] (-191.776) (-197.020) (-189.682) (...0 remote chains...) -- 0:02:59
      469000 -- (-201.084) [-202.230] (-191.859) (-191.289) * [-206.076] (-197.077) (-197.853) (-188.064) (...0 remote chains...) -- 0:02:59
      469500 -- (-197.036) [-203.299] (-194.811) (-197.786) * [-200.104] (-194.813) (-201.962) (-187.547) (...0 remote chains...) -- 0:02:59
      470000 -- (-201.752) [-205.175] (-195.569) (-195.063) * [-218.653] (-197.631) (-199.554) (-199.193) (...0 remote chains...) -- 0:02:59

      Average standard deviation of split frequencies: 0.012826

      470500 -- (-206.201) [-202.982] (-191.639) (-192.974) * [-218.779] (-196.256) (-195.334) (-200.306) (...0 remote chains...) -- 0:02:58
      471000 -- (-204.706) (-200.239) [-190.368] (-191.800) * [-220.231] (-196.005) (-197.791) (-201.589) (...0 remote chains...) -- 0:02:58
      471500 -- (-196.191) [-205.130] (-192.966) (-188.744) * [-223.123] (-191.708) (-195.127) (-198.923) (...0 remote chains...) -- 0:02:58
      472000 -- (-195.704) [-203.011] (-191.327) (-192.954) * [-213.837] (-197.961) (-195.258) (-195.434) (...0 remote chains...) -- 0:02:58
      472500 -- (-195.776) [-209.443] (-188.762) (-191.036) * [-207.145] (-194.597) (-193.056) (-198.736) (...0 remote chains...) -- 0:02:57
      473000 -- (-193.006) [-201.842] (-191.503) (-190.031) * [-209.212] (-193.907) (-199.327) (-200.834) (...0 remote chains...) -- 0:02:57
      473500 -- (-197.261) [-202.128] (-195.242) (-187.496) * [-210.724] (-196.361) (-191.401) (-200.709) (...0 remote chains...) -- 0:02:57
      474000 -- (-196.285) [-203.451] (-197.501) (-192.151) * [-212.444] (-193.830) (-192.227) (-200.195) (...0 remote chains...) -- 0:03:00
      474500 -- (-197.240) [-200.004] (-204.198) (-187.019) * [-211.081] (-196.252) (-192.164) (-202.532) (...0 remote chains...) -- 0:03:00
      475000 -- (-190.829) [-208.048] (-202.909) (-186.484) * [-211.851] (-196.383) (-198.049) (-201.285) (...0 remote chains...) -- 0:02:59

      Average standard deviation of split frequencies: 0.012049

      475500 -- (-198.418) [-209.724] (-198.833) (-189.324) * [-203.691] (-197.186) (-197.937) (-200.351) (...0 remote chains...) -- 0:02:59
      476000 -- (-192.428) [-205.742] (-201.315) (-194.745) * [-205.459] (-193.083) (-196.337) (-202.186) (...0 remote chains...) -- 0:02:59
      476500 -- (-190.482) [-210.352] (-199.660) (-191.865) * [-202.978] (-191.748) (-206.564) (-196.159) (...0 remote chains...) -- 0:02:59
      477000 -- (-192.125) [-209.281] (-201.461) (-190.685) * [-206.635] (-190.956) (-199.558) (-193.214) (...0 remote chains...) -- 0:02:58
      477500 -- (-195.587) [-211.420] (-194.889) (-197.450) * [-212.377] (-196.440) (-196.837) (-197.938) (...0 remote chains...) -- 0:02:58
      478000 -- (-200.882) [-205.509] (-190.453) (-195.717) * [-206.508] (-192.304) (-198.324) (-205.901) (...0 remote chains...) -- 0:02:58
      478500 -- (-196.138) [-214.303] (-191.631) (-197.687) * [-211.115] (-191.141) (-197.354) (-201.764) (...0 remote chains...) -- 0:02:58
      479000 -- (-198.004) [-211.948] (-191.458) (-190.744) * [-204.654] (-193.391) (-197.475) (-200.009) (...0 remote chains...) -- 0:02:57
      479500 -- (-201.826) [-206.019] (-190.312) (-201.481) * [-208.638] (-190.737) (-203.890) (-200.948) (...0 remote chains...) -- 0:02:57
      480000 -- (-204.429) [-211.633] (-192.425) (-193.389) * [-207.368] (-195.589) (-195.523) (-194.050) (...0 remote chains...) -- 0:02:57

      Average standard deviation of split frequencies: 0.012286

      480500 -- (-197.926) [-205.901] (-190.688) (-193.791) * [-207.427] (-206.625) (-199.479) (-191.710) (...0 remote chains...) -- 0:02:57
      481000 -- (-199.677) [-207.026] (-192.684) (-187.301) * [-208.252] (-199.183) (-194.082) (-194.528) (...0 remote chains...) -- 0:02:56
      481500 -- (-205.540) [-213.913] (-192.143) (-186.191) * [-210.293] (-200.602) (-202.111) (-192.503) (...0 remote chains...) -- 0:02:56
      482000 -- (-201.355) [-206.496] (-203.513) (-190.062) * [-209.558] (-195.749) (-200.193) (-194.566) (...0 remote chains...) -- 0:02:56
      482500 -- (-191.242) [-210.568] (-207.574) (-187.835) * [-213.851] (-193.836) (-199.383) (-195.547) (...0 remote chains...) -- 0:02:59
      483000 -- (-192.967) [-207.161] (-201.836) (-195.379) * [-209.979] (-191.852) (-201.817) (-197.703) (...0 remote chains...) -- 0:02:59
      483500 -- (-195.898) [-209.098] (-193.552) (-200.599) * [-209.167] (-192.871) (-206.512) (-197.059) (...0 remote chains...) -- 0:02:58
      484000 -- (-196.372) [-205.988] (-188.568) (-199.565) * [-210.846] (-192.649) (-209.261) (-193.477) (...0 remote chains...) -- 0:02:58
      484500 -- (-200.507) [-205.430] (-194.061) (-196.676) * [-210.670] (-192.557) (-207.023) (-190.608) (...0 remote chains...) -- 0:02:58
      485000 -- (-195.239) [-206.760] (-191.584) (-197.053) * [-206.643] (-187.103) (-202.297) (-188.285) (...0 remote chains...) -- 0:02:58

      Average standard deviation of split frequencies: 0.012017

      485500 -- (-196.498) [-203.260] (-188.558) (-194.356) * [-212.099] (-191.963) (-195.854) (-189.025) (...0 remote chains...) -- 0:02:57
      486000 -- (-196.567) [-207.751] (-193.551) (-197.474) * [-217.876] (-190.140) (-203.821) (-195.564) (...0 remote chains...) -- 0:02:57
      486500 -- (-195.465) [-206.916] (-193.843) (-196.248) * [-211.319] (-193.203) (-200.970) (-191.911) (...0 remote chains...) -- 0:02:57
      487000 -- (-195.548) [-206.958] (-192.217) (-195.155) * [-201.113] (-188.827) (-205.908) (-198.123) (...0 remote chains...) -- 0:02:57
      487500 -- (-193.385) [-205.865] (-189.847) (-195.841) * [-210.013] (-204.802) (-201.924) (-192.963) (...0 remote chains...) -- 0:02:56
      488000 -- (-197.122) [-207.439] (-189.557) (-197.366) * [-202.500] (-200.147) (-201.802) (-201.403) (...0 remote chains...) -- 0:02:56
      488500 -- (-196.948) [-203.909] (-193.031) (-199.939) * [-204.281] (-192.439) (-199.551) (-192.761) (...0 remote chains...) -- 0:02:56
      489000 -- (-200.855) [-206.071] (-194.912) (-195.534) * [-204.322] (-189.275) (-198.227) (-198.250) (...0 remote chains...) -- 0:02:56
      489500 -- [-200.318] (-205.046) (-193.442) (-198.479) * [-206.898] (-193.211) (-201.000) (-200.066) (...0 remote chains...) -- 0:02:55
      490000 -- (-193.733) [-208.989] (-196.328) (-194.062) * [-205.989] (-190.601) (-195.696) (-203.018) (...0 remote chains...) -- 0:02:55

      Average standard deviation of split frequencies: 0.012356

      490500 -- (-194.659) [-204.539] (-189.985) (-197.504) * [-205.060] (-188.750) (-198.994) (-201.426) (...0 remote chains...) -- 0:02:55
      491000 -- (-200.539) [-209.833] (-188.729) (-191.711) * [-204.443] (-190.643) (-194.415) (-198.517) (...0 remote chains...) -- 0:02:58
      491500 -- (-203.039) [-202.754] (-191.541) (-198.084) * [-207.464] (-195.182) (-193.262) (-194.724) (...0 remote chains...) -- 0:02:58
      492000 -- (-194.961) [-209.874] (-191.056) (-195.539) * [-206.339] (-192.167) (-194.283) (-197.177) (...0 remote chains...) -- 0:02:57
      492500 -- (-199.596) [-213.795] (-186.202) (-200.429) * [-209.289] (-204.140) (-193.968) (-198.393) (...0 remote chains...) -- 0:02:57
      493000 -- (-196.990) [-210.984] (-190.263) (-197.021) * [-203.854] (-192.208) (-195.350) (-203.194) (...0 remote chains...) -- 0:02:57
      493500 -- (-197.549) [-216.077] (-187.874) (-199.840) * [-210.267] (-194.952) (-190.548) (-201.753) (...0 remote chains...) -- 0:02:57
      494000 -- (-200.402) [-209.643] (-190.299) (-194.523) * [-207.296] (-198.248) (-198.640) (-199.066) (...0 remote chains...) -- 0:02:56
      494500 -- (-201.719) [-208.346] (-190.744) (-206.802) * [-204.215] (-201.148) (-192.587) (-201.746) (...0 remote chains...) -- 0:02:56
      495000 -- (-204.428) (-212.578) [-189.827] (-195.820) * [-203.717] (-200.249) (-195.305) (-197.611) (...0 remote chains...) -- 0:02:56

      Average standard deviation of split frequencies: 0.012514

      495500 -- (-198.461) [-214.021] (-187.171) (-189.159) * [-204.669] (-200.289) (-190.943) (-203.668) (...0 remote chains...) -- 0:02:56
      496000 -- (-200.793) [-219.985] (-192.586) (-189.025) * [-201.454] (-204.492) (-196.816) (-200.630) (...0 remote chains...) -- 0:02:55
      496500 -- (-199.033) [-211.255] (-192.327) (-190.415) * [-205.699] (-205.957) (-200.016) (-207.929) (...0 remote chains...) -- 0:02:55
      497000 -- (-198.067) [-205.632] (-195.101) (-191.448) * (-208.592) (-207.558) (-200.874) [-200.177] (...0 remote chains...) -- 0:02:55
      497500 -- (-196.824) [-208.656] (-196.678) (-188.971) * [-203.949] (-197.931) (-199.566) (-196.994) (...0 remote chains...) -- 0:02:55
      498000 -- (-193.938) [-199.642] (-196.183) (-190.327) * [-204.879] (-203.813) (-198.538) (-199.775) (...0 remote chains...) -- 0:02:54
      498500 -- (-200.235) [-200.912] (-188.590) (-191.660) * [-205.403] (-204.151) (-196.239) (-203.843) (...0 remote chains...) -- 0:02:54
      499000 -- (-199.395) [-204.298] (-189.861) (-187.174) * [-205.486] (-200.960) (-194.412) (-195.737) (...0 remote chains...) -- 0:02:54
      499500 -- (-193.052) [-200.357] (-189.365) (-187.580) * [-207.372] (-207.344) (-192.640) (-193.697) (...0 remote chains...) -- 0:02:54
      500000 -- (-198.520) [-200.364] (-192.753) (-187.608) * [-202.465] (-201.278) (-194.961) (-193.848) (...0 remote chains...) -- 0:02:57

      Average standard deviation of split frequencies: 0.012805

      500500 -- (-201.202) [-206.036] (-198.954) (-189.976) * [-202.270] (-195.978) (-199.521) (-194.881) (...0 remote chains...) -- 0:02:56
      501000 -- (-201.653) [-205.958] (-200.768) (-191.595) * [-206.632] (-202.477) (-196.277) (-196.539) (...0 remote chains...) -- 0:02:56
      501500 -- (-201.654) [-208.412] (-196.390) (-193.903) * [-213.322] (-208.813) (-194.210) (-197.480) (...0 remote chains...) -- 0:02:56
      502000 -- (-204.281) [-205.941] (-196.327) (-194.104) * [-206.569] (-202.392) (-197.809) (-196.402) (...0 remote chains...) -- 0:02:56
      502500 -- (-204.136) [-208.345] (-191.844) (-197.852) * [-208.110] (-198.436) (-194.737) (-189.730) (...0 remote chains...) -- 0:02:55
      503000 -- (-202.034) [-207.565] (-190.260) (-195.024) * [-207.316] (-206.423) (-193.836) (-208.774) (...0 remote chains...) -- 0:02:55
      503500 -- (-205.359) [-206.683] (-188.793) (-189.010) * [-210.383] (-198.757) (-190.691) (-202.172) (...0 remote chains...) -- 0:02:55
      504000 -- (-202.860) [-206.553] (-188.309) (-195.321) * [-207.518] (-203.572) (-194.150) (-200.423) (...0 remote chains...) -- 0:02:55
      504500 -- (-198.253) [-213.268] (-192.245) (-194.449) * [-209.487] (-201.601) (-196.698) (-198.861) (...0 remote chains...) -- 0:02:54
      505000 -- (-198.161) [-206.841] (-193.933) (-185.902) * [-212.670] (-202.788) (-191.301) (-192.028) (...0 remote chains...) -- 0:02:54

      Average standard deviation of split frequencies: 0.013149

      505500 -- (-194.908) [-209.157] (-191.603) (-186.695) * [-204.975] (-198.711) (-192.408) (-192.758) (...0 remote chains...) -- 0:02:54
      506000 -- (-191.363) [-205.961] (-191.307) (-190.526) * [-209.523] (-201.885) (-194.979) (-189.576) (...0 remote chains...) -- 0:02:54
      506500 -- (-201.514) [-204.724] (-192.904) (-203.035) * [-212.014] (-207.766) (-195.036) (-192.247) (...0 remote chains...) -- 0:02:53
      507000 -- (-197.714) [-203.354] (-198.496) (-206.068) * [-207.094] (-209.036) (-192.320) (-200.615) (...0 remote chains...) -- 0:02:53
      507500 -- (-200.145) [-209.080] (-192.431) (-194.584) * [-207.354] (-207.394) (-193.354) (-197.048) (...0 remote chains...) -- 0:02:53
      508000 -- (-195.804) [-208.317] (-192.957) (-191.243) * [-209.429] (-207.404) (-191.065) (-193.976) (...0 remote chains...) -- 0:02:53
      508500 -- (-197.028) [-209.258] (-192.608) (-191.435) * [-217.826] (-198.606) (-189.698) (-194.088) (...0 remote chains...) -- 0:02:53
      509000 -- (-207.183) [-211.716] (-191.246) (-189.404) * [-218.332] (-203.949) (-193.439) (-196.869) (...0 remote chains...) -- 0:02:55
      509500 -- (-198.677) [-209.391] (-194.789) (-190.230) * [-216.765] (-202.151) (-196.525) (-192.822) (...0 remote chains...) -- 0:02:55
      510000 -- (-199.022) [-208.068] (-190.311) (-200.185) * [-213.887] (-197.146) (-190.085) (-192.997) (...0 remote chains...) -- 0:02:55

      Average standard deviation of split frequencies: 0.013791

      510500 -- (-193.331) [-208.646] (-190.252) (-196.786) * [-210.216] (-206.067) (-196.717) (-194.216) (...0 remote chains...) -- 0:02:55
      511000 -- (-197.438) [-199.828] (-187.988) (-194.046) * [-214.187] (-199.806) (-195.121) (-201.912) (...0 remote chains...) -- 0:02:54
      511500 -- (-193.935) [-202.021] (-185.424) (-191.770) * [-209.604] (-202.403) (-192.658) (-190.461) (...0 remote chains...) -- 0:02:54
      512000 -- (-194.271) [-203.797] (-198.584) (-198.753) * [-207.515] (-203.375) (-195.172) (-196.322) (...0 remote chains...) -- 0:02:54
      512500 -- (-194.191) [-204.504] (-197.079) (-189.365) * [-209.228] (-195.822) (-198.739) (-191.498) (...0 remote chains...) -- 0:02:54
      513000 -- (-192.773) [-206.225] (-194.379) (-192.457) * [-209.105] (-206.241) (-193.004) (-193.453) (...0 remote chains...) -- 0:02:53
      513500 -- (-191.078) [-204.192] (-195.593) (-191.838) * [-206.535] (-200.269) (-193.383) (-203.692) (...0 remote chains...) -- 0:02:53
      514000 -- (-190.107) [-204.782] (-194.669) (-198.232) * [-211.454] (-206.075) (-197.625) (-201.096) (...0 remote chains...) -- 0:02:53
      514500 -- (-192.184) [-211.828] (-197.298) (-203.855) * [-207.660] (-201.001) (-200.312) (-202.395) (...0 remote chains...) -- 0:02:53
      515000 -- (-195.883) [-213.111] (-193.406) (-199.308) * [-210.824] (-208.786) (-202.663) (-201.709) (...0 remote chains...) -- 0:02:53

      Average standard deviation of split frequencies: 0.013193

      515500 -- (-199.571) [-205.726] (-193.718) (-199.014) * [-205.646] (-204.233) (-199.972) (-194.858) (...0 remote chains...) -- 0:02:52
      516000 -- (-200.644) [-207.713] (-193.591) (-206.849) * [-209.917] (-203.336) (-197.585) (-199.521) (...0 remote chains...) -- 0:02:52
      516500 -- (-196.593) [-208.818] (-197.743) (-195.767) * [-210.004] (-198.689) (-202.760) (-202.721) (...0 remote chains...) -- 0:02:52
      517000 -- (-193.903) [-206.929] (-194.716) (-196.996) * [-207.436] (-210.928) (-199.495) (-204.936) (...0 remote chains...) -- 0:02:52
      517500 -- (-201.066) [-207.106] (-193.087) (-200.420) * [-203.346] (-200.525) (-198.256) (-200.723) (...0 remote chains...) -- 0:02:54
      518000 -- (-206.011) [-216.710] (-191.003) (-206.951) * [-203.818] (-200.773) (-201.042) (-198.774) (...0 remote chains...) -- 0:02:54
      518500 -- (-193.817) [-213.082] (-190.152) (-205.767) * [-201.674] (-207.554) (-203.706) (-201.152) (...0 remote chains...) -- 0:02:54
      519000 -- (-198.006) [-213.297] (-189.820) (-207.475) * [-204.404] (-207.594) (-202.483) (-205.507) (...0 remote chains...) -- 0:02:54
      519500 -- (-197.332) [-210.403] (-191.283) (-201.931) * [-205.126] (-201.953) (-205.466) (-200.811) (...0 remote chains...) -- 0:02:53
      520000 -- (-198.851) [-209.406] (-193.516) (-209.467) * [-205.222] (-193.165) (-203.566) (-202.984) (...0 remote chains...) -- 0:02:53

      Average standard deviation of split frequencies: 0.013820

      520500 -- (-194.586) [-211.089] (-191.950) (-205.584) * [-203.482] (-190.366) (-199.182) (-201.068) (...0 remote chains...) -- 0:02:53
      521000 -- (-198.987) [-210.691] (-196.019) (-205.742) * [-214.015] (-197.655) (-200.839) (-196.792) (...0 remote chains...) -- 0:02:53
      521500 -- (-197.321) [-213.319] (-193.695) (-209.818) * [-208.246] (-197.057) (-204.542) (-198.849) (...0 remote chains...) -- 0:02:52
      522000 -- (-197.302) [-213.732] (-193.268) (-209.682) * [-211.075] (-202.434) (-202.622) (-200.677) (...0 remote chains...) -- 0:02:52
      522500 -- (-197.917) [-211.633] (-194.837) (-210.255) * [-210.706] (-206.345) (-199.787) (-199.283) (...0 remote chains...) -- 0:02:52
      523000 -- (-194.711) [-209.804] (-190.266) (-202.595) * [-210.616] (-206.559) (-191.758) (-202.814) (...0 remote chains...) -- 0:02:52
      523500 -- (-193.646) [-208.605] (-194.763) (-201.037) * [-210.812] (-198.702) (-192.376) (-200.407) (...0 remote chains...) -- 0:02:52
      524000 -- (-198.011) [-211.850] (-197.264) (-200.164) * [-208.792] (-198.765) (-192.482) (-203.761) (...0 remote chains...) -- 0:02:51
      524500 -- (-195.932) [-211.561] (-198.924) (-195.439) * [-207.902] (-201.386) (-189.614) (-199.767) (...0 remote chains...) -- 0:02:51
      525000 -- (-197.172) [-211.693] (-199.036) (-204.662) * [-212.998] (-198.521) (-191.201) (-202.268) (...0 remote chains...) -- 0:02:51

      Average standard deviation of split frequencies: 0.013654

      525500 -- (-198.161) [-212.141] (-195.182) (-198.798) * [-216.009] (-200.598) (-195.842) (-196.657) (...0 remote chains...) -- 0:02:51
      526000 -- (-194.987) [-213.593] (-198.876) (-197.791) * [-209.827] (-198.042) (-198.423) (-194.456) (...0 remote chains...) -- 0:02:50
      526500 -- (-196.897) [-203.987] (-192.407) (-190.288) * [-209.974] (-198.232) (-198.337) (-191.963) (...0 remote chains...) -- 0:02:50
      527000 -- (-195.718) [-205.817] (-192.340) (-192.684) * [-211.807] (-198.085) (-199.535) (-192.701) (...0 remote chains...) -- 0:02:53
      527500 -- (-191.709) [-205.963] (-197.530) (-192.733) * [-212.135] (-205.701) (-199.232) (-191.033) (...0 remote chains...) -- 0:02:53
      528000 -- (-189.880) [-206.680] (-198.755) (-200.406) * [-212.227] (-205.947) (-198.063) (-193.746) (...0 remote chains...) -- 0:02:52
      528500 -- (-194.292) [-204.881] (-192.789) (-195.612) * [-207.649] (-201.902) (-196.603) (-192.746) (...0 remote chains...) -- 0:02:52
      529000 -- (-203.321) [-206.478] (-193.985) (-193.816) * [-208.000] (-191.519) (-195.929) (-193.249) (...0 remote chains...) -- 0:02:52
      529500 -- (-189.791) [-205.380] (-192.878) (-193.763) * [-205.239] (-195.231) (-204.924) (-198.256) (...0 remote chains...) -- 0:02:52
      530000 -- (-193.532) [-203.249] (-196.400) (-194.705) * [-208.035] (-197.468) (-195.905) (-190.864) (...0 remote chains...) -- 0:02:51

      Average standard deviation of split frequencies: 0.013874

      530500 -- (-192.035) [-206.803] (-194.852) (-189.388) * [-212.807] (-194.682) (-188.811) (-194.927) (...0 remote chains...) -- 0:02:51
      531000 -- (-188.826) [-208.175] (-191.398) (-189.410) * [-211.288] (-196.390) (-194.069) (-193.685) (...0 remote chains...) -- 0:02:51
      531500 -- (-199.898) [-202.456] (-193.786) (-189.154) * [-204.724] (-202.208) (-185.364) (-199.015) (...0 remote chains...) -- 0:02:51
      532000 -- (-196.537) [-205.415] (-195.958) (-195.479) * [-202.241] (-201.085) (-185.467) (-199.258) (...0 remote chains...) -- 0:02:51
      532500 -- (-197.419) [-206.452] (-202.261) (-189.450) * [-203.086] (-198.851) (-190.717) (-194.525) (...0 remote chains...) -- 0:02:50
      533000 -- (-197.351) [-206.992] (-191.457) (-191.041) * [-204.732] (-206.701) (-192.331) (-193.864) (...0 remote chains...) -- 0:02:50
      533500 -- (-193.609) [-206.712] (-197.637) (-193.351) * [-206.357] (-194.023) (-190.730) (-201.262) (...0 remote chains...) -- 0:02:50
      534000 -- (-193.413) [-209.956] (-193.218) (-199.299) * [-206.019] (-191.137) (-191.021) (-205.205) (...0 remote chains...) -- 0:02:50
      534500 -- (-195.840) [-211.284] (-195.778) (-195.277) * [-207.630] (-190.790) (-194.849) (-199.214) (...0 remote chains...) -- 0:02:49
      535000 -- (-190.807) [-212.985] (-194.829) (-192.722) * [-209.019] (-189.461) (-189.511) (-204.301) (...0 remote chains...) -- 0:02:49

      Average standard deviation of split frequencies: 0.014279

      535500 -- (-198.854) [-209.412] (-199.744) (-198.635) * [-205.735] (-193.679) (-192.691) (-207.145) (...0 remote chains...) -- 0:02:49
      536000 -- (-196.144) [-210.067] (-207.003) (-198.581) * [-206.540] (-190.617) (-192.602) (-199.086) (...0 remote chains...) -- 0:02:52
      536500 -- (-194.381) [-212.146] (-199.105) (-202.416) * [-202.968] (-201.614) (-190.299) (-200.146) (...0 remote chains...) -- 0:02:51
      537000 -- (-190.381) [-204.172] (-200.723) (-192.627) * [-202.636] (-197.567) (-193.822) (-196.918) (...0 remote chains...) -- 0:02:51
      537500 -- (-193.128) [-205.200] (-203.170) (-204.580) * [-202.890] (-201.555) (-194.101) (-200.954) (...0 remote chains...) -- 0:02:51
      538000 -- (-192.804) [-208.404] (-197.296) (-196.645) * [-209.377] (-196.843) (-196.032) (-197.847) (...0 remote chains...) -- 0:02:51
      538500 -- (-194.194) [-205.275] (-197.148) (-196.257) * [-211.035] (-201.672) (-198.114) (-196.300) (...0 remote chains...) -- 0:02:50
      539000 -- (-193.473) [-209.304] (-196.728) (-192.181) * [-220.550] (-195.691) (-201.539) (-196.881) (...0 remote chains...) -- 0:02:50
      539500 -- (-189.933) [-209.644] (-196.156) (-191.862) * [-208.413] (-191.822) (-198.254) (-198.630) (...0 remote chains...) -- 0:02:50
      540000 -- (-190.227) [-215.121] (-198.332) (-193.600) * [-210.128] (-201.708) (-196.327) (-200.424) (...0 remote chains...) -- 0:02:50

      Average standard deviation of split frequencies: 0.014438

      540500 -- (-194.779) [-212.886] (-195.360) (-195.101) * [-207.730] (-198.629) (-194.418) (-199.895) (...0 remote chains...) -- 0:02:50
      541000 -- (-198.038) [-213.307] (-194.282) (-195.578) * [-205.850] (-200.088) (-195.473) (-200.887) (...0 remote chains...) -- 0:02:49
      541500 -- (-199.171) [-208.117] (-194.104) (-197.378) * [-203.973] (-199.874) (-200.475) (-202.928) (...0 remote chains...) -- 0:02:49
      542000 -- (-197.438) [-206.896] (-196.862) (-189.510) * [-202.741] (-199.079) (-206.079) (-196.658) (...0 remote chains...) -- 0:02:49
      542500 -- (-197.974) [-209.231] (-191.401) (-199.597) * [-203.029] (-195.043) (-199.184) (-198.372) (...0 remote chains...) -- 0:02:49
      543000 -- (-197.952) [-213.992] (-194.604) (-199.351) * [-204.783] (-196.791) (-197.494) (-195.047) (...0 remote chains...) -- 0:02:49
      543500 -- (-196.727) [-210.526] (-201.042) (-190.827) * [-208.135] (-198.225) (-192.525) (-201.070) (...0 remote chains...) -- 0:02:48
      544000 -- (-200.782) [-208.507] (-202.968) (-191.623) * [-203.946] (-197.412) (-195.704) (-196.951) (...0 remote chains...) -- 0:02:48
      544500 -- (-196.487) [-210.566] (-201.770) (-189.444) * [-203.602] (-194.017) (-193.644) (-198.072) (...0 remote chains...) -- 0:02:48
      545000 -- (-201.219) [-207.338] (-199.058) (-190.237) * [-200.644] (-195.862) (-194.990) (-202.201) (...0 remote chains...) -- 0:02:50

      Average standard deviation of split frequencies: 0.014779

      545500 -- (-193.556) [-211.188] (-193.286) (-195.747) * [-206.332] (-196.902) (-198.034) (-194.406) (...0 remote chains...) -- 0:02:50
      546000 -- (-197.647) [-208.573] (-196.022) (-191.069) * [-204.947] (-195.109) (-202.943) (-197.176) (...0 remote chains...) -- 0:02:50
      546500 -- (-205.900) [-209.572] (-188.059) (-187.101) * [-210.418] (-195.731) (-208.349) (-188.035) (...0 remote chains...) -- 0:02:50
      547000 -- (-198.598) [-206.610] (-195.663) (-191.966) * [-213.314] (-195.848) (-200.623) (-192.773) (...0 remote chains...) -- 0:02:50
      547500 -- (-198.197) [-207.874] (-200.653) (-194.142) * [-209.973] (-191.052) (-207.304) (-198.624) (...0 remote chains...) -- 0:02:49
      548000 -- (-198.540) [-211.150] (-195.052) (-195.863) * [-212.956] (-189.058) (-203.702) (-192.632) (...0 remote chains...) -- 0:02:49
      548500 -- (-195.244) [-210.790] (-197.987) (-196.351) * [-215.703] (-191.539) (-205.849) (-193.618) (...0 remote chains...) -- 0:02:49
      549000 -- (-192.857) [-206.702] (-198.238) (-193.616) * [-210.470] (-189.841) (-202.527) (-190.143) (...0 remote chains...) -- 0:02:49
      549500 -- (-188.694) [-206.631] (-190.002) (-187.659) * [-211.113] (-199.556) (-198.774) (-195.581) (...0 remote chains...) -- 0:02:48
      550000 -- (-188.177) [-209.690] (-192.578) (-193.821) * [-213.969] (-199.256) (-199.335) (-198.513) (...0 remote chains...) -- 0:02:48

      Average standard deviation of split frequencies: 0.014679

      550500 -- (-189.516) [-206.220] (-200.668) (-192.099) * [-208.442] (-193.136) (-201.226) (-199.319) (...0 remote chains...) -- 0:02:48
      551000 -- (-188.120) [-208.515] (-199.216) (-194.885) * [-207.694] (-188.769) (-191.273) (-194.110) (...0 remote chains...) -- 0:02:48
      551500 -- (-189.700) [-210.021] (-197.657) (-197.199) * [-209.707] (-186.944) (-198.237) (-194.569) (...0 remote chains...) -- 0:02:48
      552000 -- (-191.123) [-207.267] (-195.766) (-192.283) * [-207.445] (-188.407) (-198.091) (-195.102) (...0 remote chains...) -- 0:02:47
      552500 -- (-194.699) [-204.625] (-193.462) (-189.881) * [-209.542] (-190.415) (-205.648) (-194.094) (...0 remote chains...) -- 0:02:47
      553000 -- (-204.358) [-211.530] (-193.435) (-190.112) * [-207.523] (-189.438) (-193.736) (-197.011) (...0 remote chains...) -- 0:02:47
      553500 -- (-197.753) [-208.534] (-191.487) (-189.427) * [-211.088] (-189.086) (-194.426) (-199.560) (...0 remote chains...) -- 0:02:47
      554000 -- (-195.928) [-205.551] (-198.121) (-192.281) * [-208.409] (-192.344) (-192.712) (-189.682) (...0 remote chains...) -- 0:02:49
      554500 -- (-201.296) [-209.847] (-195.551) (-200.151) * [-207.134] (-197.023) (-198.427) (-195.146) (...0 remote chains...) -- 0:02:49
      555000 -- (-192.506) [-211.709] (-194.195) (-193.395) * [-203.780] (-199.528) (-196.010) (-197.386) (...0 remote chains...) -- 0:02:49

      Average standard deviation of split frequencies: 0.014613

      555500 -- (-194.936) [-211.588] (-195.125) (-191.268) * (-205.515) (-195.328) (-194.749) [-190.322] (...0 remote chains...) -- 0:02:49
      556000 -- (-194.437) [-208.921] (-194.551) (-189.746) * [-203.893] (-193.762) (-195.373) (-193.873) (...0 remote chains...) -- 0:02:48
      556500 -- (-197.242) [-211.025] (-192.196) (-187.500) * [-204.235] (-195.775) (-200.524) (-194.400) (...0 remote chains...) -- 0:02:48
      557000 -- (-193.332) [-208.185] (-198.718) (-191.514) * (-202.203) (-193.928) (-197.763) [-193.042] (...0 remote chains...) -- 0:02:48
      557500 -- (-196.260) [-206.813] (-185.895) (-192.524) * [-202.564] (-194.792) (-195.886) (-197.129) (...0 remote chains...) -- 0:02:48
      558000 -- (-194.827) [-208.174] (-188.041) (-195.617) * [-199.775] (-198.915) (-198.152) (-197.836) (...0 remote chains...) -- 0:02:47
      558500 -- (-191.573) [-206.921] (-183.979) (-197.366) * [-202.741] (-198.458) (-196.083) (-195.668) (...0 remote chains...) -- 0:02:47
      559000 -- (-190.556) [-206.906] (-186.258) (-192.373) * [-203.934] (-194.618) (-201.862) (-194.590) (...0 remote chains...) -- 0:02:47
      559500 -- (-194.527) [-207.887] (-195.392) (-193.209) * [-203.510] (-198.562) (-195.952) (-200.233) (...0 remote chains...) -- 0:02:47
      560000 -- (-189.611) [-203.712] (-191.631) (-198.243) * [-212.426] (-196.771) (-201.742) (-192.229) (...0 remote chains...) -- 0:02:47

      Average standard deviation of split frequencies: 0.014676

      560500 -- (-189.705) [-202.218] (-191.771) (-204.490) * [-205.647] (-197.982) (-198.981) (-188.033) (...0 remote chains...) -- 0:02:46
      561000 -- (-192.523) [-206.633] (-195.234) (-206.714) * [-209.908] (-198.002) (-196.980) (-192.212) (...0 remote chains...) -- 0:02:46
      561500 -- (-194.408) [-205.759] (-199.899) (-201.976) * [-215.913] (-195.171) (-192.705) (-186.846) (...0 remote chains...) -- 0:02:46
      562000 -- (-195.659) [-203.907] (-203.694) (-202.827) * [-208.516] (-193.895) (-196.809) (-189.907) (...0 remote chains...) -- 0:02:46
      562500 -- (-194.426) [-212.092] (-198.913) (-195.260) * [-207.478] (-193.650) (-200.767) (-188.417) (...0 remote chains...) -- 0:02:46
      563000 -- (-188.785) [-206.954] (-198.861) (-193.553) * [-209.497] (-196.996) (-196.787) (-191.886) (...0 remote chains...) -- 0:02:48
      563500 -- (-186.871) [-208.676] (-193.312) (-191.625) * [-211.359] (-199.577) (-199.400) (-191.928) (...0 remote chains...) -- 0:02:48
      564000 -- (-192.267) [-204.409] (-195.919) (-200.901) * [-211.442] (-195.075) (-195.802) (-186.215) (...0 remote chains...) -- 0:02:48
      564500 -- (-191.435) [-204.934] (-204.338) (-195.238) * [-210.834] (-197.801) (-198.232) (-204.890) (...0 remote chains...) -- 0:02:47
      565000 -- (-195.732) [-203.027] (-197.556) (-200.500) * [-215.042] (-201.418) (-198.470) (-203.427) (...0 remote chains...) -- 0:02:47

      Average standard deviation of split frequencies: 0.014730

      565500 -- (-194.716) [-207.492] (-197.848) (-202.892) * [-213.870] (-202.704) (-204.278) (-200.429) (...0 remote chains...) -- 0:02:47
      566000 -- (-194.626) [-206.242] (-195.663) (-197.011) * [-218.095] (-198.461) (-195.934) (-196.169) (...0 remote chains...) -- 0:02:47
      566500 -- (-200.316) [-207.517] (-192.985) (-198.133) * [-213.307] (-203.016) (-202.602) (-194.635) (...0 remote chains...) -- 0:02:47
      567000 -- (-190.725) [-206.082] (-201.611) (-195.862) * [-211.958] (-203.567) (-188.673) (-186.789) (...0 remote chains...) -- 0:02:46
      567500 -- (-197.196) [-207.525] (-203.449) (-194.106) * [-211.425] (-197.934) (-193.704) (-192.283) (...0 remote chains...) -- 0:02:46
      568000 -- (-190.523) [-205.030] (-202.410) (-193.673) * [-215.357] (-199.686) (-194.012) (-192.098) (...0 remote chains...) -- 0:02:46
      568500 -- (-193.176) [-205.476] (-205.640) (-193.774) * [-211.043] (-198.058) (-186.686) (-193.137) (...0 remote chains...) -- 0:02:46
      569000 -- (-200.573) [-208.289] (-201.815) (-195.008) * [-212.990] (-194.538) (-186.402) (-188.028) (...0 remote chains...) -- 0:02:45
      569500 -- (-197.405) [-208.590] (-199.247) (-196.462) * [-214.212] (-194.520) (-188.919) (-188.920) (...0 remote chains...) -- 0:02:45
      570000 -- (-194.858) [-205.256] (-196.075) (-192.259) * [-213.569] (-191.758) (-191.845) (-189.582) (...0 remote chains...) -- 0:02:45

      Average standard deviation of split frequencies: 0.014491

      570500 -- (-194.454) [-207.218] (-195.041) (-196.700) * [-213.437] (-195.177) (-192.521) (-189.400) (...0 remote chains...) -- 0:02:45
      571000 -- (-197.876) [-205.728] (-194.802) (-200.209) * [-205.603] (-197.477) (-189.193) (-193.380) (...0 remote chains...) -- 0:02:45
      571500 -- (-194.992) [-201.399] (-195.637) (-192.226) * [-203.434] (-198.962) (-190.264) (-191.870) (...0 remote chains...) -- 0:02:44
      572000 -- (-193.947) [-203.335] (-192.310) (-190.509) * [-205.536] (-199.290) (-191.822) (-194.428) (...0 remote chains...) -- 0:02:47
      572500 -- (-196.635) [-208.979] (-192.674) (-193.919) * [-201.096] (-196.766) (-188.941) (-194.914) (...0 remote chains...) -- 0:02:47
      573000 -- (-194.974) [-208.766] (-193.297) (-196.449) * [-204.831] (-198.981) (-189.062) (-194.988) (...0 remote chains...) -- 0:02:46
      573500 -- (-202.456) [-208.702] (-198.389) (-192.683) * [-200.613] (-200.683) (-194.193) (-195.531) (...0 remote chains...) -- 0:02:46
      574000 -- (-203.543) [-215.601] (-199.468) (-199.325) * [-205.626] (-202.250) (-196.372) (-200.228) (...0 remote chains...) -- 0:02:46
      574500 -- (-199.329) [-214.196] (-195.087) (-192.176) * [-204.359] (-197.984) (-194.297) (-193.604) (...0 remote chains...) -- 0:02:46
      575000 -- (-195.092) [-213.648] (-199.881) (-195.307) * [-208.356] (-191.968) (-198.786) (-196.818) (...0 remote chains...) -- 0:02:46

      Average standard deviation of split frequencies: 0.014544

      575500 -- (-192.174) [-207.298] (-196.563) (-199.867) * [-207.271] (-189.611) (-195.815) (-198.508) (...0 remote chains...) -- 0:02:45
      576000 -- (-199.211) [-204.357] (-194.408) (-197.961) * [-203.414] (-188.797) (-200.100) (-193.274) (...0 remote chains...) -- 0:02:45
      576500 -- (-197.731) [-206.671] (-194.857) (-201.968) * [-207.582] (-191.927) (-194.759) (-193.130) (...0 remote chains...) -- 0:02:45
      577000 -- (-197.822) [-209.705] (-201.173) (-197.656) * [-205.415] (-189.886) (-196.888) (-193.326) (...0 remote chains...) -- 0:02:45
      577500 -- (-202.256) [-208.835] (-195.295) (-192.452) * [-208.455] (-187.260) (-194.201) (-195.884) (...0 remote chains...) -- 0:02:45
      578000 -- (-201.579) [-219.170] (-191.600) (-192.909) * [-208.531] (-191.160) (-191.795) (-196.225) (...0 remote chains...) -- 0:02:44
      578500 -- (-198.297) [-212.779] (-199.745) (-191.359) * [-206.889] (-198.436) (-191.603) (-195.519) (...0 remote chains...) -- 0:02:44
      579000 -- (-195.322) [-206.260] (-199.741) (-195.230) * [-209.124] (-196.640) (-200.276) (-194.139) (...0 remote chains...) -- 0:02:44
      579500 -- (-193.391) [-202.796] (-193.560) (-193.968) * [-210.699] (-190.741) (-197.892) (-195.348) (...0 remote chains...) -- 0:02:44
      580000 -- (-196.714) [-203.938] (-191.783) (-191.902) * [-212.228] (-188.773) (-199.100) (-193.406) (...0 remote chains...) -- 0:02:44

      Average standard deviation of split frequencies: 0.014804

      580500 -- (-202.076) [-210.709] (-193.865) (-186.604) * [-211.780] (-186.570) (-199.105) (-193.487) (...0 remote chains...) -- 0:02:43
      581000 -- (-198.676) [-210.869] (-194.310) (-192.146) * [-208.052] (-189.643) (-190.747) (-196.383) (...0 remote chains...) -- 0:02:46
      581500 -- (-203.935) [-206.979] (-195.469) (-195.301) * [-210.031] (-188.608) (-196.643) (-198.697) (...0 remote chains...) -- 0:02:45
      582000 -- (-195.784) (-202.774) [-197.438] (-195.977) * [-204.442] (-188.899) (-199.453) (-199.008) (...0 remote chains...) -- 0:02:45
      582500 -- (-194.816) [-200.587] (-199.774) (-199.808) * [-212.906] (-189.330) (-201.957) (-191.704) (...0 remote chains...) -- 0:02:45
      583000 -- (-198.684) [-206.787] (-193.279) (-197.013) * [-203.212] (-185.675) (-197.073) (-193.967) (...0 remote chains...) -- 0:02:45
      583500 -- (-191.229) [-213.916] (-192.217) (-200.278) * [-204.396] (-184.439) (-198.220) (-192.472) (...0 remote chains...) -- 0:02:45
      584000 -- (-190.843) [-200.674] (-190.343) (-190.490) * [-211.246] (-187.252) (-194.993) (-199.393) (...0 remote chains...) -- 0:02:44
      584500 -- (-189.007) [-200.489] (-192.488) (-192.170) * [-211.137] (-192.248) (-190.197) (-197.788) (...0 remote chains...) -- 0:02:44
      585000 -- (-191.673) [-205.060] (-189.139) (-192.007) * [-206.292] (-199.235) (-197.925) (-192.213) (...0 remote chains...) -- 0:02:44

      Average standard deviation of split frequencies: 0.014756

      585500 -- (-193.640) [-204.467] (-189.757) (-193.546) * [-208.559] (-196.616) (-192.150) (-188.962) (...0 remote chains...) -- 0:02:44
      586000 -- (-194.469) [-209.930] (-195.529) (-205.036) * [-208.920] (-204.073) (-197.018) (-191.858) (...0 remote chains...) -- 0:02:44
      586500 -- (-198.869) [-203.171] (-200.534) (-193.547) * [-210.637] (-193.936) (-189.761) (-190.717) (...0 remote chains...) -- 0:02:43
      587000 -- (-193.256) [-207.516] (-196.664) (-188.817) * [-213.750] (-195.378) (-198.899) (-194.153) (...0 remote chains...) -- 0:02:43
      587500 -- (-191.408) [-205.161] (-196.054) (-193.084) * [-205.132] (-197.657) (-192.942) (-192.610) (...0 remote chains...) -- 0:02:43
      588000 -- (-193.077) [-208.993] (-199.253) (-197.371) * [-205.379] (-199.766) (-191.336) (-195.493) (...0 remote chains...) -- 0:02:43
      588500 -- (-194.540) [-204.743] (-199.990) (-195.733) * [-210.394] (-198.094) (-191.831) (-191.847) (...0 remote chains...) -- 0:02:43
      589000 -- (-191.562) [-203.873] (-197.329) (-193.168) * [-209.085] (-198.388) (-199.112) (-198.374) (...0 remote chains...) -- 0:02:42
      589500 -- (-195.404) [-204.163] (-200.018) (-197.097) * [-209.055] (-203.716) (-197.381) (-196.083) (...0 remote chains...) -- 0:02:42
      590000 -- (-190.621) [-202.041] (-193.445) (-194.004) * [-203.000] (-206.309) (-191.105) (-197.198) (...0 remote chains...) -- 0:02:44

      Average standard deviation of split frequencies: 0.014480

      590500 -- (-196.897) [-203.994] (-190.999) (-197.870) * [-203.465] (-200.046) (-190.588) (-195.306) (...0 remote chains...) -- 0:02:44
      591000 -- (-196.952) [-205.970] (-195.960) (-197.016) * [-204.483] (-199.853) (-191.167) (-194.605) (...0 remote chains...) -- 0:02:44
      591500 -- (-199.856) [-210.459] (-198.415) (-194.474) * [-206.081] (-200.555) (-196.635) (-194.814) (...0 remote chains...) -- 0:02:44
      592000 -- (-198.112) [-207.114] (-191.744) (-192.314) * [-209.089] (-196.220) (-190.472) (-195.794) (...0 remote chains...) -- 0:02:44
      592500 -- (-194.548) [-212.590] (-194.385) (-195.879) * [-200.825] (-194.599) (-190.459) (-198.579) (...0 remote chains...) -- 0:02:43
      593000 -- (-199.334) [-212.310] (-193.472) (-194.028) * [-203.906] (-193.801) (-189.596) (-195.914) (...0 remote chains...) -- 0:02:43
      593500 -- (-196.087) [-205.295] (-191.954) (-197.437) * [-205.527] (-194.599) (-194.280) (-192.855) (...0 remote chains...) -- 0:02:43
      594000 -- (-193.739) [-202.931] (-190.994) (-196.620) * [-206.098] (-196.586) (-200.028) (-188.440) (...0 remote chains...) -- 0:02:43
      594500 -- (-194.109) [-207.561] (-193.226) (-197.703) * [-199.639] (-198.450) (-193.124) (-189.853) (...0 remote chains...) -- 0:02:43
      595000 -- (-195.523) [-204.219] (-200.735) (-196.717) * [-209.177] (-195.318) (-191.596) (-187.990) (...0 remote chains...) -- 0:02:42

      Average standard deviation of split frequencies: 0.015261

      595500 -- (-197.464) [-204.040] (-194.673) (-195.349) * [-209.288] (-192.831) (-188.967) (-187.974) (...0 remote chains...) -- 0:02:42
      596000 -- (-197.431) [-208.785] (-190.986) (-195.006) * [-207.487] (-195.544) (-199.507) (-193.858) (...0 remote chains...) -- 0:02:42
      596500 -- (-200.392) [-209.066] (-190.740) (-195.733) * (-205.985) (-193.119) (-194.445) [-187.295] (...0 remote chains...) -- 0:02:42
      597000 -- (-193.494) [-217.037] (-189.345) (-192.991) * [-203.258] (-194.693) (-198.401) (-190.531) (...0 remote chains...) -- 0:02:42
      597500 -- (-192.079) [-214.904] (-193.316) (-193.392) * [-205.285] (-195.268) (-196.118) (-191.412) (...0 remote chains...) -- 0:02:41
      598000 -- (-192.263) [-214.380] (-191.787) (-196.676) * [-205.652] (-198.261) (-197.733) (-198.648) (...0 remote chains...) -- 0:02:41
      598500 -- (-190.629) [-205.165] (-197.888) (-193.323) * [-207.288] (-197.363) (-196.560) (-196.447) (...0 remote chains...) -- 0:02:41
      599000 -- (-191.959) [-204.805] (-198.110) (-189.923) * [-205.464] (-197.616) (-192.483) (-199.680) (...0 remote chains...) -- 0:02:43
      599500 -- (-198.100) [-206.019] (-199.201) (-191.061) * [-204.202] (-200.957) (-198.439) (-194.810) (...0 remote chains...) -- 0:02:43
      600000 -- (-191.402) [-210.452] (-192.463) (-191.795) * [-204.495] (-198.624) (-201.207) (-191.970) (...0 remote chains...) -- 0:02:43

      Average standard deviation of split frequencies: 0.015405

      600500 -- (-195.394) [-206.532] (-196.775) (-196.012) * [-204.224] (-200.826) (-194.177) (-195.262) (...0 remote chains...) -- 0:02:43
      601000 -- (-199.801) [-207.456] (-197.371) (-193.451) * [-206.731] (-194.085) (-196.261) (-190.652) (...0 remote chains...) -- 0:02:42
      601500 -- (-197.551) [-210.986] (-200.777) (-195.420) * [-203.038] (-195.577) (-195.507) (-195.188) (...0 remote chains...) -- 0:02:42
      602000 -- (-197.930) [-209.565] (-198.147) (-191.611) * [-207.062] (-192.999) (-207.919) (-188.369) (...0 remote chains...) -- 0:02:42
      602500 -- (-197.337) [-208.837] (-193.132) (-195.610) * [-207.074] (-193.803) (-201.333) (-191.871) (...0 remote chains...) -- 0:02:42
      603000 -- (-196.673) [-202.668] (-194.734) (-190.282) * [-211.272] (-188.636) (-201.021) (-196.721) (...0 remote chains...) -- 0:02:42
      603500 -- (-204.534) [-211.463] (-190.557) (-189.938) * [-208.843] (-192.338) (-197.182) (-194.371) (...0 remote chains...) -- 0:02:41
      604000 -- (-203.457) [-209.654] (-192.982) (-189.426) * [-213.180] (-196.015) (-192.876) (-188.547) (...0 remote chains...) -- 0:02:41
      604500 -- (-203.605) [-214.412] (-196.193) (-193.436) * [-205.817] (-199.136) (-196.561) (-187.997) (...0 remote chains...) -- 0:02:41
      605000 -- (-198.375) [-216.260] (-192.804) (-201.716) * [-206.677] (-196.826) (-199.676) (-189.088) (...0 remote chains...) -- 0:02:41

      Average standard deviation of split frequencies: 0.015647

      605500 -- (-205.906) [-211.226] (-193.631) (-200.979) * [-205.611] (-195.064) (-196.234) (-192.031) (...0 remote chains...) -- 0:02:41
      606000 -- (-197.833) [-213.033] (-190.974) (-193.820) * [-208.130] (-194.448) (-192.671) (-189.379) (...0 remote chains...) -- 0:02:41
      606500 -- (-194.608) [-209.010] (-194.523) (-192.857) * [-210.132] (-194.689) (-194.990) (-190.794) (...0 remote chains...) -- 0:02:40
      607000 -- (-200.007) [-213.511] (-192.339) (-195.061) * [-204.347] (-189.881) (-203.524) (-191.429) (...0 remote chains...) -- 0:02:40
      607500 -- (-199.071) [-207.559] (-189.553) (-197.152) * [-210.125] (-190.484) (-210.726) (-186.871) (...0 remote chains...) -- 0:02:40
      608000 -- (-192.698) [-211.746] (-187.999) (-193.645) * [-210.089] (-187.103) (-204.399) (-189.996) (...0 remote chains...) -- 0:02:42
      608500 -- (-196.664) [-210.083] (-196.845) (-190.737) * [-210.466] (-203.317) (-202.991) (-187.502) (...0 remote chains...) -- 0:02:42
      609000 -- (-197.126) [-214.429] (-197.071) (-194.087) * [-205.467] (-191.859) (-192.962) (-201.303) (...0 remote chains...) -- 0:02:42
      609500 -- (-195.288) [-209.808] (-197.318) (-193.668) * [-202.889] (-197.160) (-193.413) (-197.503) (...0 remote chains...) -- 0:02:41
      610000 -- (-202.870) [-202.937] (-188.267) (-193.760) * [-203.510] (-196.282) (-196.959) (-196.481) (...0 remote chains...) -- 0:02:41

      Average standard deviation of split frequencies: 0.015643

      610500 -- (-198.398) [-208.000] (-191.670) (-196.309) * [-204.594] (-190.531) (-205.365) (-196.211) (...0 remote chains...) -- 0:02:41
      611000 -- (-197.729) [-201.960] (-195.405) (-197.183) * [-204.590] (-193.748) (-195.940) (-196.335) (...0 remote chains...) -- 0:02:41
      611500 -- (-204.039) [-206.082] (-195.904) (-199.773) * [-205.617] (-193.940) (-195.060) (-199.029) (...0 remote chains...) -- 0:02:41
      612000 -- (-198.463) [-204.989] (-195.519) (-191.611) * [-208.869] (-189.441) (-193.165) (-197.040) (...0 remote chains...) -- 0:02:41
      612500 -- (-199.157) [-208.780] (-193.105) (-196.643) * [-212.691] (-189.330) (-197.728) (-197.014) (...0 remote chains...) -- 0:02:40
      613000 -- (-199.283) [-210.608] (-194.520) (-194.305) * [-213.249] (-196.450) (-198.932) (-199.314) (...0 remote chains...) -- 0:02:40
      613500 -- (-197.553) [-209.842] (-193.772) (-194.694) * [-209.045] (-195.720) (-196.387) (-199.842) (...0 remote chains...) -- 0:02:40
      614000 -- (-202.675) [-208.180] (-194.716) (-193.131) * [-208.127] (-201.180) (-195.792) (-196.901) (...0 remote chains...) -- 0:02:40
      614500 -- (-202.610) [-205.079] (-194.414) (-189.008) * [-213.115] (-197.550) (-192.694) (-203.864) (...0 remote chains...) -- 0:02:40
      615000 -- (-198.537) [-207.064] (-192.814) (-192.634) * [-216.730] (-205.584) (-194.851) (-198.136) (...0 remote chains...) -- 0:02:39

      Average standard deviation of split frequencies: 0.015463

      615500 -- (-202.617) [-208.731] (-189.906) (-192.129) * [-215.618] (-208.066) (-189.647) (-207.544) (...0 remote chains...) -- 0:02:39
      616000 -- (-207.204) [-209.427] (-186.542) (-190.092) * [-211.734] (-201.673) (-192.704) (-204.947) (...0 remote chains...) -- 0:02:39
      616500 -- (-202.603) [-209.107] (-189.915) (-193.225) * [-209.472] (-202.362) (-190.850) (-198.793) (...0 remote chains...) -- 0:02:39
      617000 -- (-202.496) [-202.692] (-190.691) (-189.728) * [-213.734] (-193.595) (-195.686) (-200.122) (...0 remote chains...) -- 0:02:41
      617500 -- (-204.846) [-203.088] (-196.554) (-192.558) * [-206.903] (-196.048) (-198.454) (-195.038) (...0 remote chains...) -- 0:02:41
      618000 -- (-200.434) [-205.205] (-188.890) (-190.954) * [-204.258] (-197.410) (-202.133) (-192.915) (...0 remote chains...) -- 0:02:41
      618500 -- (-201.566) [-205.298] (-189.812) (-190.076) * [-203.706] (-198.329) (-210.890) (-194.615) (...0 remote chains...) -- 0:02:40
      619000 -- (-198.532) [-201.588] (-198.552) (-193.388) * [-208.969] (-197.356) (-201.377) (-195.831) (...0 remote chains...) -- 0:02:40
      619500 -- (-204.050) [-204.399] (-197.123) (-190.633) * [-201.608] (-202.486) (-195.025) (-199.153) (...0 remote chains...) -- 0:02:40
      620000 -- (-205.329) [-209.566] (-194.553) (-190.560) * [-203.343] (-195.308) (-193.597) (-199.816) (...0 remote chains...) -- 0:02:40

      Average standard deviation of split frequencies: 0.015079

      620500 -- (-206.636) [-206.356] (-201.041) (-192.989) * [-202.290] (-197.265) (-191.168) (-193.890) (...0 remote chains...) -- 0:02:40
      621000 -- (-201.607) [-206.003] (-207.877) (-199.508) * [-204.794] (-205.732) (-192.214) (-194.284) (...0 remote chains...) -- 0:02:39
      621500 -- (-209.592) [-209.229] (-205.639) (-190.316) * [-209.202] (-194.727) (-192.540) (-198.429) (...0 remote chains...) -- 0:02:39
      622000 -- (-207.031) [-209.214] (-199.079) (-203.197) * [-208.368] (-196.144) (-192.249) (-200.412) (...0 remote chains...) -- 0:02:39
      622500 -- (-205.077) [-204.156] (-192.710) (-207.055) * [-202.605] (-199.220) (-192.264) (-204.818) (...0 remote chains...) -- 0:02:39
      623000 -- (-200.551) [-209.714] (-192.933) (-195.252) * [-200.784] (-197.946) (-201.543) (-207.112) (...0 remote chains...) -- 0:02:39
      623500 -- (-196.575) [-210.020] (-199.686) (-190.761) * [-209.700] (-193.483) (-196.127) (-209.853) (...0 remote chains...) -- 0:02:38
      624000 -- (-197.410) [-206.693] (-193.597) (-191.540) * [-205.161] (-193.110) (-194.635) (-203.023) (...0 remote chains...) -- 0:02:38
      624500 -- (-199.259) [-208.570] (-195.131) (-193.240) * [-206.187] (-194.733) (-193.095) (-203.916) (...0 remote chains...) -- 0:02:38
      625000 -- (-197.700) [-208.804] (-199.116) (-192.506) * [-214.023] (-194.277) (-190.584) (-200.760) (...0 remote chains...) -- 0:02:38

      Average standard deviation of split frequencies: 0.014574

      625500 -- (-195.935) [-201.717] (-192.612) (-189.561) * [-211.338] (-201.240) (-191.053) (-201.964) (...0 remote chains...) -- 0:02:38
      626000 -- (-199.697) [-204.720] (-196.225) (-187.605) * [-205.113] (-205.124) (-186.369) (-200.958) (...0 remote chains...) -- 0:02:38
      626500 -- (-200.641) [-205.329] (-192.764) (-193.891) * [-209.741] (-193.628) (-186.905) (-203.409) (...0 remote chains...) -- 0:02:40
      627000 -- (-192.555) [-205.938] (-193.123) (-192.804) * [-208.585] (-200.938) (-186.165) (-203.985) (...0 remote chains...) -- 0:02:39
      627500 -- (-198.934) [-203.246] (-201.659) (-192.300) * [-207.219] (-198.797) (-190.551) (-203.949) (...0 remote chains...) -- 0:02:39
      628000 -- (-210.514) [-202.764] (-199.066) (-195.689) * [-207.313] (-189.229) (-195.169) (-212.686) (...0 remote chains...) -- 0:02:39
      628500 -- (-202.698) [-202.188] (-200.224) (-193.147) * [-207.411] (-191.236) (-197.127) (-202.385) (...0 remote chains...) -- 0:02:39
      629000 -- (-198.806) [-203.304] (-198.564) (-193.043) * [-208.076] (-196.158) (-195.546) (-204.166) (...0 remote chains...) -- 0:02:39
      629500 -- (-198.074) [-205.568] (-194.269) (-190.161) * [-205.356] (-194.617) (-204.420) (-210.862) (...0 remote chains...) -- 0:02:38
      630000 -- (-202.583) [-201.851] (-190.521) (-198.829) * [-204.621] (-192.923) (-195.185) (-208.284) (...0 remote chains...) -- 0:02:38

      Average standard deviation of split frequencies: 0.014839

      630500 -- (-203.317) [-210.130] (-192.537) (-195.245) * [-206.778] (-193.990) (-202.166) (-203.630) (...0 remote chains...) -- 0:02:38
      631000 -- (-204.474) [-205.311] (-196.123) (-191.411) * [-206.632] (-195.818) (-201.252) (-203.498) (...0 remote chains...) -- 0:02:38
      631500 -- (-200.312) [-205.700] (-197.048) (-194.662) * [-210.713] (-195.674) (-197.978) (-209.922) (...0 remote chains...) -- 0:02:38
      632000 -- (-193.460) [-209.111] (-192.156) (-189.309) * [-207.555] (-189.902) (-205.788) (-208.676) (...0 remote chains...) -- 0:02:38
      632500 -- (-199.756) [-211.728] (-191.048) (-189.304) * [-208.897] (-192.349) (-199.897) (-208.233) (...0 remote chains...) -- 0:02:37
      633000 -- (-192.179) [-208.154] (-192.946) (-189.561) * [-212.489] (-191.186) (-204.455) (-205.492) (...0 remote chains...) -- 0:02:37
      633500 -- (-194.519) [-208.414] (-191.390) (-195.927) * [-209.646] (-189.343) (-199.351) (-207.759) (...0 remote chains...) -- 0:02:37
      634000 -- (-206.536) [-205.558] (-189.057) (-198.792) * [-211.130] (-190.431) (-197.500) (-211.270) (...0 remote chains...) -- 0:02:37
      634500 -- (-203.057) [-207.445] (-195.362) (-200.251) * [-203.639] (-190.298) (-197.010) (-209.146) (...0 remote chains...) -- 0:02:37
      635000 -- (-196.660) [-203.052] (-194.954) (-202.744) * [-200.309] (-191.145) (-195.270) (-208.917) (...0 remote chains...) -- 0:02:36

      Average standard deviation of split frequencies: 0.014606

      635500 -- (-198.764) [-208.686] (-194.038) (-192.077) * [-202.506] (-186.443) (-199.788) (-207.632) (...0 remote chains...) -- 0:02:38
      636000 -- (-208.008) [-206.648] (-191.702) (-190.023) * [-209.072] (-188.580) (-195.843) (-204.950) (...0 remote chains...) -- 0:02:38
      636500 -- (-203.273) [-203.828] (-191.468) (-192.523) * [-206.447] (-191.808) (-193.315) (-202.706) (...0 remote chains...) -- 0:02:38
      637000 -- (-209.084) [-205.231] (-188.806) (-195.741) * [-201.016] (-198.593) (-196.007) (-204.543) (...0 remote chains...) -- 0:02:38
      637500 -- (-199.976) [-208.949] (-186.730) (-192.043) * [-208.812] (-190.774) (-193.171) (-203.106) (...0 remote chains...) -- 0:02:38
      638000 -- (-206.014) [-215.210] (-186.772) (-188.489) * [-208.893] (-194.276) (-194.660) (-205.164) (...0 remote chains...) -- 0:02:37
      638500 -- (-201.100) [-206.495] (-190.456) (-193.502) * [-210.518] (-197.915) (-200.440) (-202.291) (...0 remote chains...) -- 0:02:37
      639000 -- (-198.255) [-207.358] (-198.087) (-195.579) * [-207.943] (-187.094) (-192.669) (-209.937) (...0 remote chains...) -- 0:02:37
      639500 -- (-204.790) [-211.000] (-192.076) (-194.244) * [-202.142] (-186.086) (-193.909) (-211.411) (...0 remote chains...) -- 0:02:37
      640000 -- (-207.945) [-210.014] (-196.291) (-188.024) * [-204.700] (-187.015) (-192.391) (-206.172) (...0 remote chains...) -- 0:02:37

      Average standard deviation of split frequencies: 0.015127

      640500 -- (-199.379) [-209.936] (-194.948) (-187.572) * [-201.971] (-192.888) (-198.945) (-202.797) (...0 remote chains...) -- 0:02:37
      641000 -- (-203.878) [-212.528] (-193.356) (-196.680) * [-204.290] (-193.952) (-197.083) (-206.255) (...0 remote chains...) -- 0:02:36
      641500 -- (-202.418) [-212.189] (-200.653) (-186.939) * [-210.234] (-192.628) (-204.177) (-207.727) (...0 remote chains...) -- 0:02:36
      642000 -- (-197.788) [-207.536] (-191.765) (-188.175) * [-206.622] (-188.140) (-198.399) (-210.953) (...0 remote chains...) -- 0:02:36
      642500 -- (-190.706) [-209.337] (-189.588) (-186.985) * [-206.559] (-192.744) (-190.376) (-212.582) (...0 remote chains...) -- 0:02:36
      643000 -- (-196.986) [-212.558] (-193.665) (-190.016) * [-204.086] (-198.001) (-190.745) (-208.452) (...0 remote chains...) -- 0:02:36
      643500 -- (-199.057) [-213.134] (-192.950) (-191.818) * [-206.768] (-198.282) (-193.012) (-204.795) (...0 remote chains...) -- 0:02:35
      644000 -- (-204.612) [-206.021] (-194.966) (-195.699) * [-209.717] (-196.348) (-194.495) (-212.235) (...0 remote chains...) -- 0:02:37
      644500 -- (-200.221) [-205.750] (-193.287) (-194.824) * [-209.085] (-195.569) (-196.073) (-210.281) (...0 remote chains...) -- 0:02:37
      645000 -- (-199.378) [-212.714] (-196.584) (-196.320) * [-206.518] (-187.394) (-195.194) (-203.344) (...0 remote chains...) -- 0:02:37

      Average standard deviation of split frequencies: 0.014874

      645500 -- (-203.279) [-205.430] (-199.802) (-194.634) * [-207.686] (-192.171) (-205.670) (-208.841) (...0 remote chains...) -- 0:02:37
      646000 -- (-202.063) [-204.986] (-193.558) (-191.019) * [-207.256] (-192.606) (-205.502) (-206.815) (...0 remote chains...) -- 0:02:37
      646500 -- (-203.444) [-211.500] (-191.006) (-196.178) * [-215.444] (-193.497) (-209.925) (-208.609) (...0 remote chains...) -- 0:02:37
      647000 -- (-195.407) [-209.354] (-190.785) (-194.334) * [-212.946] (-191.003) (-205.202) (-206.831) (...0 remote chains...) -- 0:02:36
      647500 -- (-193.779) [-205.708] (-189.875) (-194.213) * [-209.002] (-193.094) (-205.507) (-209.981) (...0 remote chains...) -- 0:02:36
      648000 -- (-196.487) [-212.184] (-197.400) (-196.859) * [-209.733] (-194.822) (-208.737) (-209.542) (...0 remote chains...) -- 0:02:36
      648500 -- (-197.882) [-204.840] (-194.304) (-193.321) * [-204.018] (-195.014) (-202.297) (-215.261) (...0 remote chains...) -- 0:02:36
      649000 -- (-195.028) [-203.926] (-199.370) (-194.511) * [-204.974] (-197.456) (-198.967) (-208.841) (...0 remote chains...) -- 0:02:36
      649500 -- (-194.503) [-204.764] (-190.767) (-207.193) * [-205.681] (-197.497) (-200.583) (-213.100) (...0 remote chains...) -- 0:02:35
      650000 -- (-193.097) [-206.215] (-190.391) (-193.961) * [-204.222] (-194.829) (-194.526) (-218.163) (...0 remote chains...) -- 0:02:35

      Average standard deviation of split frequencies: 0.014596

      650500 -- (-193.275) [-206.226] (-190.387) (-191.465) * [-209.445] (-196.994) (-197.539) (-207.915) (...0 remote chains...) -- 0:02:35
      651000 -- (-187.957) [-208.208] (-193.963) (-191.313) * [-207.017] (-194.845) (-196.129) (-210.549) (...0 remote chains...) -- 0:02:35
      651500 -- (-189.976) [-208.436] (-189.275) (-189.355) * [-203.349] (-205.987) (-206.601) (-202.741) (...0 remote chains...) -- 0:02:35
      652000 -- (-195.768) [-204.529] (-190.265) (-189.044) * [-205.312] (-197.665) (-202.978) (-209.065) (...0 remote chains...) -- 0:02:35
      652500 -- (-198.499) [-204.562] (-195.181) (-194.260) * [-202.590] (-202.191) (-203.733) (-208.185) (...0 remote chains...) -- 0:02:34
      653000 -- (-199.948) [-201.735] (-197.708) (-194.897) * [-203.964] (-202.899) (-198.224) (-205.673) (...0 remote chains...) -- 0:02:34
      653500 -- (-199.220) [-204.516] (-191.690) (-194.048) * [-206.247] (-199.422) (-194.392) (-208.266) (...0 remote chains...) -- 0:02:36
      654000 -- (-196.428) [-205.861] (-197.578) (-196.264) * [-209.083] (-200.120) (-193.737) (-213.751) (...0 remote chains...) -- 0:02:36
      654500 -- (-193.223) [-205.330] (-188.828) (-192.548) * [-206.588] (-200.118) (-202.703) (-216.399) (...0 remote chains...) -- 0:02:36
      655000 -- (-193.396) [-205.345] (-190.032) (-187.989) * [-209.329] (-193.470) (-200.764) (-205.196) (...0 remote chains...) -- 0:02:36

      Average standard deviation of split frequencies: 0.014478

      655500 -- (-194.575) [-206.344] (-192.189) (-186.541) * [-212.815] (-195.716) (-198.203) (-212.039) (...0 remote chains...) -- 0:02:35
      656000 -- (-194.550) [-207.011] (-193.329) (-190.392) * [-208.907] (-189.938) (-200.312) (-213.767) (...0 remote chains...) -- 0:02:35
      656500 -- (-190.038) [-205.048] (-194.024) (-190.533) * [-203.603] (-198.397) (-199.553) (-204.374) (...0 remote chains...) -- 0:02:35
      657000 -- (-193.330) [-207.968] (-192.882) (-193.508) * [-208.374] (-203.332) (-198.498) (-206.903) (...0 remote chains...) -- 0:02:35
      657500 -- (-195.725) [-206.121] (-200.549) (-205.227) * [-209.787] (-198.111) (-194.398) (-205.197) (...0 remote chains...) -- 0:02:35
      658000 -- (-191.900) [-200.915] (-193.415) (-196.447) * [-211.619] (-208.107) (-200.233) (-202.509) (...0 remote chains...) -- 0:02:35
      658500 -- (-193.076) [-200.760] (-194.195) (-196.602) * [-209.348] (-208.642) (-192.949) (-209.168) (...0 remote chains...) -- 0:02:34
      659000 -- (-195.841) [-204.210] (-194.955) (-196.305) * [-217.519] (-207.477) (-188.825) (-206.020) (...0 remote chains...) -- 0:02:34
      659500 -- (-194.853) [-202.852] (-187.484) (-199.087) * [-213.918] (-210.412) (-186.848) (-207.926) (...0 remote chains...) -- 0:02:34
      660000 -- (-191.174) [-207.471] (-186.017) (-197.734) * [-212.142] (-204.372) (-187.296) (-204.735) (...0 remote chains...) -- 0:02:34

      Average standard deviation of split frequencies: 0.013893

      660500 -- (-193.084) [-208.320] (-192.502) (-194.518) * [-213.743] (-203.237) (-187.681) (-207.408) (...0 remote chains...) -- 0:02:34
      661000 -- (-197.573) [-199.090] (-188.429) (-192.881) * [-210.245] (-202.254) (-188.955) (-206.448) (...0 remote chains...) -- 0:02:33
      661500 -- (-201.113) [-204.560] (-196.327) (-189.201) * [-208.502] (-199.778) (-185.786) (-207.220) (...0 remote chains...) -- 0:02:33
      662000 -- (-197.037) [-200.902] (-195.650) (-188.976) * [-203.783] (-206.813) (-186.625) (-205.126) (...0 remote chains...) -- 0:02:33
      662500 -- (-200.553) [-202.837] (-191.337) (-194.342) * [-202.334] (-201.321) (-186.999) (-207.205) (...0 remote chains...) -- 0:02:35
      663000 -- (-199.410) [-205.214] (-194.113) (-198.278) * [-204.692] (-198.073) (-192.362) (-206.111) (...0 remote chains...) -- 0:02:35
      663500 -- (-200.146) [-209.550] (-185.811) (-191.738) * [-202.667] (-204.121) (-194.422) (-208.167) (...0 remote chains...) -- 0:02:35
      664000 -- (-199.272) [-213.186] (-193.718) (-195.090) * [-206.119] (-210.551) (-190.069) (-207.596) (...0 remote chains...) -- 0:02:34
      664500 -- (-202.142) [-204.134] (-191.406) (-199.766) * [-203.402] (-209.659) (-191.733) (-207.025) (...0 remote chains...) -- 0:02:34
      665000 -- (-196.839) [-200.740] (-194.373) (-198.337) * [-209.916] (-198.125) (-193.718) (-208.926) (...0 remote chains...) -- 0:02:34

      Average standard deviation of split frequencies: 0.013615

      665500 -- (-200.597) [-204.898] (-194.962) (-201.128) * [-211.075] (-203.540) (-194.488) (-204.827) (...0 remote chains...) -- 0:02:34
      666000 -- (-198.704) [-205.832] (-189.841) (-200.189) * [-202.642] (-202.554) (-195.485) (-203.572) (...0 remote chains...) -- 0:02:34
      666500 -- (-198.171) [-205.556] (-193.046) (-199.323) * [-201.057] (-199.203) (-193.488) (-199.435) (...0 remote chains...) -- 0:02:34
      667000 -- (-200.133) [-207.435] (-192.544) (-194.618) * [-201.513] (-198.484) (-197.603) (-207.314) (...0 remote chains...) -- 0:02:33
      667500 -- (-200.631) [-203.286] (-187.656) (-195.204) * [-205.247] (-199.186) (-200.752) (-206.193) (...0 remote chains...) -- 0:02:33
      668000 -- (-202.955) [-204.046] (-188.497) (-196.733) * [-204.188] (-197.342) (-204.781) (-209.307) (...0 remote chains...) -- 0:02:33
      668500 -- (-202.048) [-203.540] (-189.921) (-202.734) * [-207.991] (-197.845) (-206.498) (-209.378) (...0 remote chains...) -- 0:02:33
      669000 -- (-196.037) [-210.500] (-193.294) (-199.579) * [-209.687] (-198.959) (-196.989) (-213.115) (...0 remote chains...) -- 0:02:33
      669500 -- (-197.875) [-209.164] (-191.435) (-206.107) * [-206.915] (-200.965) (-195.009) (-212.794) (...0 remote chains...) -- 0:02:33
      670000 -- (-201.358) [-210.386] (-187.260) (-196.327) * [-204.042] (-195.058) (-203.847) (-213.172) (...0 remote chains...) -- 0:02:32

      Average standard deviation of split frequencies: 0.013065

      670500 -- (-198.370) [-206.872] (-192.742) (-195.369) * [-205.204] (-193.840) (-195.870) (-209.287) (...0 remote chains...) -- 0:02:32
      671000 -- (-202.166) [-215.894] (-202.779) (-198.123) * [-204.901] (-199.374) (-198.739) (-212.180) (...0 remote chains...) -- 0:02:32
      671500 -- (-209.478) [-213.541] (-197.061) (-190.780) * [-208.429] (-199.140) (-197.898) (-214.208) (...0 remote chains...) -- 0:02:34
      672000 -- (-197.251) [-213.151] (-201.661) (-188.359) * [-212.087] (-196.702) (-195.147) (-207.629) (...0 remote chains...) -- 0:02:34
      672500 -- (-197.861) [-207.648] (-200.177) (-189.949) * [-206.371] (-198.368) (-199.629) (-209.981) (...0 remote chains...) -- 0:02:33
      673000 -- (-202.102) [-209.535] (-196.344) (-190.593) * [-209.064] (-194.767) (-192.767) (-203.290) (...0 remote chains...) -- 0:02:33
      673500 -- (-208.421) [-208.631] (-195.248) (-194.574) * [-203.681] (-196.204) (-197.418) (-206.477) (...0 remote chains...) -- 0:02:33
      674000 -- (-203.086) [-209.125] (-196.623) (-196.612) * [-205.406] (-190.375) (-190.722) (-209.632) (...0 remote chains...) -- 0:02:33
      674500 -- (-206.676) [-207.488] (-196.625) (-194.379) * [-212.773] (-188.649) (-194.856) (-206.386) (...0 remote chains...) -- 0:02:33
      675000 -- (-200.871) [-209.265] (-192.769) (-202.343) * [-208.552] (-196.221) (-193.289) (-211.467) (...0 remote chains...) -- 0:02:33

      Average standard deviation of split frequencies: 0.013044

      675500 -- (-199.552) (-206.879) [-192.075] (-200.719) * [-204.385] (-197.355) (-193.769) (-210.850) (...0 remote chains...) -- 0:02:32
      676000 -- (-202.100) [-209.185] (-196.118) (-199.217) * [-212.553] (-197.921) (-200.002) (-217.375) (...0 remote chains...) -- 0:02:32
      676500 -- (-197.262) [-205.760] (-189.434) (-202.379) * [-207.490] (-190.531) (-195.208) (-220.334) (...0 remote chains...) -- 0:02:32
      677000 -- (-197.223) [-205.502] (-192.698) (-193.132) * [-212.471] (-189.159) (-201.383) (-219.742) (...0 remote chains...) -- 0:02:32
      677500 -- (-194.558) [-205.792] (-199.083) (-193.800) * [-208.096] (-189.048) (-201.192) (-217.312) (...0 remote chains...) -- 0:02:32
      678000 -- (-200.426) [-207.717] (-195.147) (-199.078) * [-213.077] (-188.847) (-197.483) (-211.137) (...0 remote chains...) -- 0:02:32
      678500 -- (-196.000) [-206.546] (-201.051) (-196.188) * [-211.919] (-205.333) (-197.944) (-202.975) (...0 remote chains...) -- 0:02:31
      679000 -- (-196.146) [-206.902] (-187.557) (-200.386) * [-204.572] (-199.820) (-197.808) (-209.927) (...0 remote chains...) -- 0:02:31
      679500 -- (-198.609) [-202.010] (-192.275) (-198.193) * [-204.044] (-201.985) (-198.127) (-210.983) (...0 remote chains...) -- 0:02:31
      680000 -- (-196.237) [-203.691] (-194.046) (-199.370) * [-205.599] (-201.705) (-194.621) (-218.513) (...0 remote chains...) -- 0:02:31

      Average standard deviation of split frequencies: 0.013098

      680500 -- (-196.048) [-212.355] (-196.418) (-199.684) * [-206.830] (-198.991) (-196.730) (-205.576) (...0 remote chains...) -- 0:02:33
      681000 -- (-195.172) [-210.611] (-187.581) (-196.317) * [-208.592] (-204.347) (-189.792) (-205.548) (...0 remote chains...) -- 0:02:33
      681500 -- (-197.573) [-208.034] (-189.489) (-202.157) * [-207.034] (-204.435) (-192.353) (-207.651) (...0 remote chains...) -- 0:02:32
      682000 -- (-191.044) [-212.853] (-188.011) (-201.379) * [-215.208] (-200.075) (-184.571) (-202.636) (...0 remote chains...) -- 0:02:32
      682500 -- (-192.192) [-205.380] (-190.985) (-206.350) * [-207.627] (-199.433) (-191.832) (-204.370) (...0 remote chains...) -- 0:02:32
      683000 -- (-190.479) [-207.070] (-194.033) (-203.588) * [-210.540] (-204.186) (-191.461) (-205.437) (...0 remote chains...) -- 0:02:32
      683500 -- (-187.703) [-205.536] (-191.235) (-194.664) * [-215.726] (-198.208) (-194.584) (-204.562) (...0 remote chains...) -- 0:02:32
      684000 -- (-189.472) [-206.200] (-192.449) (-190.488) * [-214.927] (-196.169) (-192.899) (-209.637) (...0 remote chains...) -- 0:02:31
      684500 -- (-191.269) [-206.521] (-196.785) (-189.877) * [-208.222] (-200.827) (-195.429) (-206.705) (...0 remote chains...) -- 0:02:31
      685000 -- (-190.766) [-206.347] (-196.831) (-188.583) * [-209.131] (-208.185) (-196.239) (-202.219) (...0 remote chains...) -- 0:02:31

      Average standard deviation of split frequencies: 0.012713

      685500 -- (-196.966) [-208.435] (-190.137) (-191.048) * [-204.006] (-195.272) (-200.312) (-209.954) (...0 remote chains...) -- 0:02:31
      686000 -- (-187.720) [-209.730] (-197.874) (-192.554) * [-205.492] (-204.661) (-197.812) (-205.204) (...0 remote chains...) -- 0:02:31
      686500 -- (-191.271) [-205.860] (-195.107) (-195.683) * [-203.515] (-194.819) (-199.287) (-206.239) (...0 remote chains...) -- 0:02:31
      687000 -- (-187.949) [-208.722] (-208.281) (-198.881) * [-212.061] (-198.374) (-202.956) (-208.338) (...0 remote chains...) -- 0:02:30
      687500 -- (-189.096) [-211.653] (-202.118) (-197.388) * [-204.157] (-194.803) (-198.992) (-208.030) (...0 remote chains...) -- 0:02:30
      688000 -- (-192.394) [-210.539] (-192.010) (-198.852) * [-206.768] (-199.752) (-193.789) (-206.696) (...0 remote chains...) -- 0:02:30
      688500 -- (-194.780) (-214.575) [-192.262] (-188.162) * [-208.741] (-193.641) (-200.582) (-209.647) (...0 remote chains...) -- 0:02:30
      689000 -- (-196.532) [-208.294] (-194.706) (-195.272) * [-209.570] (-195.041) (-194.260) (-207.732) (...0 remote chains...) -- 0:02:30
      689500 -- (-190.581) [-210.870] (-194.513) (-202.467) * [-211.762] (-198.177) (-194.114) (-207.795) (...0 remote chains...) -- 0:02:32
      690000 -- (-190.957) [-213.412] (-196.671) (-205.663) * [-212.388] (-198.266) (-198.641) (-213.058) (...0 remote chains...) -- 0:02:31

      Average standard deviation of split frequencies: 0.012406

      690500 -- (-198.781) [-209.472] (-191.994) (-194.943) * [-207.811] (-199.217) (-200.368) (-209.043) (...0 remote chains...) -- 0:02:31
      691000 -- (-202.258) [-205.590] (-203.510) (-191.472) * [-210.453] (-193.556) (-210.687) (-208.668) (...0 remote chains...) -- 0:02:31
      691500 -- (-195.931) [-204.261] (-190.479) (-192.520) * [-212.211] (-191.214) (-198.138) (-209.693) (...0 remote chains...) -- 0:02:31
      692000 -- (-201.556) [-203.437] (-193.303) (-195.463) * [-213.000] (-195.654) (-197.951) (-210.006) (...0 remote chains...) -- 0:02:31
      692500 -- (-223.900) [-204.067] (-195.229) (-196.896) * [-214.824] (-199.127) (-202.698) (-211.587) (...0 remote chains...) -- 0:02:31
      693000 -- (-216.598) [-206.774] (-200.680) (-196.501) * [-215.444] (-206.532) (-197.876) (-212.485) (...0 remote chains...) -- 0:02:30
      693500 -- (-205.796) [-209.911] (-197.615) (-192.126) * [-212.880] (-195.660) (-202.235) (-211.867) (...0 remote chains...) -- 0:02:30
      694000 -- (-202.921) [-208.334] (-192.662) (-200.250) * [-209.277] (-200.549) (-201.572) (-206.093) (...0 remote chains...) -- 0:02:30
      694500 -- (-201.735) [-209.339] (-197.935) (-201.756) * [-212.125] (-197.376) (-196.030) (-206.628) (...0 remote chains...) -- 0:02:30
      695000 -- (-206.200) [-206.601] (-195.143) (-201.527) * [-208.440] (-204.516) (-194.022) (-206.940) (...0 remote chains...) -- 0:02:30

      Average standard deviation of split frequencies: 0.011904

      695500 -- (-195.105) [-206.650] (-196.626) (-197.567) * [-209.828] (-197.390) (-192.812) (-205.018) (...0 remote chains...) -- 0:02:30
      696000 -- (-193.807) [-206.168] (-195.963) (-191.254) * [-210.092] (-195.967) (-191.515) (-209.115) (...0 remote chains...) -- 0:02:29
      696500 -- (-195.742) [-203.511] (-202.161) (-188.033) * [-206.990] (-193.159) (-191.783) (-208.686) (...0 remote chains...) -- 0:02:29
      697000 -- (-199.623) [-207.073] (-194.151) (-189.742) * [-208.910] (-197.067) (-193.697) (-203.285) (...0 remote chains...) -- 0:02:29
      697500 -- (-196.371) [-204.744] (-192.911) (-191.086) * [-210.163] (-191.622) (-191.802) (-205.516) (...0 remote chains...) -- 0:02:29
      698000 -- (-199.415) [-208.272] (-193.242) (-190.999) * [-207.624] (-187.222) (-192.761) (-202.806) (...0 remote chains...) -- 0:02:29
      698500 -- (-198.635) [-204.627] (-191.023) (-187.061) * [-208.396] (-187.791) (-190.715) (-206.342) (...0 remote chains...) -- 0:02:30
      699000 -- (-201.717) [-206.278] (-189.253) (-186.741) * [-208.938] (-193.465) (-189.952) (-205.607) (...0 remote chains...) -- 0:02:30
      699500 -- (-197.490) (-209.737) [-184.576] (-190.594) * [-206.553] (-194.744) (-189.117) (-205.917) (...0 remote chains...) -- 0:02:30
      700000 -- (-196.981) [-204.963] (-188.155) (-192.967) * [-203.292] (-197.766) (-192.081) (-208.006) (...0 remote chains...) -- 0:02:30

      Average standard deviation of split frequencies: 0.011927

      700500 -- (-202.861) [-212.139] (-191.585) (-192.563) * [-203.915] (-200.989) (-189.461) (-205.674) (...0 remote chains...) -- 0:02:30
      701000 -- (-197.993) (-207.924) [-188.346] (-190.037) * [-206.506] (-190.657) (-189.532) (-205.106) (...0 remote chains...) -- 0:02:30
      701500 -- (-203.643) [-203.097] (-192.909) (-191.377) * [-205.968] (-196.440) (-191.363) (-210.568) (...0 remote chains...) -- 0:02:29
      702000 -- (-201.795) [-207.127] (-199.402) (-192.341) * [-204.603] (-196.123) (-186.563) (-205.992) (...0 remote chains...) -- 0:02:29
      702500 -- (-199.632) [-204.980] (-203.797) (-189.637) * [-199.873] (-198.738) (-186.971) (-212.381) (...0 remote chains...) -- 0:02:29
      703000 -- (-201.757) [-203.446] (-195.117) (-190.328) * [-203.138] (-188.943) (-192.914) (-207.838) (...0 remote chains...) -- 0:02:29
      703500 -- (-202.087) [-202.983] (-194.979) (-193.173) * [-205.092] (-193.685) (-201.835) (-206.951) (...0 remote chains...) -- 0:02:29
      704000 -- (-201.397) [-204.045] (-194.942) (-188.435) * [-209.114] (-191.695) (-199.960) (-206.719) (...0 remote chains...) -- 0:02:29
      704500 -- (-203.544) [-205.567] (-193.538) (-188.715) * [-213.890] (-191.848) (-198.628) (-202.804) (...0 remote chains...) -- 0:02:28
      705000 -- (-200.328) [-203.260] (-195.967) (-189.081) * [-204.957] (-190.766) (-199.983) (-204.751) (...0 remote chains...) -- 0:02:28

      Average standard deviation of split frequencies: 0.012801

      705500 -- (-199.236) [-198.962] (-198.453) (-192.644) * [-204.087] (-199.580) (-200.658) (-205.466) (...0 remote chains...) -- 0:02:28
      706000 -- (-203.471) [-207.078] (-193.890) (-192.392) * [-202.842] (-198.384) (-196.582) (-202.767) (...0 remote chains...) -- 0:02:28
      706500 -- (-202.932) [-199.896] (-194.965) (-189.248) * [-212.776] (-194.373) (-199.630) (-199.936) (...0 remote chains...) -- 0:02:28
      707000 -- (-204.051) [-203.614] (-197.952) (-190.786) * [-208.201] (-193.326) (-194.291) (-201.521) (...0 remote chains...) -- 0:02:29
      707500 -- (-200.368) [-209.215] (-197.146) (-189.871) * [-208.313] (-195.802) (-193.478) (-199.107) (...0 remote chains...) -- 0:02:29
      708000 -- (-198.754) [-211.244] (-198.945) (-194.470) * [-210.694] (-191.880) (-195.296) (-203.417) (...0 remote chains...) -- 0:02:29
      708500 -- (-200.855) [-212.433] (-204.334) (-194.981) * [-214.866] (-192.791) (-190.870) (-204.260) (...0 remote chains...) -- 0:02:29
      709000 -- (-197.030) [-205.702] (-203.342) (-198.964) * [-215.816] (-194.038) (-190.478) (-202.384) (...0 remote chains...) -- 0:02:29
      709500 -- (-199.779) [-209.805] (-195.125) (-200.451) * [-209.855] (-188.621) (-199.407) (-202.182) (...0 remote chains...) -- 0:02:29
      710000 -- (-199.964) [-205.853] (-197.144) (-193.678) * [-211.518] (-191.742) (-195.426) (-207.814) (...0 remote chains...) -- 0:02:28

      Average standard deviation of split frequencies: 0.012831

      710500 -- [-202.235] (-206.416) (-208.806) (-197.243) * [-211.733] (-191.810) (-197.118) (-204.167) (...0 remote chains...) -- 0:02:28
      711000 -- (-206.868) [-202.561] (-190.201) (-202.176) * [-210.623] (-188.623) (-199.097) (-211.291) (...0 remote chains...) -- 0:02:28
      711500 -- (-201.098) [-201.434] (-190.060) (-199.539) * [-208.948] (-196.900) (-194.770) (-204.762) (...0 remote chains...) -- 0:02:28
      712000 -- (-203.970) [-203.130] (-193.351) (-195.037) * [-210.272] (-199.574) (-196.984) (-200.465) (...0 remote chains...) -- 0:02:28
      712500 -- (-207.586) [-205.490] (-199.726) (-195.798) * [-206.959] (-192.030) (-198.617) (-207.612) (...0 remote chains...) -- 0:02:28
      713000 -- (-208.760) [-208.636] (-201.833) (-194.125) * [-214.754] (-193.240) (-191.778) (-206.929) (...0 remote chains...) -- 0:02:28
      713500 -- (-205.350) [-202.844] (-208.724) (-197.093) * [-206.499] (-193.804) (-187.289) (-201.187) (...0 remote chains...) -- 0:02:27
      714000 -- (-205.845) [-202.451] (-205.055) (-187.377) * [-208.782] (-196.518) (-191.610) (-200.526) (...0 remote chains...) -- 0:02:27
      714500 -- (-208.435) [-204.230] (-197.203) (-188.682) * [-205.369] (-194.768) (-201.284) (-201.015) (...0 remote chains...) -- 0:02:27
      715000 -- (-197.476) [-206.667] (-195.720) (-186.457) * [-206.225] (-192.154) (-197.939) (-202.202) (...0 remote chains...) -- 0:02:27

      Average standard deviation of split frequencies: 0.012877

      715500 -- (-196.652) [-209.937] (-198.864) (-184.786) * [-207.645] (-195.167) (-196.063) (-205.913) (...0 remote chains...) -- 0:02:27
      716000 -- (-197.696) [-207.771] (-187.005) (-185.761) * (-206.266) [-190.068] (-196.555) (-207.153) (...0 remote chains...) -- 0:02:28
      716500 -- (-203.621) [-210.592] (-193.422) (-186.246) * [-209.782] (-188.711) (-194.389) (-207.227) (...0 remote chains...) -- 0:02:28
      717000 -- (-196.469) [-208.438] (-193.149) (-187.289) * [-209.559] (-188.930) (-193.265) (-206.382) (...0 remote chains...) -- 0:02:28
      717500 -- (-196.478) [-216.062] (-195.115) (-196.248) * [-213.500] (-190.493) (-193.067) (-201.753) (...0 remote chains...) -- 0:02:28
      718000 -- (-207.056) [-212.978] (-195.585) (-188.932) * [-207.971] (-191.286) (-197.327) (-204.406) (...0 remote chains...) -- 0:02:28
      718500 -- (-200.930) [-209.561] (-190.506) (-187.663) * [-207.197] (-190.679) (-195.656) (-204.761) (...0 remote chains...) -- 0:02:28
      719000 -- (-200.548) [-210.120] (-191.125) (-189.254) * [-208.119] (-190.434) (-194.180) (-202.917) (...0 remote chains...) -- 0:02:27
      719500 -- (-204.282) [-210.575] (-193.395) (-192.829) * [-206.411] (-191.877) (-194.165) (-201.199) (...0 remote chains...) -- 0:02:27
      720000 -- (-209.785) [-208.075] (-193.322) (-191.922) * [-204.896] (-194.772) (-192.356) (-199.706) (...0 remote chains...) -- 0:02:27

      Average standard deviation of split frequencies: 0.012587

      720500 -- (-205.757) [-203.892] (-192.011) (-200.330) * (-207.862) (-196.391) [-191.901] (-203.186) (...0 remote chains...) -- 0:02:27
      721000 -- (-213.092) [-210.796] (-197.580) (-196.371) * (-204.446) (-202.264) [-191.975] (-203.342) (...0 remote chains...) -- 0:02:27
      721500 -- (-208.978) [-207.332] (-192.936) (-197.660) * (-212.088) (-198.314) [-184.914] (-198.981) (...0 remote chains...) -- 0:02:27
      722000 -- (-204.150) [-212.462] (-190.791) (-195.982) * (-211.573) (-191.541) (-185.419) [-211.538] (...0 remote chains...) -- 0:02:26
      722500 -- (-197.782) [-204.984] (-191.025) (-202.143) * (-204.666) (-194.519) [-186.491] (-206.799) (...0 remote chains...) -- 0:02:26
      723000 -- (-199.351) [-207.096] (-196.749) (-201.331) * (-203.296) (-193.777) [-186.426] (-203.277) (...0 remote chains...) -- 0:02:26
      723500 -- (-200.561) [-203.412] (-187.941) (-199.389) * [-201.232] (-201.093) (-186.319) (-203.935) (...0 remote chains...) -- 0:02:26
      724000 -- (-204.860) [-201.561] (-191.883) (-197.726) * [-204.909] (-192.266) (-186.802) (-215.925) (...0 remote chains...) -- 0:02:26
      724500 -- (-197.367) [-206.545] (-193.434) (-197.188) * [-206.674] (-196.621) (-188.813) (-210.108) (...0 remote chains...) -- 0:02:26
      725000 -- (-198.926) [-204.845] (-190.504) (-199.486) * [-208.500] (-197.470) (-186.044) (-210.708) (...0 remote chains...) -- 0:02:27

      Average standard deviation of split frequencies: 0.012691

      725500 -- (-199.480) [-207.701] (-187.331) (-200.303) * (-210.949) (-196.332) [-186.490] (-207.111) (...0 remote chains...) -- 0:02:27
      726000 -- (-204.646) [-207.929] (-191.185) (-198.609) * [-210.183] (-200.454) (-191.584) (-206.407) (...0 remote chains...) -- 0:02:27
      726500 -- (-205.836) [-215.364] (-186.297) (-194.064) * [-212.124] (-196.028) (-187.357) (-209.248) (...0 remote chains...) -- 0:02:27
      727000 -- (-201.709) [-213.902] (-189.469) (-195.527) * (-221.194) (-195.326) (-185.790) [-206.280] (...0 remote chains...) -- 0:02:27
      727500 -- (-199.445) [-206.580] (-188.971) (-190.440) * [-210.757] (-197.784) (-187.955) (-203.450) (...0 remote chains...) -- 0:02:26
      728000 -- (-194.465) [-206.341] (-189.260) (-186.727) * [-212.853] (-189.979) (-198.829) (-207.918) (...0 remote chains...) -- 0:02:26
      728500 -- (-193.590) [-208.723] (-192.290) (-197.160) * [-215.349] (-189.469) (-188.228) (-209.126) (...0 remote chains...) -- 0:02:26
      729000 -- (-189.117) [-203.611] (-190.654) (-194.597) * (-213.041) (-195.436) (-187.195) [-207.542] (...0 remote chains...) -- 0:02:26
      729500 -- (-191.205) [-210.220] (-192.619) (-193.472) * [-210.111] (-193.355) (-188.175) (-205.822) (...0 remote chains...) -- 0:02:26
      730000 -- (-197.520) [-209.149] (-189.304) (-198.054) * [-212.289] (-197.290) (-204.098) (-204.811) (...0 remote chains...) -- 0:02:26

      Average standard deviation of split frequencies: 0.012376

      730500 -- (-192.877) [-208.819] (-192.747) (-190.308) * [-209.703] (-198.054) (-198.344) (-207.825) (...0 remote chains...) -- 0:02:25
      731000 -- (-194.976) [-213.532] (-189.747) (-197.071) * [-206.514] (-207.188) (-198.213) (-209.063) (...0 remote chains...) -- 0:02:25
      731500 -- (-188.865) [-208.908] (-194.001) (-189.880) * [-205.199] (-207.716) (-199.202) (-206.303) (...0 remote chains...) -- 0:02:25
      732000 -- (-193.594) [-206.484] (-198.447) (-191.775) * [-203.116] (-206.630) (-198.744) (-201.317) (...0 remote chains...) -- 0:02:25
      732500 -- (-192.147) [-218.123] (-196.202) (-188.978) * [-205.413] (-206.696) (-194.169) (-201.590) (...0 remote chains...) -- 0:02:25
      733000 -- (-196.779) [-210.338] (-194.768) (-189.154) * [-202.719] (-208.102) (-201.558) (-207.678) (...0 remote chains...) -- 0:02:25
      733500 -- (-194.873) [-205.885] (-192.778) (-191.612) * [-207.508] (-198.501) (-201.930) (-203.519) (...0 remote chains...) -- 0:02:25
      734000 -- (-198.590) [-204.045] (-197.303) (-195.861) * [-206.490] (-198.757) (-195.808) (-208.797) (...0 remote chains...) -- 0:02:26
      734500 -- (-197.818) [-201.238] (-196.779) (-192.310) * [-207.286] (-199.676) (-197.101) (-205.652) (...0 remote chains...) -- 0:02:26
      735000 -- (-203.715) [-201.454] (-198.109) (-186.055) * [-206.354] (-195.552) (-199.298) (-205.561) (...0 remote chains...) -- 0:02:26

      Average standard deviation of split frequencies: 0.012189

      735500 -- (-195.471) [-207.967] (-202.398) (-187.976) * [-211.958] (-197.022) (-203.675) (-206.476) (...0 remote chains...) -- 0:02:26
      736000 -- (-193.317) [-198.838] (-197.988) (-193.156) * [-215.470] (-191.562) (-194.500) (-205.688) (...0 remote chains...) -- 0:02:25
      736500 -- (-193.550) [-202.290] (-198.646) (-191.138) * [-211.800] (-192.515) (-198.766) (-200.170) (...0 remote chains...) -- 0:02:25
      737000 -- (-192.733) [-206.669] (-201.892) (-188.907) * [-207.602] (-196.973) (-207.432) (-205.248) (...0 remote chains...) -- 0:02:25
      737500 -- (-186.459) [-209.780] (-203.387) (-191.268) * [-204.814] (-191.675) (-194.732) (-202.772) (...0 remote chains...) -- 0:02:25
      738000 -- (-187.387) [-203.470] (-202.518) (-190.057) * [-203.462] (-191.055) (-199.275) (-201.491) (...0 remote chains...) -- 0:02:25
      738500 -- (-187.750) [-208.273] (-198.418) (-191.542) * [-206.142] (-197.141) (-199.878) (-206.856) (...0 remote chains...) -- 0:02:25
      739000 -- (-186.315) [-208.757] (-195.160) (-189.690) * [-206.972] (-197.900) (-194.924) (-208.622) (...0 remote chains...) -- 0:02:25
      739500 -- (-193.866) [-202.810] (-192.142) (-191.781) * [-209.317] (-197.048) (-193.493) (-204.417) (...0 remote chains...) -- 0:02:24
      740000 -- (-195.392) [-200.468] (-190.941) (-192.302) * [-205.037] (-193.548) (-187.551) (-209.590) (...0 remote chains...) -- 0:02:24

      Average standard deviation of split frequencies: 0.012336

      740500 -- (-197.090) [-207.825] (-194.884) (-194.669) * [-211.493] (-190.374) (-198.641) (-205.774) (...0 remote chains...) -- 0:02:24
      741000 -- (-190.128) [-211.630] (-195.658) (-190.588) * [-210.042] (-190.108) (-195.214) (-208.923) (...0 remote chains...) -- 0:02:24
      741500 -- (-193.530) [-205.373] (-196.569) (-196.134) * [-208.331] (-189.335) (-192.569) (-206.372) (...0 remote chains...) -- 0:02:24
      742000 -- (-199.593) [-209.435] (-195.150) (-199.752) * [-213.120] (-190.154) (-194.390) (-206.106) (...0 remote chains...) -- 0:02:24
      742500 -- (-198.548) [-206.643] (-191.388) (-202.334) * [-212.858] (-189.056) (-194.455) (-208.508) (...0 remote chains...) -- 0:02:23
      743000 -- (-197.074) [-206.347] (-191.948) (-199.358) * [-207.838] (-192.322) (-192.550) (-205.543) (...0 remote chains...) -- 0:02:25
      743500 -- (-194.120) [-204.743] (-192.757) (-199.109) * [-214.799] (-197.307) (-188.500) (-206.956) (...0 remote chains...) -- 0:02:25
      744000 -- (-193.936) [-205.546] (-193.618) (-193.192) * [-209.228] (-197.661) (-189.794) (-201.138) (...0 remote chains...) -- 0:02:25
      744500 -- (-200.849) [-209.807] (-196.378) (-199.321) * [-206.522] (-198.722) (-191.018) (-207.511) (...0 remote chains...) -- 0:02:25
      745000 -- (-194.320) [-206.194] (-196.768) (-192.909) * [-206.784] (-193.884) (-187.482) (-210.031) (...0 remote chains...) -- 0:02:24

      Average standard deviation of split frequencies: 0.012917

      745500 -- (-192.688) [-202.798] (-197.682) (-196.583) * [-210.414] (-195.009) (-194.422) (-201.681) (...0 remote chains...) -- 0:02:24
      746000 -- (-195.865) [-205.191] (-202.642) (-196.104) * [-206.412] (-200.900) (-195.718) (-199.247) (...0 remote chains...) -- 0:02:24
      746500 -- (-200.182) [-206.468] (-199.810) (-194.809) * [-206.450] (-196.678) (-202.744) (-202.811) (...0 remote chains...) -- 0:02:24
      747000 -- (-202.197) [-205.070] (-200.840) (-190.265) * [-203.469] (-191.013) (-196.860) (-212.536) (...0 remote chains...) -- 0:02:24
      747500 -- (-198.559) [-207.946] (-195.824) (-192.444) * [-205.780] (-194.928) (-200.514) (-207.873) (...0 remote chains...) -- 0:02:24
      748000 -- (-194.128) [-209.005] (-204.827) (-195.565) * [-204.218] (-190.343) (-203.486) (-206.637) (...0 remote chains...) -- 0:02:23
      748500 -- (-197.646) [-203.331] (-199.221) (-199.768) * [-207.490] (-199.158) (-204.668) (-203.870) (...0 remote chains...) -- 0:02:23
      749000 -- (-197.360) [-201.080] (-199.859) (-192.362) * [-204.710] (-203.033) (-206.545) (-206.312) (...0 remote chains...) -- 0:02:23
      749500 -- (-194.769) [-211.789] (-194.590) (-192.929) * [-205.358] (-196.840) (-201.335) (-201.278) (...0 remote chains...) -- 0:02:23
      750000 -- (-197.300) [-211.145] (-197.260) (-191.304) * [-210.483] (-200.427) (-202.105) (-202.978) (...0 remote chains...) -- 0:02:23

      Average standard deviation of split frequencies: 0.013188

      750500 -- (-197.879) [-213.344] (-195.864) (-187.845) * [-210.838] (-192.250) (-195.944) (-206.592) (...0 remote chains...) -- 0:02:23
      751000 -- (-198.634) [-211.068] (-199.172) (-197.741) * [-211.652] (-198.851) (-202.428) (-207.200) (...0 remote chains...) -- 0:02:23
      751500 -- (-198.514) [-214.933] (-196.314) (-192.676) * [-206.139] (-190.379) (-201.554) (-206.741) (...0 remote chains...) -- 0:02:22
      752000 -- (-201.470) [-206.007] (-196.922) (-193.764) * [-210.663] (-192.590) (-208.320) (-208.210) (...0 remote chains...) -- 0:02:24
      752500 -- (-195.976) [-210.892] (-196.485) (-192.899) * [-206.221] (-192.792) (-193.935) (-202.215) (...0 remote chains...) -- 0:02:24
      753000 -- (-195.367) [-206.668] (-198.488) (-193.749) * [-201.344] (-194.481) (-201.294) (-204.188) (...0 remote chains...) -- 0:02:24
      753500 -- (-192.780) [-207.891] (-198.378) (-199.492) * [-205.706] (-194.475) (-196.054) (-207.052) (...0 remote chains...) -- 0:02:23
      754000 -- (-199.545) [-212.278] (-202.354) (-204.629) * [-204.420] (-196.274) (-190.885) (-212.452) (...0 remote chains...) -- 0:02:23
      754500 -- (-198.794) [-207.909] (-194.702) (-199.031) * [-211.672] (-200.541) (-195.957) (-209.113) (...0 remote chains...) -- 0:02:23
      755000 -- (-202.421) [-208.478] (-196.432) (-198.627) * [-212.468] (-198.602) (-189.398) (-208.150) (...0 remote chains...) -- 0:02:23

      Average standard deviation of split frequencies: 0.013608

      755500 -- (-190.000) [-206.879] (-199.967) (-200.704) * [-203.860] (-196.998) (-193.426) (-211.692) (...0 remote chains...) -- 0:02:23
      756000 -- (-191.096) [-210.414] (-193.314) (-195.736) * [-207.440] (-198.484) (-194.383) (-211.433) (...0 remote chains...) -- 0:02:23
      756500 -- (-194.100) [-216.691] (-204.245) (-200.426) * [-203.189] (-192.586) (-196.854) (-204.573) (...0 remote chains...) -- 0:02:23
      757000 -- (-190.812) [-206.196] (-209.371) (-198.309) * [-208.026] (-188.586) (-191.246) (-209.865) (...0 remote chains...) -- 0:02:22
      757500 -- (-193.045) [-211.060] (-199.157) (-194.122) * [-202.743] (-193.694) (-190.562) (-207.625) (...0 remote chains...) -- 0:02:22
      758000 -- (-193.915) [-209.203] (-199.706) (-197.318) * [-203.555] (-196.674) (-197.119) (-205.662) (...0 remote chains...) -- 0:02:22
      758500 -- (-191.465) [-211.014] (-204.630) (-193.570) * [-204.273] (-194.909) (-194.196) (-209.615) (...0 remote chains...) -- 0:02:22
      759000 -- (-189.177) [-207.497] (-201.444) (-203.147) * [-199.228] (-198.045) (-198.333) (-203.172) (...0 remote chains...) -- 0:02:22
      759500 -- (-191.096) [-203.641] (-201.753) (-201.286) * [-206.642] (-195.519) (-193.487) (-207.588) (...0 remote chains...) -- 0:02:22
      760000 -- (-188.756) [-203.488] (-192.286) (-197.532) * [-210.673] (-197.039) (-197.029) (-199.357) (...0 remote chains...) -- 0:02:21

      Average standard deviation of split frequencies: 0.013652

      760500 -- (-193.150) [-207.143] (-197.968) (-200.715) * [-208.202] (-195.237) (-190.636) (-198.907) (...0 remote chains...) -- 0:02:21
      761000 -- (-191.598) [-204.226] (-191.068) (-197.485) * [-203.945] (-189.708) (-199.338) (-208.260) (...0 remote chains...) -- 0:02:23
      761500 -- (-192.916) [-211.721] (-192.765) (-198.591) * [-206.405] (-191.900) (-199.645) (-208.603) (...0 remote chains...) -- 0:02:23
      762000 -- (-192.804) [-208.656] (-199.546) (-203.975) * [-210.903] (-195.109) (-197.298) (-208.587) (...0 remote chains...) -- 0:02:22
      762500 -- (-194.945) [-210.696] (-196.186) (-200.822) * [-208.780] (-197.206) (-187.893) (-207.176) (...0 remote chains...) -- 0:02:22
      763000 -- (-196.515) [-204.509] (-194.525) (-200.339) * [-209.438] (-198.168) (-192.854) (-207.287) (...0 remote chains...) -- 0:02:22
      763500 -- (-193.309) [-208.678] (-193.811) (-196.556) * (-210.649) (-194.973) (-191.226) [-206.674] (...0 remote chains...) -- 0:02:22
      764000 -- (-195.748) [-203.103] (-190.716) (-198.505) * [-206.956] (-190.819) (-199.442) (-218.159) (...0 remote chains...) -- 0:02:22
      764500 -- (-191.924) [-218.062] (-196.654) (-195.898) * [-205.758] (-189.697) (-189.272) (-222.077) (...0 remote chains...) -- 0:02:22
      765000 -- (-189.352) [-211.412] (-194.790) (-196.707) * [-205.316] (-191.314) (-198.920) (-220.351) (...0 remote chains...) -- 0:02:22

      Average standard deviation of split frequencies: 0.013213

      765500 -- (-189.844) [-209.905] (-194.883) (-194.399) * [-203.020] (-190.061) (-197.614) (-213.403) (...0 remote chains...) -- 0:02:21
      766000 -- (-192.118) [-208.688] (-193.301) (-195.449) * [-208.285] (-193.914) (-194.781) (-211.722) (...0 remote chains...) -- 0:02:21
      766500 -- (-193.311) [-210.362] (-193.448) (-200.711) * [-210.649] (-193.841) (-191.891) (-218.134) (...0 remote chains...) -- 0:02:21
      767000 -- (-191.418) [-208.890] (-198.134) (-199.166) * [-205.333] (-194.862) (-193.873) (-210.805) (...0 remote chains...) -- 0:02:21
      767500 -- (-196.594) [-205.635] (-194.785) (-194.685) * [-210.541] (-192.080) (-195.178) (-207.700) (...0 remote chains...) -- 0:02:21
      768000 -- (-198.164) [-210.592] (-196.063) (-197.002) * [-204.473] (-188.992) (-192.155) (-207.330) (...0 remote chains...) -- 0:02:21
      768500 -- (-194.972) [-207.218] (-193.523) (-199.326) * [-203.894] (-190.473) (-189.523) (-201.021) (...0 remote chains...) -- 0:02:21
      769000 -- (-196.702) [-208.228] (-193.711) (-199.522) * [-202.492] (-195.833) (-194.627) (-211.830) (...0 remote chains...) -- 0:02:20
      769500 -- (-195.689) [-202.872] (-191.003) (-200.021) * [-203.919] (-206.934) (-196.460) (-206.938) (...0 remote chains...) -- 0:02:20
      770000 -- (-193.341) [-206.422] (-194.405) (-200.274) * [-200.390] (-200.197) (-198.153) (-208.857) (...0 remote chains...) -- 0:02:22

      Average standard deviation of split frequencies: 0.012719

      770500 -- (-190.558) [-209.448] (-192.672) (-199.417) * [-204.983] (-201.025) (-192.044) (-205.210) (...0 remote chains...) -- 0:02:22
      771000 -- (-195.251) [-207.651] (-203.026) (-202.704) * [-199.141] (-198.582) (-194.245) (-202.605) (...0 remote chains...) -- 0:02:21
      771500 -- (-192.446) [-203.628] (-193.621) (-198.937) * [-202.095] (-199.192) (-188.424) (-203.961) (...0 remote chains...) -- 0:02:21
      772000 -- (-190.654) [-214.257] (-200.363) (-199.684) * [-205.403] (-190.094) (-192.249) (-208.018) (...0 remote chains...) -- 0:02:21
      772500 -- (-188.385) [-215.203] (-191.387) (-200.379) * [-200.752] (-191.600) (-191.534) (-205.775) (...0 remote chains...) -- 0:02:21
      773000 -- (-189.224) [-213.801] (-191.853) (-196.336) * [-203.350] (-194.971) (-192.931) (-206.217) (...0 remote chains...) -- 0:02:21
      773500 -- (-188.464) [-219.269] (-196.276) (-197.446) * [-201.895] (-198.832) (-197.865) (-204.439) (...0 remote chains...) -- 0:02:21
      774000 -- (-195.943) [-225.745] (-204.724) (-195.673) * [-204.631] (-199.326) (-194.063) (-204.837) (...0 remote chains...) -- 0:02:20
      774500 -- (-191.638) [-217.873] (-195.098) (-200.742) * [-206.648] (-197.816) (-192.450) (-202.715) (...0 remote chains...) -- 0:02:20
      775000 -- (-186.622) [-212.407] (-197.934) (-197.148) * (-206.456) (-193.510) (-192.658) [-207.239] (...0 remote chains...) -- 0:02:20

      Average standard deviation of split frequencies: 0.012060

      775500 -- (-188.879) [-208.521] (-191.992) (-195.356) * [-206.081] (-192.645) (-192.444) (-202.947) (...0 remote chains...) -- 0:02:20
      776000 -- (-193.221) [-208.348] (-196.597) (-192.635) * [-205.646] (-192.317) (-191.935) (-204.573) (...0 remote chains...) -- 0:02:20
      776500 -- (-191.343) [-208.833] (-193.559) (-196.031) * [-200.656] (-194.736) (-198.089) (-208.754) (...0 remote chains...) -- 0:02:20
      777000 -- (-189.591) [-210.916] (-189.783) (-198.471) * [-201.766] (-194.508) (-192.927) (-211.643) (...0 remote chains...) -- 0:02:20
      777500 -- (-186.033) [-207.946] (-195.513) (-199.235) * [-205.819] (-194.749) (-189.840) (-206.288) (...0 remote chains...) -- 0:02:19
      778000 -- (-188.338) [-208.123] (-197.031) (-193.394) * [-202.744] (-201.835) (-191.531) (-207.087) (...0 remote chains...) -- 0:02:19
      778500 -- (-193.259) [-211.255] (-192.135) (-196.656) * [-205.509] (-208.573) (-188.324) (-212.862) (...0 remote chains...) -- 0:02:19
      779000 -- (-191.534) [-213.615] (-198.555) (-191.974) * [-209.186] (-192.599) (-194.055) (-216.370) (...0 remote chains...) -- 0:02:21
      779500 -- (-191.022) [-208.086] (-197.241) (-187.024) * (-204.744) (-195.066) (-189.334) [-210.714] (...0 remote chains...) -- 0:02:20
      780000 -- (-190.340) [-216.867] (-195.964) (-198.647) * [-208.184] (-189.859) (-187.885) (-205.921) (...0 remote chains...) -- 0:02:20

      Average standard deviation of split frequencies: 0.012267

      780500 -- (-190.137) [-203.681] (-196.460) (-195.338) * [-209.187] (-192.972) (-191.851) (-204.085) (...0 remote chains...) -- 0:02:20
      781000 -- (-188.134) [-204.531] (-190.212) (-191.566) * [-207.876] (-194.583) (-198.418) (-207.183) (...0 remote chains...) -- 0:02:20
      781500 -- (-190.471) [-203.289] (-194.249) (-186.918) * [-207.274] (-197.255) (-196.142) (-207.303) (...0 remote chains...) -- 0:02:20
      782000 -- (-184.770) [-204.682] (-196.263) (-191.113) * [-204.162] (-193.293) (-201.044) (-205.668) (...0 remote chains...) -- 0:02:20
      782500 -- (-191.462) [-207.023] (-197.753) (-199.459) * [-207.338] (-193.246) (-201.330) (-210.438) (...0 remote chains...) -- 0:02:20
      783000 -- (-188.696) [-208.250] (-198.417) (-194.196) * [-205.389] (-199.084) (-197.862) (-211.181) (...0 remote chains...) -- 0:02:19
      783500 -- (-190.727) [-208.017] (-199.102) (-191.806) * [-207.993] (-203.392) (-201.105) (-206.254) (...0 remote chains...) -- 0:02:19
      784000 -- (-189.572) [-210.010] (-198.303) (-189.085) * [-210.196] (-201.117) (-198.021) (-223.623) (...0 remote chains...) -- 0:02:19
      784500 -- (-194.751) [-206.551] (-200.924) (-188.185) * [-206.035] (-202.528) (-205.526) (-216.173) (...0 remote chains...) -- 0:02:19
      785000 -- (-196.787) [-200.627] (-196.812) (-188.763) * [-203.542] (-195.566) (-199.430) (-211.147) (...0 remote chains...) -- 0:02:19

      Average standard deviation of split frequencies: 0.012406

      785500 -- (-192.102) [-205.179] (-202.029) (-194.094) * [-209.208] (-195.675) (-192.885) (-206.166) (...0 remote chains...) -- 0:02:19
      786000 -- (-197.278) [-203.643] (-204.371) (-190.140) * [-208.837] (-201.446) (-193.674) (-205.934) (...0 remote chains...) -- 0:02:19
      786500 -- (-194.765) [-210.302] (-197.986) (-194.248) * [-207.131] (-201.862) (-191.582) (-206.500) (...0 remote chains...) -- 0:02:18
      787000 -- (-198.337) [-209.111] (-193.752) (-190.507) * (-202.859) [-195.680] (-195.089) (-203.917) (...0 remote chains...) -- 0:02:18
      787500 -- (-193.726) [-214.402] (-191.030) (-189.682) * [-207.454] (-190.310) (-189.309) (-206.508) (...0 remote chains...) -- 0:02:18
      788000 -- (-199.008) [-206.038] (-197.563) (-189.651) * [-208.610] (-193.038) (-200.705) (-202.884) (...0 remote chains...) -- 0:02:19
      788500 -- (-194.838) [-210.172] (-196.332) (-192.524) * [-208.192] (-196.961) (-195.804) (-206.965) (...0 remote chains...) -- 0:02:19
      789000 -- (-196.885) [-209.022] (-197.775) (-187.124) * (-209.177) (-196.926) (-195.144) [-205.371] (...0 remote chains...) -- 0:02:19
      789500 -- (-194.440) [-204.104] (-194.652) (-186.833) * [-218.179] (-195.812) (-187.141) (-201.349) (...0 remote chains...) -- 0:02:19
      790000 -- (-196.924) [-206.573] (-194.404) (-191.778) * [-215.157] (-192.998) (-193.058) (-212.993) (...0 remote chains...) -- 0:02:19

      Average standard deviation of split frequencies: 0.011825

      790500 -- (-193.392) [-203.192] (-194.930) (-191.586) * [-212.511] (-188.273) (-191.787) (-216.335) (...0 remote chains...) -- 0:02:19
      791000 -- (-197.072) [-205.610] (-191.213) (-191.682) * [-214.830] (-192.132) (-190.766) (-216.503) (...0 remote chains...) -- 0:02:19
      791500 -- (-194.534) [-205.375] (-197.028) (-194.309) * [-212.750] (-193.628) (-188.618) (-210.281) (...0 remote chains...) -- 0:02:18
      792000 -- (-194.261) [-202.153] (-195.377) (-189.320) * [-212.496] (-202.918) (-194.508) (-205.533) (...0 remote chains...) -- 0:02:18
      792500 -- (-194.210) [-203.230] (-196.419) (-189.705) * [-215.037] (-200.535) (-196.824) (-207.978) (...0 remote chains...) -- 0:02:18
      793000 -- (-192.139) [-205.942] (-193.655) (-190.860) * [-210.045] (-196.502) (-193.052) (-208.026) (...0 remote chains...) -- 0:02:18
      793500 -- (-201.748) [-212.611] (-193.894) (-190.629) * [-220.460] (-193.160) (-194.062) (-202.262) (...0 remote chains...) -- 0:02:18
      794000 -- (-199.615) [-211.250] (-191.754) (-191.761) * [-219.387] (-193.890) (-193.049) (-201.663) (...0 remote chains...) -- 0:02:18
      794500 -- (-201.032) [-206.110] (-194.231) (-197.413) * [-210.611] (-192.791) (-197.694) (-204.672) (...0 remote chains...) -- 0:02:18
      795000 -- (-200.817) [-205.344] (-191.209) (-191.241) * (-205.536) [-193.188] (-192.586) (-206.815) (...0 remote chains...) -- 0:02:17

      Average standard deviation of split frequencies: 0.011894

      795500 -- (-205.534) [-204.010] (-188.305) (-194.354) * [-203.275] (-193.104) (-194.659) (-203.163) (...0 remote chains...) -- 0:02:17
      796000 -- (-200.509) [-204.911] (-189.818) (-194.089) * [-207.799] (-195.998) (-197.435) (-209.255) (...0 remote chains...) -- 0:02:17
      796500 -- (-200.070) [-204.480] (-194.995) (-202.120) * (-206.009) (-191.675) (-195.691) [-210.616] (...0 remote chains...) -- 0:02:17
      797000 -- (-202.049) [-204.344] (-196.216) (-197.625) * [-203.326] (-196.963) (-198.318) (-215.369) (...0 remote chains...) -- 0:02:18
      797500 -- (-196.125) [-201.875] (-206.879) (-192.807) * [-206.974] (-203.436) (-195.563) (-216.891) (...0 remote chains...) -- 0:02:18
      798000 -- (-194.479) [-203.242] (-193.953) (-191.538) * [-204.355] (-199.133) (-194.754) (-210.921) (...0 remote chains...) -- 0:02:18
      798500 -- (-197.129) [-205.986] (-197.173) (-198.088) * [-206.653] (-197.091) (-198.047) (-214.134) (...0 remote chains...) -- 0:02:18
      799000 -- (-195.269) [-206.836] (-197.854) (-203.413) * (-209.581) (-196.594) (-200.561) [-208.615] (...0 remote chains...) -- 0:02:18
      799500 -- (-193.219) [-208.411] (-195.300) (-202.797) * [-213.259] (-193.477) (-201.685) (-209.880) (...0 remote chains...) -- 0:02:18
      800000 -- (-194.844) [-212.516] (-195.914) (-204.408) * [-208.143] (-195.043) (-193.639) (-211.173) (...0 remote chains...) -- 0:02:18

      Average standard deviation of split frequencies: 0.011304

      800500 -- (-194.887) [-206.743] (-199.035) (-200.904) * [-207.289] (-193.659) (-195.085) (-211.816) (...0 remote chains...) -- 0:02:17
      801000 -- (-191.004) [-209.168] (-202.032) (-199.932) * (-205.302) (-196.686) (-200.432) [-213.305] (...0 remote chains...) -- 0:02:17
      801500 -- (-190.408) [-207.867] (-195.305) (-201.143) * (-205.073) (-196.383) (-195.516) [-207.987] (...0 remote chains...) -- 0:02:17
      802000 -- (-193.033) [-208.439] (-192.395) (-198.761) * (-207.678) (-195.077) (-191.973) [-207.737] (...0 remote chains...) -- 0:02:17
      802500 -- (-198.682) [-209.935] (-199.267) (-199.911) * [-205.300] (-206.630) (-193.454) (-208.119) (...0 remote chains...) -- 0:02:17
      803000 -- (-194.787) [-211.388] (-197.554) (-200.019) * [-203.475] (-203.988) (-193.976) (-207.027) (...0 remote chains...) -- 0:02:17
      803500 -- (-195.609) [-218.267] (-199.297) (-200.996) * [-203.113] (-193.696) (-194.647) (-208.043) (...0 remote chains...) -- 0:02:16
      804000 -- (-186.852) [-214.411] (-204.313) (-198.131) * [-203.350] (-198.524) (-190.389) (-210.025) (...0 remote chains...) -- 0:02:16
      804500 -- (-186.784) [-217.631] (-198.902) (-194.187) * [-203.296] (-196.816) (-200.160) (-210.083) (...0 remote chains...) -- 0:02:16
      805000 -- (-190.583) [-216.661] (-203.958) (-198.301) * [-203.851] (-201.491) (-194.956) (-207.666) (...0 remote chains...) -- 0:02:16

      Average standard deviation of split frequencies: 0.011631

      805500 -- (-192.947) [-217.419] (-198.759) (-197.971) * [-209.315] (-195.796) (-196.389) (-211.369) (...0 remote chains...) -- 0:02:16
      806000 -- (-195.553) [-210.656] (-193.658) (-193.852) * (-202.861) (-194.450) (-196.977) [-211.187] (...0 remote chains...) -- 0:02:17
      806500 -- (-197.147) [-204.891] (-195.431) (-196.588) * (-203.480) (-192.162) (-199.720) [-210.242] (...0 remote chains...) -- 0:02:17
      807000 -- (-194.616) [-208.020] (-200.404) (-194.345) * [-206.472] (-197.908) (-193.807) (-204.362) (...0 remote chains...) -- 0:02:17
      807500 -- (-193.462) [-208.696] (-201.265) (-198.225) * (-205.933) (-193.080) (-204.390) [-200.529] (...0 remote chains...) -- 0:02:17
      808000 -- (-196.315) [-206.706] (-203.911) (-196.038) * [-205.876] (-196.023) (-207.249) (-203.444) (...0 remote chains...) -- 0:02:17
      808500 -- (-197.244) [-210.159] (-197.618) (-189.605) * [-208.174] (-200.692) (-204.375) (-203.910) (...0 remote chains...) -- 0:02:17
      809000 -- (-200.033) [-207.820] (-194.800) (-189.285) * (-208.079) (-198.276) (-197.918) [-208.524] (...0 remote chains...) -- 0:02:16
      809500 -- (-199.962) [-203.755] (-198.511) (-193.898) * [-206.260] (-196.236) (-188.738) (-207.663) (...0 remote chains...) -- 0:02:16
      810000 -- (-198.009) [-207.428] (-198.020) (-194.894) * [-206.938] (-193.002) (-190.621) (-208.210) (...0 remote chains...) -- 0:02:16

      Average standard deviation of split frequencies: 0.011663

      810500 -- (-202.828) [-209.514] (-201.617) (-197.201) * [-207.285] (-191.774) (-193.975) (-204.861) (...0 remote chains...) -- 0:02:16
      811000 -- (-205.685) [-219.564] (-199.388) (-194.569) * [-213.636] (-195.942) (-193.373) (-204.205) (...0 remote chains...) -- 0:02:16
      811500 -- (-199.807) [-211.395] (-200.832) (-192.856) * [-214.988] (-191.350) (-192.871) (-204.400) (...0 remote chains...) -- 0:02:16
      812000 -- (-195.956) [-215.879] (-198.685) (-192.345) * (-215.554) (-191.473) (-193.382) [-200.862] (...0 remote chains...) -- 0:02:16
      812500 -- (-196.329) [-209.561] (-204.282) (-197.118) * [-215.778] (-194.149) (-192.789) (-205.686) (...0 remote chains...) -- 0:02:15
      813000 -- (-196.643) [-204.907] (-197.485) (-187.556) * [-215.636] (-196.154) (-196.797) (-201.911) (...0 remote chains...) -- 0:02:15
      813500 -- (-192.600) [-204.737] (-192.616) (-196.944) * [-214.477] (-197.998) (-195.382) (-200.850) (...0 remote chains...) -- 0:02:15
      814000 -- (-197.818) [-208.335] (-189.485) (-197.286) * [-210.604] (-199.596) (-196.588) (-199.252) (...0 remote chains...) -- 0:02:15
      814500 -- (-202.232) [-206.089] (-197.291) (-203.416) * [-210.565] (-197.607) (-193.495) (-198.959) (...0 remote chains...) -- 0:02:15
      815000 -- (-201.299) [-203.177] (-192.703) (-201.887) * [-213.501] (-191.984) (-190.718) (-210.377) (...0 remote chains...) -- 0:02:16

      Average standard deviation of split frequencies: 0.011571

      815500 -- (-198.633) [-210.332] (-191.125) (-199.330) * [-215.132] (-198.237) (-194.381) (-216.413) (...0 remote chains...) -- 0:02:16
      816000 -- (-201.411) [-205.818] (-199.959) (-200.131) * [-215.019] (-196.402) (-194.011) (-208.348) (...0 remote chains...) -- 0:02:16
      816500 -- (-199.881) [-214.056] (-201.496) (-198.995) * [-208.953] (-196.278) (-195.739) (-203.238) (...0 remote chains...) -- 0:02:16
      817000 -- (-202.154) [-211.980] (-189.597) (-207.540) * (-211.670) (-200.530) (-197.342) [-205.172] (...0 remote chains...) -- 0:02:16
      817500 -- (-198.553) [-213.265] (-195.007) (-200.729) * [-213.448] (-200.490) (-199.980) (-206.975) (...0 remote chains...) -- 0:02:15
      818000 -- (-202.403) [-212.503] (-190.403) (-193.691) * [-208.325] (-198.612) (-194.404) (-212.880) (...0 remote chains...) -- 0:02:15
      818500 -- (-204.799) [-209.064] (-196.639) (-198.224) * (-205.490) (-196.304) (-197.137) [-210.922] (...0 remote chains...) -- 0:02:15
      819000 -- (-200.927) [-212.936] (-196.560) (-200.820) * [-211.630] (-193.019) (-202.408) (-210.441) (...0 remote chains...) -- 0:02:15
      819500 -- (-201.431) [-207.502] (-196.105) (-203.775) * [-211.845] (-199.445) (-200.386) (-202.826) (...0 remote chains...) -- 0:02:15
      820000 -- (-204.944) [-208.985] (-193.783) (-200.468) * (-215.948) (-197.378) (-202.645) [-204.649] (...0 remote chains...) -- 0:02:15

      Average standard deviation of split frequencies: 0.012164

      820500 -- (-200.170) [-210.148] (-194.814) (-194.991) * [-213.621] (-193.060) (-196.160) (-210.237) (...0 remote chains...) -- 0:02:15
      821000 -- (-207.244) [-206.446] (-191.231) (-198.005) * (-214.284) (-193.152) (-194.582) [-205.512] (...0 remote chains...) -- 0:02:14
      821500 -- (-203.041) [-205.374] (-196.717) (-196.391) * [-209.014] (-191.607) (-202.830) (-209.037) (...0 remote chains...) -- 0:02:14
      822000 -- (-206.788) [-202.652] (-193.126) (-197.973) * [-203.933] (-194.437) (-196.572) (-210.819) (...0 remote chains...) -- 0:02:14
      822500 -- (-209.658) [-205.135] (-194.493) (-197.053) * (-203.390) (-193.834) (-198.609) [-205.844] (...0 remote chains...) -- 0:02:14
      823000 -- (-211.451) [-208.957] (-195.619) (-195.221) * (-215.609) (-197.071) (-194.174) [-204.559] (...0 remote chains...) -- 0:02:14
      823500 -- (-214.244) [-203.452] (-197.361) (-196.820) * (-215.344) (-196.992) (-195.333) [-202.747] (...0 remote chains...) -- 0:02:14
      824000 -- (-210.902) [-205.967] (-197.165) (-194.005) * (-219.949) (-187.608) (-194.233) [-203.650] (...0 remote chains...) -- 0:02:14
      824500 -- (-207.353) [-212.507] (-198.022) (-199.206) * [-210.090] (-193.630) (-190.031) (-210.918) (...0 remote chains...) -- 0:02:15
      825000 -- (-206.413) [-203.709] (-192.037) (-199.719) * (-229.091) (-197.727) (-193.380) [-205.830] (...0 remote chains...) -- 0:02:15

      Average standard deviation of split frequencies: 0.012253

      825500 -- (-204.520) [-202.677] (-197.135) (-199.274) * [-217.968] (-188.104) (-194.746) (-205.313) (...0 remote chains...) -- 0:02:15
      826000 -- (-197.880) [-207.127] (-195.997) (-192.639) * (-211.956) (-192.389) (-190.723) [-203.402] (...0 remote chains...) -- 0:02:15
      826500 -- (-195.306) [-209.051] (-196.365) (-191.964) * [-206.945] (-191.845) (-195.721) (-200.886) (...0 remote chains...) -- 0:02:14
      827000 -- (-195.751) [-208.207] (-197.421) (-189.482) * [-211.445] (-203.516) (-198.435) (-204.909) (...0 remote chains...) -- 0:02:14
      827500 -- (-202.130) [-209.448] (-194.847) (-192.602) * (-204.939) (-196.399) (-200.164) [-204.816] (...0 remote chains...) -- 0:02:14
      828000 -- (-205.588) [-211.330] (-190.844) (-188.213) * [-202.182] (-197.209) (-196.574) (-205.534) (...0 remote chains...) -- 0:02:14
      828500 -- (-207.951) [-211.407] (-197.233) (-193.415) * (-202.278) (-195.264) (-194.683) [-207.009] (...0 remote chains...) -- 0:02:14
      829000 -- (-201.723) [-204.945] (-193.942) (-190.542) * (-204.011) (-197.406) (-195.011) [-207.435] (...0 remote chains...) -- 0:02:14
      829500 -- (-206.349) [-209.127] (-190.411) (-190.963) * [-205.296] (-188.716) (-196.871) (-205.860) (...0 remote chains...) -- 0:02:14
      830000 -- (-199.612) [-199.764] (-193.707) (-194.161) * (-206.382) [-187.087] (-191.374) (-204.781) (...0 remote chains...) -- 0:02:13

      Average standard deviation of split frequencies: 0.012268

      830500 -- (-198.826) [-207.388] (-191.108) (-197.798) * (-207.508) [-187.404] (-190.586) (-201.901) (...0 remote chains...) -- 0:02:13
      831000 -- (-202.643) [-207.129] (-199.660) (-198.832) * [-203.144] (-191.852) (-191.131) (-205.679) (...0 remote chains...) -- 0:02:13
      831500 -- (-200.110) [-210.584] (-193.553) (-193.928) * [-206.452] (-188.890) (-197.084) (-204.541) (...0 remote chains...) -- 0:02:13
      832000 -- (-207.961) [-216.271] (-199.335) (-193.966) * [-205.873] (-193.106) (-191.622) (-204.845) (...0 remote chains...) -- 0:02:13
      832500 -- (-207.179) [-203.443] (-203.747) (-190.825) * [-207.031] (-195.790) (-190.350) (-207.008) (...0 remote chains...) -- 0:02:13
      833000 -- (-204.696) [-206.313] (-196.485) (-205.268) * [-212.932] (-191.169) (-195.087) (-209.571) (...0 remote chains...) -- 0:02:14
      833500 -- (-210.211) [-209.615] (-196.993) (-198.099) * [-213.072] (-189.708) (-194.979) (-215.998) (...0 remote chains...) -- 0:02:14
      834000 -- (-206.544) [-203.657] (-196.435) (-188.498) * (-214.555) [-193.571] (-198.080) (-208.257) (...0 remote chains...) -- 0:02:14
      834500 -- (-206.287) [-206.625] (-198.014) (-189.415) * [-210.887] (-196.183) (-200.273) (-215.321) (...0 remote chains...) -- 0:02:14
      835000 -- (-208.098) [-207.537] (-196.239) (-192.660) * (-205.869) [-188.242] (-194.549) (-208.264) (...0 remote chains...) -- 0:02:13

      Average standard deviation of split frequencies: 0.012190

      835500 -- (-203.171) [-206.087] (-194.465) (-187.615) * (-205.928) (-191.350) (-199.014) [-206.880] (...0 remote chains...) -- 0:02:13
      836000 -- (-204.467) [-203.013] (-195.057) (-191.895) * (-207.149) (-187.304) (-191.102) [-197.138] (...0 remote chains...) -- 0:02:13
      836500 -- (-201.775) [-206.078] (-193.405) (-196.767) * (-209.450) (-188.907) (-195.868) [-205.656] (...0 remote chains...) -- 0:02:13
      837000 -- (-205.275) [-208.261] (-192.387) (-193.681) * [-213.660] (-189.164) (-198.158) (-200.555) (...0 remote chains...) -- 0:02:13
      837500 -- (-204.214) [-207.383] (-186.797) (-193.252) * (-205.278) [-190.936] (-203.825) (-203.974) (...0 remote chains...) -- 0:02:13
      838000 -- (-199.257) [-205.734] (-197.606) (-193.177) * [-200.691] (-195.244) (-204.363) (-204.921) (...0 remote chains...) -- 0:02:13
      838500 -- (-204.142) [-201.364] (-196.674) (-195.036) * [-210.842] (-194.676) (-199.286) (-207.204) (...0 remote chains...) -- 0:02:12
      839000 -- (-200.823) [-204.980] (-195.726) (-192.346) * (-203.426) [-191.767] (-203.294) (-206.678) (...0 remote chains...) -- 0:02:12
      839500 -- (-200.747) [-204.923] (-194.896) (-195.918) * [-200.107] (-193.386) (-204.280) (-204.460) (...0 remote chains...) -- 0:02:12
      840000 -- (-200.973) [-208.026] (-195.691) (-195.210) * (-200.879) (-202.937) (-196.438) [-204.097] (...0 remote chains...) -- 0:02:12

      Average standard deviation of split frequencies: 0.012271

      840500 -- (-199.793) [-210.167] (-190.028) (-192.287) * (-202.257) (-195.889) (-190.843) [-203.609] (...0 remote chains...) -- 0:02:12
      841000 -- (-204.688) (-206.631) [-185.771] (-188.524) * (-200.036) (-192.106) (-196.114) [-201.585] (...0 remote chains...) -- 0:02:12
      841500 -- (-200.899) [-205.461] (-193.580) (-190.351) * (-203.350) (-192.278) [-195.009] (-199.632) (...0 remote chains...) -- 0:02:12
      842000 -- (-200.270) [-213.180] (-187.313) (-191.850) * [-208.466] (-197.952) (-198.521) (-200.663) (...0 remote chains...) -- 0:02:13
      842500 -- (-201.467) [-209.974] (-190.367) (-189.521) * [-211.365] (-200.700) (-195.876) (-203.740) (...0 remote chains...) -- 0:02:13
      843000 -- (-208.740) [-204.876] (-189.927) (-193.768) * [-208.391] (-201.184) (-197.942) (-206.552) (...0 remote chains...) -- 0:02:13
      843500 -- (-205.320) [-207.736] (-189.529) (-192.791) * [-206.387] (-194.803) (-199.537) (-207.142) (...0 remote chains...) -- 0:02:12
      844000 -- (-200.046) [-207.267] (-194.236) (-202.431) * [-202.652] (-193.792) (-212.233) (-206.327) (...0 remote chains...) -- 0:02:12
      844500 -- (-193.927) [-212.428] (-190.447) (-197.205) * (-200.234) (-195.713) (-205.032) [-204.931] (...0 remote chains...) -- 0:02:12
      845000 -- (-194.116) [-207.342] (-194.383) (-193.247) * (-200.285) [-191.811] (-206.143) (-206.235) (...0 remote chains...) -- 0:02:12

      Average standard deviation of split frequencies: 0.012357

      845500 -- (-196.877) [-221.944] (-197.034) (-198.224) * (-207.300) [-188.717] (-202.278) (-207.766) (...0 remote chains...) -- 0:02:12
      846000 -- (-191.213) [-209.972] (-195.973) (-195.568) * (-206.564) [-189.213] (-195.902) (-204.927) (...0 remote chains...) -- 0:02:12
      846500 -- (-194.821) [-215.770] (-195.693) (-193.930) * (-205.189) [-188.751] (-195.402) (-209.666) (...0 remote chains...) -- 0:02:12
      847000 -- (-201.073) [-205.746] (-193.404) (-195.936) * (-202.789) (-189.600) (-200.922) [-206.251] (...0 remote chains...) -- 0:02:12
      847500 -- (-197.539) [-210.041] (-203.194) (-193.264) * (-201.549) (-195.227) (-205.240) [-209.218] (...0 remote chains...) -- 0:02:11
      848000 -- (-193.100) [-209.663] (-194.270) (-192.520) * [-202.198] (-190.837) (-198.731) (-209.287) (...0 remote chains...) -- 0:02:11
      848500 -- (-192.591) [-208.019] (-200.807) (-193.671) * (-207.196) (-195.220) (-202.446) [-206.786] (...0 remote chains...) -- 0:02:11
      849000 -- (-196.422) [-204.933] (-196.680) (-191.089) * (-208.702) (-195.075) (-194.829) [-209.749] (...0 remote chains...) -- 0:02:11
      849500 -- (-195.390) [-206.296] (-196.099) (-197.601) * [-215.101] (-193.243) (-198.317) (-211.153) (...0 remote chains...) -- 0:02:11
      850000 -- (-194.781) [-206.745] (-191.152) (-197.513) * [-210.350] (-194.218) (-197.459) (-204.846) (...0 remote chains...) -- 0:02:11

      Average standard deviation of split frequencies: 0.012273

      850500 -- (-201.608) [-209.735] (-190.778) (-190.520) * [-204.928] (-195.004) (-196.505) (-213.729) (...0 remote chains...) -- 0:02:11
      851000 -- (-202.933) [-206.644] (-196.747) (-186.639) * [-207.624] (-193.020) (-195.204) (-212.892) (...0 remote chains...) -- 0:02:12
      851500 -- (-205.169) [-208.968] (-193.129) (-188.553) * (-207.763) (-193.276) (-198.090) [-212.358] (...0 remote chains...) -- 0:02:12
      852000 -- (-198.418) [-208.711] (-191.706) (-187.357) * [-203.564] (-197.829) (-197.853) (-217.376) (...0 remote chains...) -- 0:02:12
      852500 -- (-202.033) [-206.778] (-193.014) (-187.407) * [-200.822] (-192.075) (-195.955) (-216.131) (...0 remote chains...) -- 0:02:11
      853000 -- (-194.199) [-208.697] (-195.399) (-186.430) * [-201.200] (-194.036) (-204.944) (-208.925) (...0 remote chains...) -- 0:02:11
      853500 -- (-200.251) [-205.707] (-194.151) (-188.357) * (-203.043) (-201.599) (-202.004) [-201.740] (...0 remote chains...) -- 0:02:11
      854000 -- (-198.471) [-209.030] (-196.793) (-190.680) * [-202.169] (-201.287) (-198.987) (-201.966) (...0 remote chains...) -- 0:02:11
      854500 -- (-194.732) [-203.398] (-196.170) (-191.064) * [-207.253] (-199.275) (-194.175) (-205.094) (...0 remote chains...) -- 0:02:11
      855000 -- (-192.995) [-206.691] (-197.891) (-192.417) * (-212.147) [-191.266] (-199.909) (-205.456) (...0 remote chains...) -- 0:02:11

      Average standard deviation of split frequencies: 0.011954

      855500 -- (-192.270) [-203.607] (-196.375) (-193.386) * [-208.549] (-194.855) (-194.497) (-201.874) (...0 remote chains...) -- 0:02:11
      856000 -- (-192.573) [-201.725] (-193.758) (-191.990) * (-206.593) [-199.284] (-199.398) (-206.419) (...0 remote chains...) -- 0:02:10
      856500 -- (-192.259) [-204.823] (-190.838) (-195.600) * (-206.452) (-194.332) (-196.177) [-209.036] (...0 remote chains...) -- 0:02:10
      857000 -- (-194.791) [-210.535] (-196.833) (-201.553) * [-209.672] (-187.498) (-200.614) (-213.514) (...0 remote chains...) -- 0:02:10
      857500 -- (-197.791) [-203.358] (-190.169) (-207.468) * (-208.699) [-190.903] (-196.854) (-207.388) (...0 remote chains...) -- 0:02:10
      858000 -- (-193.655) [-205.886] (-190.285) (-195.891) * [-206.721] (-190.392) (-196.106) (-204.439) (...0 remote chains...) -- 0:02:10
      858500 -- (-195.095) [-201.428] (-198.096) (-197.603) * [-210.496] (-189.336) (-197.909) (-204.277) (...0 remote chains...) -- 0:02:10
      859000 -- (-194.333) [-200.934] (-193.367) (-193.956) * (-218.663) (-190.047) (-196.670) [-197.645] (...0 remote chains...) -- 0:02:10
      859500 -- (-190.493) [-208.084] (-190.718) (-201.229) * [-214.035] (-190.119) (-195.802) (-196.641) (...0 remote chains...) -- 0:02:10
      860000 -- (-196.192) [-204.177] (-201.017) (-196.207) * [-217.397] (-197.165) (-197.571) (-203.641) (...0 remote chains...) -- 0:02:11

      Average standard deviation of split frequencies: 0.011744

      860500 -- (-195.559) [-202.465] (-196.297) (-198.447) * [-212.319] (-190.127) (-197.918) (-203.555) (...0 remote chains...) -- 0:02:11
      861000 -- (-189.769) [-205.363] (-198.815) (-193.732) * [-218.219] (-203.476) (-195.928) (-201.580) (...0 remote chains...) -- 0:02:10
      861500 -- (-189.378) [-204.167] (-205.868) (-192.416) * [-213.262] (-197.978) (-191.936) (-204.948) (...0 remote chains...) -- 0:02:10
      862000 -- (-189.745) [-207.410] (-203.207) (-188.856) * [-212.371] (-193.916) (-193.326) (-202.736) (...0 remote chains...) -- 0:02:10
      862500 -- (-189.282) [-204.064] (-200.802) (-189.588) * (-209.450) (-189.352) [-193.633] (-202.525) (...0 remote chains...) -- 0:02:10
      863000 -- (-191.481) [-203.654] (-204.066) (-192.488) * (-212.862) (-190.964) (-195.934) [-203.601] (...0 remote chains...) -- 0:02:10
      863500 -- (-193.183) [-204.137] (-196.555) (-194.318) * (-204.755) (-197.634) (-198.929) [-209.628] (...0 remote chains...) -- 0:02:10
      864000 -- (-189.388) [-204.864] (-201.709) (-195.102) * [-214.736] (-196.021) (-194.320) (-205.828) (...0 remote chains...) -- 0:02:10
      864500 -- (-187.829) [-205.732] (-202.465) (-191.650) * [-205.251] (-193.169) (-194.273) (-211.343) (...0 remote chains...) -- 0:02:10
      865000 -- (-192.021) [-206.964] (-189.616) (-187.698) * [-210.381] (-198.373) (-199.191) (-204.716) (...0 remote chains...) -- 0:02:09

      Average standard deviation of split frequencies: 0.011068

      865500 -- (-198.704) [-206.282] (-192.109) (-192.456) * [-204.776] (-195.579) (-196.485) (-203.532) (...0 remote chains...) -- 0:02:09
      866000 -- (-194.249) [-210.995] (-197.339) (-191.677) * [-203.675] (-197.006) (-201.677) (-206.481) (...0 remote chains...) -- 0:02:09
      866500 -- (-192.787) [-211.638] (-195.854) (-189.607) * [-203.421] (-206.186) (-198.987) (-211.990) (...0 remote chains...) -- 0:02:09
      867000 -- (-193.545) [-214.123] (-198.499) (-196.379) * [-208.251] (-201.119) (-202.474) (-209.891) (...0 remote chains...) -- 0:02:09
      867500 -- (-192.930) [-208.953] (-193.277) (-191.707) * [-209.037] (-198.807) (-203.264) (-210.580) (...0 remote chains...) -- 0:02:09
      868000 -- (-190.957) [-211.106] (-193.338) (-194.033) * [-207.929] (-194.237) (-195.956) (-207.996) (...0 remote chains...) -- 0:02:09
      868500 -- (-193.381) [-205.489] (-196.375) (-198.049) * [-205.429] (-190.423) (-197.860) (-204.209) (...0 remote chains...) -- 0:02:10
      869000 -- (-192.124) [-211.009] (-192.728) (-196.465) * [-201.851] (-202.106) (-196.232) (-199.064) (...0 remote chains...) -- 0:02:10
      869500 -- (-193.314) [-209.208] (-198.323) (-199.017) * [-205.212] (-200.490) (-192.851) (-203.055) (...0 remote chains...) -- 0:02:10
      870000 -- (-189.815) [-214.829] (-190.290) (-190.961) * [-210.257] (-193.918) (-195.808) (-208.108) (...0 remote chains...) -- 0:02:09

      Average standard deviation of split frequencies: 0.011153

      870500 -- (-193.494) [-217.267] (-196.183) (-201.558) * [-208.487] (-189.245) (-197.617) (-205.786) (...0 remote chains...) -- 0:02:09
      871000 -- (-187.954) [-207.899] (-195.479) (-195.849) * [-210.933] (-192.036) (-198.662) (-206.903) (...0 remote chains...) -- 0:02:09
      871500 -- (-189.665) [-212.586] (-193.211) (-186.640) * [-207.762] (-189.870) (-200.026) (-208.028) (...0 remote chains...) -- 0:02:09
      872000 -- (-188.595) [-209.898] (-197.714) (-192.426) * [-217.364] (-193.475) (-193.798) (-207.175) (...0 remote chains...) -- 0:02:09
      872500 -- (-190.868) [-212.012] (-193.497) (-194.293) * [-211.125] (-191.280) (-202.477) (-208.395) (...0 remote chains...) -- 0:02:09
      873000 -- (-193.067) [-216.863] (-191.693) (-187.084) * [-210.247] (-191.714) (-196.257) (-211.152) (...0 remote chains...) -- 0:02:09
      873500 -- (-185.060) [-212.422] (-196.438) (-193.508) * [-207.264] (-191.618) (-187.447) (-212.142) (...0 remote chains...) -- 0:02:08
      874000 -- (-189.991) [-210.092] (-192.405) (-188.571) * [-205.552] (-189.529) (-190.994) (-216.304) (...0 remote chains...) -- 0:02:08
      874500 -- (-195.605) [-211.810] (-188.661) (-199.568) * [-209.477] (-191.886) (-195.093) (-215.841) (...0 remote chains...) -- 0:02:08
      875000 -- (-193.282) [-203.540] (-188.981) (-192.358) * [-204.390] (-194.034) (-191.468) (-211.236) (...0 remote chains...) -- 0:02:08

      Average standard deviation of split frequencies: 0.011332

      875500 -- (-191.077) [-204.722] (-191.431) (-194.260) * [-205.767] (-197.422) (-185.281) (-211.347) (...0 remote chains...) -- 0:02:08
      876000 -- (-196.986) [-204.782] (-190.885) (-193.602) * (-204.872) [-192.765] (-193.256) (-215.547) (...0 remote chains...) -- 0:02:08
      876500 -- (-192.595) [-207.141] (-198.092) (-189.486) * [-201.959] (-199.766) (-190.508) (-218.689) (...0 remote chains...) -- 0:02:08
      877000 -- (-191.089) [-207.693] (-199.606) (-187.722) * [-207.091] (-190.783) (-194.535) (-217.304) (...0 remote chains...) -- 0:02:08
      877500 -- (-190.136) [-201.678] (-199.323) (-193.426) * [-205.667] (-191.117) (-198.417) (-215.293) (...0 remote chains...) -- 0:02:09
      878000 -- (-189.880) [-201.205] (-198.855) (-194.219) * [-205.098] (-192.426) (-194.703) (-214.273) (...0 remote chains...) -- 0:02:09
      878500 -- (-195.329) [-202.316] (-202.315) (-194.345) * [-205.596] (-195.368) (-194.364) (-208.767) (...0 remote chains...) -- 0:02:08
      879000 -- (-197.501) [-207.171] (-203.883) (-196.807) * [-208.450] (-192.748) (-192.655) (-208.784) (...0 remote chains...) -- 0:02:08
      879500 -- (-195.451) [-210.501] (-197.473) (-195.019) * [-202.292] (-193.271) (-187.907) (-209.195) (...0 remote chains...) -- 0:02:08
      880000 -- (-194.593) [-203.425] (-197.896) (-200.761) * [-209.460] (-198.787) (-192.342) (-207.324) (...0 remote chains...) -- 0:02:08

      Average standard deviation of split frequencies: 0.011083

      880500 -- (-194.263) [-203.710] (-201.139) (-201.137) * [-199.797] (-199.659) (-186.841) (-208.775) (...0 remote chains...) -- 0:02:08
      881000 -- (-199.981) [-205.008] (-195.239) (-190.500) * [-206.176] (-199.662) (-189.076) (-206.721) (...0 remote chains...) -- 0:02:08
      881500 -- (-190.810) [-211.355] (-194.686) (-195.986) * [-204.411] (-189.927) (-193.009) (-209.179) (...0 remote chains...) -- 0:02:08
      882000 -- (-187.845) [-213.675] (-189.383) (-194.068) * [-208.314] (-198.332) (-188.388) (-205.126) (...0 remote chains...) -- 0:02:08
      882500 -- (-192.178) [-205.021] (-193.404) (-197.301) * [-207.398] (-197.485) (-189.904) (-213.980) (...0 remote chains...) -- 0:02:07
      883000 -- (-190.802) [-205.778] (-197.266) (-195.788) * [-205.666] (-194.486) (-190.550) (-202.413) (...0 remote chains...) -- 0:02:07
      883500 -- (-191.354) [-205.785] (-191.371) (-196.604) * [-212.117] (-192.476) (-198.521) (-203.346) (...0 remote chains...) -- 0:02:07
      884000 -- (-194.594) [-200.888] (-194.133) (-191.147) * [-209.274] (-197.256) (-195.656) (-203.733) (...0 remote chains...) -- 0:02:07
      884500 -- (-198.548) [-203.928] (-187.222) (-201.335) * [-205.367] (-192.663) (-199.912) (-204.398) (...0 remote chains...) -- 0:02:07
      885000 -- (-191.978) [-202.632] (-187.248) (-192.095) * [-206.078] (-190.086) (-200.211) (-203.199) (...0 remote chains...) -- 0:02:07

      Average standard deviation of split frequencies: 0.010884

      885500 -- (-191.702) [-205.466] (-187.222) (-198.618) * [-208.969] (-198.539) (-201.260) (-196.449) (...0 remote chains...) -- 0:02:07
      886000 -- (-196.139) [-212.302] (-189.135) (-190.428) * [-209.879] (-208.311) (-194.370) (-202.859) (...0 remote chains...) -- 0:02:06
      886500 -- (-190.359) [-209.501] (-195.481) (-197.725) * [-206.843] (-207.752) (-196.965) (-199.976) (...0 remote chains...) -- 0:02:08
      887000 -- (-193.601) [-212.518] (-191.420) (-198.099) * (-201.192) (-200.878) [-191.298] (-200.151) (...0 remote chains...) -- 0:02:07
      887500 -- (-191.839) [-207.833] (-192.986) (-193.799) * [-201.202] (-199.652) (-191.488) (-201.157) (...0 remote chains...) -- 0:02:07
      888000 -- (-195.477) [-213.792] (-193.195) (-191.129) * [-200.073] (-193.849) (-191.304) (-201.075) (...0 remote chains...) -- 0:02:07
      888500 -- (-206.252) [-205.288] (-192.491) (-199.146) * [-200.932] (-193.311) (-198.167) (-201.358) (...0 remote chains...) -- 0:02:07
      889000 -- (-194.214) [-206.469] (-195.530) (-196.995) * (-206.540) (-190.891) [-199.947] (-199.583) (...0 remote chains...) -- 0:02:07
      889500 -- (-194.010) [-206.537] (-195.373) (-201.796) * (-204.598) [-192.635] (-196.824) (-200.357) (...0 remote chains...) -- 0:02:07
      890000 -- (-202.880) [-203.114] (-190.736) (-199.405) * [-206.460] (-191.586) (-196.770) (-201.758) (...0 remote chains...) -- 0:02:07

      Average standard deviation of split frequencies: 0.010691

      890500 -- (-194.984) [-200.835] (-197.203) (-200.448) * [-210.743] (-196.882) (-192.479) (-201.912) (...0 remote chains...) -- 0:02:07
      891000 -- (-193.749) [-200.348] (-196.338) (-204.780) * [-211.248] (-192.519) (-191.650) (-197.728) (...0 remote chains...) -- 0:02:06
      891500 -- (-193.696) [-204.516] (-198.062) (-195.300) * [-210.102] (-198.493) (-192.884) (-199.670) (...0 remote chains...) -- 0:02:06
      892000 -- (-191.877) [-204.008] (-196.320) (-198.711) * [-212.897] (-194.273) (-196.405) (-200.911) (...0 remote chains...) -- 0:02:06
      892500 -- (-192.191) [-207.537] (-196.228) (-195.278) * [-211.196] (-198.450) (-197.418) (-202.311) (...0 remote chains...) -- 0:02:06
      893000 -- (-193.338) [-204.931] (-192.735) (-193.227) * [-211.501] (-201.401) (-201.863) (-199.017) (...0 remote chains...) -- 0:02:06
      893500 -- (-193.305) [-207.283] (-190.426) (-192.950) * [-215.279] (-198.605) (-197.821) (-201.965) (...0 remote chains...) -- 0:02:06
      894000 -- (-193.722) [-210.102] (-192.175) (-196.215) * [-211.822] (-194.982) (-199.336) (-205.279) (...0 remote chains...) -- 0:02:06
      894500 -- (-192.808) [-207.085] (-195.812) (-190.089) * [-208.745] (-192.607) (-201.082) (-203.643) (...0 remote chains...) -- 0:02:06
      895000 -- (-192.850) [-209.169] (-194.419) (-190.611) * [-207.377] (-195.887) (-190.384) (-204.495) (...0 remote chains...) -- 0:02:05

      Average standard deviation of split frequencies: 0.010414

      895500 -- (-190.159) [-206.026] (-195.949) (-193.048) * [-209.544] (-193.276) (-193.943) (-206.859) (...0 remote chains...) -- 0:02:07
      896000 -- (-192.665) [-206.883] (-194.777) (-190.842) * [-208.640] (-198.941) (-191.460) (-205.148) (...0 remote chains...) -- 0:02:06
      896500 -- (-198.724) [-205.651] (-194.149) (-193.471) * [-208.165] (-196.047) (-195.324) (-201.055) (...0 remote chains...) -- 0:02:06
      897000 -- (-191.797) [-205.305] (-200.451) (-191.570) * [-210.214] (-196.950) (-198.474) (-201.330) (...0 remote chains...) -- 0:02:06
      897500 -- (-202.300) [-201.751] (-200.967) (-189.626) * [-203.634] (-194.805) (-201.443) (-199.459) (...0 remote chains...) -- 0:02:06
      898000 -- (-189.968) [-201.652] (-198.828) (-191.587) * [-205.759] (-195.400) (-197.778) (-195.423) (...0 remote chains...) -- 0:02:06
      898500 -- (-191.434) [-205.367] (-193.078) (-190.047) * [-208.482] (-198.856) (-197.171) (-191.752) (...0 remote chains...) -- 0:02:06
      899000 -- (-189.899) [-203.854] (-194.920) (-193.250) * [-210.260] (-193.504) (-192.520) (-191.891) (...0 remote chains...) -- 0:02:06
      899500 -- (-187.491) [-202.490] (-196.197) (-190.819) * [-220.127] (-192.393) (-197.326) (-193.952) (...0 remote chains...) -- 0:02:06
      900000 -- (-189.492) [-206.204] (-193.610) (-199.613) * [-214.067] (-195.217) (-202.916) (-195.751) (...0 remote chains...) -- 0:02:05

      Average standard deviation of split frequencies: 0.010483

      900500 -- (-194.726) [-207.423] (-197.646) (-195.564) * [-220.343] (-198.786) (-203.687) (-194.273) (...0 remote chains...) -- 0:02:05
      901000 -- (-187.826) [-206.530] (-195.188) (-194.334) * (-204.884) [-194.460] (-202.122) (-199.293) (...0 remote chains...) -- 0:02:05
      901500 -- (-187.320) [-208.272] (-193.858) (-194.929) * [-203.430] (-197.482) (-196.191) (-189.577) (...0 remote chains...) -- 0:02:05
      902000 -- (-188.759) [-203.491] (-195.840) (-192.059) * [-209.468] (-197.357) (-193.921) (-185.768) (...0 remote chains...) -- 0:02:05
      902500 -- (-194.337) [-207.866] (-194.692) (-194.462) * [-206.076] (-195.018) (-194.069) (-188.572) (...0 remote chains...) -- 0:02:05
      903000 -- (-205.661) [-210.115] (-197.101) (-191.811) * [-205.652] (-197.141) (-193.414) (-193.087) (...0 remote chains...) -- 0:02:05
      903500 -- (-204.254) [-206.923] (-193.797) (-192.268) * [-211.848] (-194.069) (-198.935) (-189.590) (...0 remote chains...) -- 0:02:05
      904000 -- (-198.587) [-206.267] (-191.461) (-189.861) * [-211.450] (-194.152) (-196.713) (-195.262) (...0 remote chains...) -- 0:02:04
      904500 -- (-199.033) [-210.924] (-200.024) (-196.255) * (-214.703) (-195.626) [-201.381] (-199.613) (...0 remote chains...) -- 0:02:04
      905000 -- (-200.639) [-206.809] (-194.564) (-195.561) * [-209.776] (-197.114) (-204.724) (-193.691) (...0 remote chains...) -- 0:02:05

      Average standard deviation of split frequencies: 0.010513

      905500 -- (-200.569) [-210.550] (-195.011) (-192.769) * [-208.427] (-202.034) (-198.650) (-189.638) (...0 remote chains...) -- 0:02:05
      906000 -- (-197.654) [-205.164] (-198.327) (-190.646) * [-206.818] (-192.651) (-198.689) (-193.968) (...0 remote chains...) -- 0:02:05
      906500 -- (-197.077) [-204.675] (-202.316) (-192.709) * (-211.431) [-190.873] (-196.828) (-195.246) (...0 remote chains...) -- 0:02:05
      907000 -- (-202.381) [-206.783] (-195.051) (-198.287) * (-206.735) [-193.590] (-191.631) (-194.294) (...0 remote chains...) -- 0:02:05
      907500 -- (-196.520) [-213.043] (-192.266) (-201.722) * [-208.562] (-195.663) (-194.492) (-195.549) (...0 remote chains...) -- 0:02:05
      908000 -- (-191.638) [-208.266] (-188.504) (-193.012) * [-209.795] (-192.099) (-198.113) (-207.748) (...0 remote chains...) -- 0:02:05
      908500 -- (-194.497) [-212.412] (-193.640) (-196.380) * [-208.791] (-191.606) (-194.433) (-188.031) (...0 remote chains...) -- 0:02:04
      909000 -- (-189.079) [-213.761] (-187.218) (-197.945) * [-205.620] (-196.792) (-193.760) (-186.545) (...0 remote chains...) -- 0:02:04
      909500 -- (-188.610) [-207.162] (-190.311) (-194.694) * [-209.342] (-191.859) (-194.977) (-194.161) (...0 remote chains...) -- 0:02:04
      910000 -- (-189.332) [-205.195] (-188.740) (-195.069) * (-213.433) (-191.498) (-196.630) [-189.477] (...0 remote chains...) -- 0:02:04

      Average standard deviation of split frequencies: 0.011282

      910500 -- (-187.439) [-204.154] (-190.042) (-196.686) * (-211.967) [-195.920] (-191.675) (-189.345) (...0 remote chains...) -- 0:02:04
      911000 -- (-190.129) [-203.220] (-195.316) (-195.504) * (-211.666) (-193.219) (-197.332) [-185.203] (...0 remote chains...) -- 0:02:04
      911500 -- (-188.634) [-204.660] (-196.690) (-200.292) * [-207.279] (-193.345) (-199.206) (-186.960) (...0 remote chains...) -- 0:02:04
      912000 -- (-190.047) [-207.854] (-196.141) (-195.582) * [-208.960] (-191.353) (-199.885) (-190.115) (...0 remote chains...) -- 0:02:04
      912500 -- (-192.803) [-209.198] (-188.799) (-195.835) * [-203.148] (-190.041) (-196.471) (-191.294) (...0 remote chains...) -- 0:02:03
      913000 -- (-190.783) [-203.939] (-198.351) (-197.123) * [-205.962] (-195.154) (-197.710) (-195.970) (...0 remote chains...) -- 0:02:03
      913500 -- (-191.557) [-207.814] (-197.485) (-196.455) * [-208.739] (-194.873) (-197.012) (-199.843) (...0 remote chains...) -- 0:02:03
      914000 -- (-192.917) [-210.433] (-196.095) (-193.676) * [-209.841] (-194.112) (-190.610) (-201.463) (...0 remote chains...) -- 0:02:04
      914500 -- (-188.529) [-208.794] (-201.017) (-197.997) * [-204.809] (-190.209) (-193.155) (-198.030) (...0 remote chains...) -- 0:02:04
      915000 -- (-194.951) [-207.367] (-198.048) (-196.908) * [-208.222] (-190.687) (-199.837) (-199.769) (...0 remote chains...) -- 0:02:04

      Average standard deviation of split frequencies: 0.011065

      915500 -- (-190.965) [-214.498] (-195.413) (-196.965) * [-208.004] (-189.434) (-190.212) (-199.831) (...0 remote chains...) -- 0:02:04
      916000 -- (-191.095) [-210.699] (-204.200) (-190.503) * [-210.292] (-192.932) (-188.941) (-193.504) (...0 remote chains...) -- 0:02:04
      916500 -- (-194.384) [-216.012] (-202.544) (-188.457) * [-212.744] (-196.048) (-187.340) (-199.206) (...0 remote chains...) -- 0:02:04
      917000 -- (-191.246) [-214.115] (-200.102) (-198.893) * (-209.241) (-199.763) [-188.899] (-195.923) (...0 remote chains...) -- 0:02:04
      917500 -- (-196.366) [-207.429] (-192.367) (-191.827) * [-211.988] (-202.750) (-191.512) (-198.507) (...0 remote chains...) -- 0:02:03
      918000 -- (-197.388) [-210.308] (-199.435) (-190.894) * (-207.989) (-193.625) [-190.054] (-189.293) (...0 remote chains...) -- 0:02:03
      918500 -- (-199.555) [-209.599] (-190.627) (-196.830) * [-208.513] (-193.265) (-198.968) (-188.138) (...0 remote chains...) -- 0:02:03
      919000 -- (-199.983) [-208.541] (-193.256) (-199.481) * [-208.731] (-189.753) (-196.689) (-187.855) (...0 remote chains...) -- 0:02:03
      919500 -- (-198.393) [-208.384] (-191.215) (-192.491) * (-207.071) (-191.951) (-198.134) [-190.349] (...0 remote chains...) -- 0:02:03
      920000 -- (-203.301) [-207.320] (-189.661) (-199.987) * [-206.355] (-194.787) (-203.380) (-188.698) (...0 remote chains...) -- 0:02:03

      Average standard deviation of split frequencies: 0.011024

      920500 -- (-200.370) [-208.840] (-193.020) (-197.787) * [-211.113] (-195.020) (-193.783) (-195.935) (...0 remote chains...) -- 0:02:03
      921000 -- (-202.028) [-203.382] (-189.769) (-196.973) * [-209.223] (-195.460) (-196.093) (-192.254) (...0 remote chains...) -- 0:02:03
      921500 -- (-197.519) [-205.424] (-197.862) (-197.589) * [-210.663] (-188.316) (-192.846) (-196.613) (...0 remote chains...) -- 0:02:02
      922000 -- (-199.306) [-215.806] (-193.089) (-192.320) * [-205.851] (-192.634) (-191.912) (-194.134) (...0 remote chains...) -- 0:02:02
      922500 -- (-195.538) [-211.677] (-189.896) (-194.999) * [-206.279] (-188.803) (-200.155) (-191.933) (...0 remote chains...) -- 0:02:02
      923000 -- (-194.390) [-213.536] (-190.545) (-195.143) * [-209.995] (-193.288) (-195.059) (-199.079) (...0 remote chains...) -- 0:02:03
      923500 -- (-191.851) [-206.771] (-190.563) (-190.835) * [-208.759] (-196.993) (-196.197) (-199.000) (...0 remote chains...) -- 0:02:03
      924000 -- (-190.219) [-206.163] (-193.278) (-197.471) * (-216.677) (-192.572) [-191.920] (-197.935) (...0 remote chains...) -- 0:02:03
      924500 -- (-194.927) [-208.563] (-195.138) (-199.686) * [-215.369] (-192.902) (-192.882) (-198.361) (...0 remote chains...) -- 0:02:03
      925000 -- (-199.999) [-212.891] (-187.963) (-195.817) * [-211.574] (-198.252) (-187.090) (-201.724) (...0 remote chains...) -- 0:02:03

      Average standard deviation of split frequencies: 0.011290

      925500 -- (-205.161) [-205.821] (-190.792) (-197.282) * (-210.706) (-193.955) (-187.826) [-198.109] (...0 remote chains...) -- 0:02:03
      926000 -- (-199.675) [-205.732] (-187.199) (-197.646) * [-214.743] (-193.995) (-193.588) (-191.223) (...0 remote chains...) -- 0:02:02
      926500 -- (-203.289) [-208.121] (-193.774) (-201.561) * [-209.273] (-197.160) (-196.990) (-191.244) (...0 remote chains...) -- 0:02:02
      927000 -- (-200.616) [-213.378] (-191.517) (-196.753) * [-214.907] (-194.623) (-194.323) (-196.948) (...0 remote chains...) -- 0:02:02
      927500 -- (-202.785) [-215.504] (-193.323) (-193.635) * [-212.358] (-189.992) (-200.667) (-189.813) (...0 remote chains...) -- 0:02:02
      928000 -- (-194.511) [-210.984] (-189.864) (-192.521) * [-212.148] (-188.768) (-196.318) (-196.658) (...0 remote chains...) -- 0:02:02
      928500 -- (-194.196) [-208.444] (-190.547) (-196.393) * [-211.195] (-192.259) (-196.821) (-193.599) (...0 remote chains...) -- 0:02:02
      929000 -- (-192.139) [-212.702] (-190.874) (-194.208) * [-209.172] (-193.556) (-193.913) (-202.834) (...0 remote chains...) -- 0:02:02
      929500 -- (-200.365) [-209.859] (-189.143) (-197.619) * [-208.401] (-195.358) (-193.722) (-193.618) (...0 remote chains...) -- 0:02:02
      930000 -- (-190.591) [-209.184] (-189.406) (-201.389) * [-203.898] (-198.615) (-194.324) (-198.725) (...0 remote chains...) -- 0:02:01

      Average standard deviation of split frequencies: 0.011352

      930500 -- (-200.327) [-213.661] (-194.569) (-197.654) * [-206.589] (-195.998) (-189.116) (-198.048) (...0 remote chains...) -- 0:02:01
      931000 -- (-192.721) [-206.626] (-195.707) (-195.406) * [-207.577] (-195.129) (-189.826) (-194.791) (...0 remote chains...) -- 0:02:01
      931500 -- (-194.483) [-208.936] (-192.682) (-194.160) * [-203.757] (-193.933) (-191.144) (-193.104) (...0 remote chains...) -- 0:02:01
      932000 -- (-190.243) [-206.462] (-190.937) (-198.825) * [-201.182] (-189.992) (-193.195) (-192.746) (...0 remote chains...) -- 0:02:02
      932500 -- (-190.519) [-203.747] (-190.394) (-195.116) * [-205.264] (-197.251) (-200.520) (-187.236) (...0 remote chains...) -- 0:02:02
      933000 -- (-194.218) [-209.487] (-193.588) (-194.172) * [-205.919] (-194.866) (-193.765) (-190.766) (...0 remote chains...) -- 0:02:02
      933500 -- (-196.704) [-208.247] (-198.559) (-193.688) * [-208.644] (-193.930) (-192.524) (-197.240) (...0 remote chains...) -- 0:02:02
      934000 -- (-194.009) [-204.979] (-196.984) (-194.832) * [-210.572] (-194.215) (-196.391) (-197.190) (...0 remote chains...) -- 0:02:02
      934500 -- (-195.665) [-200.780] (-194.822) (-192.957) * [-211.296] (-195.108) (-199.285) (-197.454) (...0 remote chains...) -- 0:02:01
      935000 -- (-197.809) [-201.195] (-191.879) (-191.215) * [-215.142] (-194.268) (-196.561) (-194.469) (...0 remote chains...) -- 0:02:01

      Average standard deviation of split frequencies: 0.010991

      935500 -- (-193.329) [-205.009] (-198.335) (-198.035) * [-209.449] (-190.049) (-194.486) (-189.407) (...0 remote chains...) -- 0:02:01
      936000 -- (-190.748) [-206.889] (-199.421) (-197.560) * [-204.756] (-192.989) (-192.334) (-194.523) (...0 remote chains...) -- 0:02:01
      936500 -- (-194.776) [-207.660] (-199.308) (-194.856) * [-212.486] (-197.699) (-198.503) (-193.639) (...0 remote chains...) -- 0:02:01
      937000 -- (-192.145) [-206.881] (-203.468) (-199.066) * [-212.487] (-194.962) (-195.763) (-190.911) (...0 remote chains...) -- 0:02:01
      937500 -- (-190.557) [-215.967] (-197.421) (-197.072) * [-213.979] (-197.783) (-195.942) (-195.008) (...0 remote chains...) -- 0:02:01
      938000 -- (-192.385) [-212.333] (-192.328) (-200.104) * [-207.029] (-198.105) (-190.132) (-197.707) (...0 remote chains...) -- 0:02:01
      938500 -- (-191.310) [-216.609] (-194.099) (-194.278) * [-206.948] (-198.466) (-192.066) (-189.154) (...0 remote chains...) -- 0:02:01
      939000 -- (-194.722) [-212.680] (-190.342) (-193.271) * [-208.455] (-201.655) (-188.728) (-193.947) (...0 remote chains...) -- 0:02:00
      939500 -- (-198.328) [-206.908] (-189.202) (-195.034) * [-213.314] (-193.514) (-187.303) (-199.623) (...0 remote chains...) -- 0:02:00
      940000 -- (-199.391) [-205.404] (-191.977) (-202.284) * [-208.147] (-199.223) (-192.287) (-199.534) (...0 remote chains...) -- 0:02:00

      Average standard deviation of split frequencies: 0.010362

      940500 -- (-192.131) [-205.334] (-189.038) (-208.596) * [-209.890] (-195.707) (-196.099) (-196.257) (...0 remote chains...) -- 0:02:00
      941000 -- (-194.251) [-201.445] (-190.654) (-194.389) * [-208.827] (-195.561) (-198.281) (-192.507) (...0 remote chains...) -- 0:02:01
      941500 -- (-196.098) [-211.248] (-191.758) (-194.139) * [-208.051] (-196.031) (-196.171) (-194.926) (...0 remote chains...) -- 0:02:01
      942000 -- (-203.029) [-204.371] (-188.859) (-194.740) * [-206.091] (-195.583) (-193.562) (-193.528) (...0 remote chains...) -- 0:02:01
      942500 -- (-198.866) [-203.908] (-191.841) (-191.454) * [-207.434] (-196.754) (-194.380) (-193.155) (...0 remote chains...) -- 0:02:01
      943000 -- (-192.705) [-203.650] (-188.974) (-193.491) * [-205.811] (-196.165) (-196.363) (-197.517) (...0 remote chains...) -- 0:02:01
      943500 -- (-200.023) [-203.053] (-191.061) (-196.173) * [-203.554] (-197.595) (-204.627) (-203.174) (...0 remote chains...) -- 0:02:00
      944000 -- (-195.217) [-202.177] (-192.701) (-190.520) * [-209.202] (-195.748) (-199.970) (-203.594) (...0 remote chains...) -- 0:02:00
      944500 -- (-199.714) [-203.190] (-198.925) (-196.196) * [-209.941] (-193.295) (-198.920) (-201.939) (...0 remote chains...) -- 0:02:00
      945000 -- (-199.992) [-209.837] (-196.295) (-195.433) * [-206.124] (-192.157) (-209.083) (-190.509) (...0 remote chains...) -- 0:02:00

      Average standard deviation of split frequencies: 0.009893

      945500 -- (-196.280) [-208.354] (-190.832) (-192.077) * [-203.521] (-197.600) (-199.808) (-198.020) (...0 remote chains...) -- 0:02:00
      946000 -- (-193.381) [-205.216] (-200.121) (-192.264) * [-201.289] (-194.513) (-206.969) (-203.905) (...0 remote chains...) -- 0:02:00
      946500 -- (-189.764) [-207.946] (-203.693) (-191.025) * [-200.407] (-194.239) (-209.210) (-201.003) (...0 remote chains...) -- 0:02:00
      947000 -- (-192.268) [-212.054] (-201.416) (-190.384) * [-211.209] (-196.472) (-203.461) (-197.236) (...0 remote chains...) -- 0:02:00
      947500 -- (-195.365) [-208.386] (-202.825) (-186.136) * [-203.136] (-200.556) (-194.392) (-192.378) (...0 remote chains...) -- 0:01:59
      948000 -- (-195.096) [-204.744] (-202.426) (-189.534) * [-210.929] (-198.214) (-195.472) (-199.055) (...0 remote chains...) -- 0:01:59
      948500 -- (-189.475) [-203.114] (-197.252) (-190.090) * [-211.068] (-194.425) (-199.925) (-199.465) (...0 remote chains...) -- 0:01:59
      949000 -- (-189.595) [-200.506] (-194.424) (-185.986) * [-207.022] (-194.851) (-197.374) (-196.007) (...0 remote chains...) -- 0:01:59
      949500 -- (-192.841) [-206.747] (-198.817) (-188.244) * [-202.387] (-191.145) (-194.538) (-196.212) (...0 remote chains...) -- 0:02:00
      950000 -- (-196.306) [-207.782] (-196.846) (-188.505) * [-208.196] (-193.746) (-194.919) (-197.374) (...0 remote chains...) -- 0:02:00

      Average standard deviation of split frequencies: 0.009465

      950500 -- (-206.788) [-207.974] (-193.858) (-187.015) * [-210.053] (-193.729) (-199.679) (-196.717) (...0 remote chains...) -- 0:02:00
      951000 -- (-201.945) [-213.264] (-198.377) (-191.910) * [-209.224] (-195.761) (-198.966) (-197.221) (...0 remote chains...) -- 0:02:00
      951500 -- (-198.776) [-214.252] (-195.767) (-192.784) * [-210.271] (-193.748) (-190.383) (-197.400) (...0 remote chains...) -- 0:02:00
      952000 -- (-194.637) [-210.189] (-203.647) (-190.918) * [-203.759] (-197.636) (-192.987) (-198.991) (...0 remote chains...) -- 0:01:59
      952500 -- (-201.037) [-217.596] (-193.685) (-197.211) * [-209.766] (-196.749) (-193.110) (-198.003) (...0 remote chains...) -- 0:01:59
      953000 -- (-195.756) [-205.379] (-191.270) (-194.163) * [-206.285] (-193.428) (-192.224) (-193.071) (...0 remote chains...) -- 0:01:59
      953500 -- (-195.370) [-204.845] (-197.124) (-194.294) * [-206.606] (-186.362) (-194.756) (-191.415) (...0 remote chains...) -- 0:01:59
      954000 -- (-193.374) [-212.262] (-196.318) (-191.920) * [-204.091] (-189.705) (-195.784) (-196.211) (...0 remote chains...) -- 0:01:59
      954500 -- (-192.133) [-208.574] (-194.727) (-196.460) * [-204.051] (-189.332) (-199.289) (-195.794) (...0 remote chains...) -- 0:01:59
      955000 -- (-195.657) [-205.847] (-195.217) (-196.796) * [-204.827] (-187.920) (-208.627) (-198.549) (...0 remote chains...) -- 0:01:59

      Average standard deviation of split frequencies: 0.009961

      955500 -- (-193.033) [-202.511] (-196.827) (-201.615) * [-207.939] (-190.466) (-200.187) (-198.951) (...0 remote chains...) -- 0:01:59
      956000 -- (-189.260) [-204.274] (-195.825) (-185.906) * [-201.860] (-190.786) (-201.567) (-198.235) (...0 remote chains...) -- 0:01:59
      956500 -- (-193.318) [-204.328] (-190.661) (-197.369) * [-198.510] (-189.956) (-202.700) (-199.724) (...0 remote chains...) -- 0:01:58
      957000 -- (-191.769) [-204.485] (-195.038) (-193.497) * [-199.861] (-193.647) (-207.483) (-197.638) (...0 remote chains...) -- 0:01:58
      957500 -- (-188.900) [-209.913] (-199.149) (-190.602) * [-201.513] (-189.711) (-197.416) (-197.777) (...0 remote chains...) -- 0:01:58
      958000 -- (-195.198) [-207.308] (-198.173) (-193.534) * [-210.212] (-192.308) (-194.197) (-200.760) (...0 remote chains...) -- 0:01:58
      958500 -- (-190.532) [-204.141] (-196.203) (-197.040) * [-202.326] (-192.639) (-201.925) (-195.872) (...0 remote chains...) -- 0:01:59
      959000 -- (-194.143) [-203.541] (-192.878) (-194.300) * [-201.575] (-198.544) (-203.702) (-194.105) (...0 remote chains...) -- 0:01:59
      959500 -- (-194.988) [-203.159] (-198.006) (-196.947) * [-199.413] (-196.487) (-198.511) (-197.973) (...0 remote chains...) -- 0:01:59
      960000 -- (-199.052) [-201.374] (-197.665) (-199.208) * [-206.100] (-195.558) (-192.542) (-194.151) (...0 remote chains...) -- 0:01:59

      Average standard deviation of split frequencies: 0.010207

      960500 -- (-190.515) [-204.589] (-202.371) (-197.954) * [-206.616] (-195.138) (-193.762) (-195.495) (...0 remote chains...) -- 0:01:59
      961000 -- (-200.346) [-205.314] (-206.428) (-205.865) * [-204.339] (-194.279) (-192.827) (-195.566) (...0 remote chains...) -- 0:01:58
      961500 -- (-202.418) [-204.828] (-205.334) (-199.937) * [-207.335] (-191.945) (-188.084) (-193.863) (...0 remote chains...) -- 0:01:58
      962000 -- (-197.312) [-203.478] (-195.735) (-199.393) * [-204.255] (-195.071) (-194.199) (-198.403) (...0 remote chains...) -- 0:01:58
      962500 -- (-190.670) [-212.530] (-202.575) (-199.725) * [-209.978] (-192.627) (-194.293) (-197.180) (...0 remote chains...) -- 0:01:58
      963000 -- (-191.302) [-203.406] (-200.848) (-195.753) * [-207.642] (-194.611) (-188.376) (-196.456) (...0 remote chains...) -- 0:01:58
      963500 -- (-195.374) [-204.533] (-199.271) (-196.082) * [-209.308] (-195.844) (-188.530) (-194.604) (...0 remote chains...) -- 0:01:58
      964000 -- (-204.817) [-205.389] (-191.962) (-200.268) * [-202.024] (-197.858) (-193.143) (-196.045) (...0 remote chains...) -- 0:01:58
      964500 -- (-204.066) [-208.344] (-198.819) (-191.425) * [-199.155] (-201.135) (-194.469) (-197.121) (...0 remote chains...) -- 0:01:58
      965000 -- (-198.030) [-207.493] (-190.488) (-195.809) * [-198.397] (-196.311) (-196.511) (-199.370) (...0 remote chains...) -- 0:01:57

      Average standard deviation of split frequencies: 0.010666

      965500 -- (-191.020) [-208.247] (-193.148) (-193.200) * [-203.029] (-199.836) (-192.541) (-202.186) (...0 remote chains...) -- 0:01:57
      966000 -- (-188.118) [-204.742] (-194.027) (-193.936) * [-201.595] (-194.123) (-198.743) (-199.709) (...0 remote chains...) -- 0:01:57
      966500 -- (-192.349) [-204.806] (-194.452) (-195.385) * [-202.811] (-195.564) (-196.963) (-197.355) (...0 remote chains...) -- 0:01:57
      967000 -- (-199.394) [-206.547] (-194.221) (-194.024) * [-203.691] (-197.255) (-194.858) (-196.045) (...0 remote chains...) -- 0:01:57
      967500 -- (-194.385) [-203.830] (-194.736) (-200.603) * [-203.429] (-194.611) (-187.990) (-191.660) (...0 remote chains...) -- 0:01:58
      968000 -- (-192.485) [-211.253] (-197.396) (-203.025) * [-204.278] (-199.997) (-193.042) (-191.403) (...0 remote chains...) -- 0:01:58
      968500 -- (-197.458) [-204.153] (-195.537) (-199.653) * [-204.717] (-198.577) (-192.837) (-195.415) (...0 remote chains...) -- 0:01:58
      969000 -- (-198.879) [-203.015] (-191.367) (-186.432) * [-203.791] (-206.826) (-193.082) (-195.596) (...0 remote chains...) -- 0:01:58
      969500 -- (-202.942) [-202.592] (-192.465) (-192.638) * [-205.307] (-201.318) (-190.342) (-194.872) (...0 remote chains...) -- 0:01:57
      970000 -- (-203.521) [-210.598] (-200.183) (-188.858) * [-204.294] (-198.539) (-191.325) (-196.417) (...0 remote chains...) -- 0:01:57

      Average standard deviation of split frequencies: 0.010601

      970500 -- (-194.469) [-213.317] (-195.009) (-188.932) * [-208.410] (-190.539) (-191.801) (-192.431) (...0 remote chains...) -- 0:01:57
      971000 -- (-198.932) [-206.841] (-193.932) (-191.069) * [-218.291] (-193.355) (-192.607) (-196.646) (...0 remote chains...) -- 0:01:57
      971500 -- (-196.338) (-205.062) (-188.780) [-198.385] * [-212.293] (-192.323) (-199.019) (-196.176) (...0 remote chains...) -- 0:01:57
      972000 -- (-196.975) [-207.802] (-198.627) (-196.073) * [-206.409] (-192.364) (-197.924) (-192.867) (...0 remote chains...) -- 0:01:57
      972500 -- (-198.462) (-206.356) (-192.628) [-192.063] * [-207.684] (-191.802) (-196.233) (-194.569) (...0 remote chains...) -- 0:01:57
      973000 -- (-201.760) [-213.664] (-201.721) (-190.278) * [-212.263] (-194.768) (-195.178) (-194.827) (...0 remote chains...) -- 0:01:57
      973500 -- (-194.667) [-203.637] (-200.499) (-192.516) * [-212.217] (-192.980) (-194.680) (-194.329) (...0 remote chains...) -- 0:01:57
      974000 -- (-195.793) [-204.939] (-193.925) (-198.851) * [-207.897] (-193.543) (-198.105) (-201.071) (...0 remote chains...) -- 0:01:56
      974500 -- (-193.431) [-203.921] (-191.997) (-203.044) * [-205.226] (-196.287) (-192.972) (-203.147) (...0 remote chains...) -- 0:01:56
      975000 -- (-201.835) [-205.157] (-193.337) (-195.141) * [-212.169] (-194.119) (-196.563) (-198.363) (...0 remote chains...) -- 0:01:56

      Average standard deviation of split frequencies: 0.010695

      975500 -- (-197.866) [-203.514] (-194.626) (-197.040) * [-211.824] (-194.739) (-193.664) (-197.580) (...0 remote chains...) -- 0:01:56
      976000 -- (-197.560) [-205.994] (-189.277) (-192.190) * [-206.020] (-189.936) (-194.139) (-204.202) (...0 remote chains...) -- 0:01:56
      976500 -- (-192.275) [-206.246] (-193.016) (-197.494) * [-208.778] (-192.431) (-198.414) (-210.059) (...0 remote chains...) -- 0:01:57
      977000 -- (-193.647) [-208.875] (-192.397) (-204.907) * [-212.463] (-191.173) (-195.273) (-204.479) (...0 remote chains...) -- 0:01:57
      977500 -- (-191.702) [-205.391] (-192.628) (-197.982) * [-216.288] (-197.898) (-193.530) (-202.449) (...0 remote chains...) -- 0:01:57
      978000 -- (-192.186) (-202.975) [-190.661] (-195.867) * [-211.498] (-190.337) (-194.013) (-197.260) (...0 remote chains...) -- 0:01:57
      978500 -- (-194.349) [-200.262] (-192.175) (-194.190) * [-209.394] (-193.956) (-199.515) (-200.340) (...0 remote chains...) -- 0:01:56
      979000 -- (-188.731) [-199.603] (-192.133) (-190.712) * [-207.400] (-189.767) (-193.747) (-198.616) (...0 remote chains...) -- 0:01:56
      979500 -- (-193.903) [-199.166] (-196.818) (-190.285) * [-205.160] (-194.451) (-195.072) (-193.346) (...0 remote chains...) -- 0:01:56
      980000 -- (-196.508) [-202.268] (-199.645) (-196.061) * [-208.048] (-194.644) (-193.516) (-194.703) (...0 remote chains...) -- 0:01:56

      Average standard deviation of split frequencies: 0.010383

      980500 -- (-196.122) [-204.195] (-197.624) (-204.299) * [-207.507] (-191.404) (-192.380) (-195.407) (...0 remote chains...) -- 0:01:56
      981000 -- (-196.167) [-205.022] (-193.951) (-189.509) * [-201.247] (-199.030) (-192.850) (-198.872) (...0 remote chains...) -- 0:01:56
      981500 -- (-198.664) [-204.689] (-193.657) (-200.718) * [-202.135] (-200.521) (-198.009) (-206.901) (...0 remote chains...) -- 0:01:56
      982000 -- (-189.786) [-204.428] (-192.330) (-198.858) * [-208.858] (-196.369) (-195.602) (-209.173) (...0 remote chains...) -- 0:01:56
      982500 -- (-186.399) [-207.918] (-189.924) (-197.629) * [-201.530] (-200.788) (-196.156) (-197.792) (...0 remote chains...) -- 0:01:55
      983000 -- (-193.519) [-205.711] (-192.806) (-193.504) * [-203.606] (-201.223) (-197.350) (-194.777) (...0 remote chains...) -- 0:01:55
      983500 -- (-192.541) [-209.278] (-206.785) (-194.977) * [-206.076] (-197.793) (-193.892) (-194.408) (...0 remote chains...) -- 0:01:55
      984000 -- [-194.646] (-211.480) (-196.743) (-194.914) * [-202.616] (-198.942) (-195.120) (-194.547) (...0 remote chains...) -- 0:01:55
      984500 -- (-192.482) [-205.988] (-199.018) (-193.878) * [-209.810] (-197.188) (-193.436) (-199.276) (...0 remote chains...) -- 0:01:55
      985000 -- (-190.652) [-203.279] (-192.131) (-193.010) * [-208.820] (-195.166) (-206.090) (-195.056) (...0 remote chains...) -- 0:01:55

      Average standard deviation of split frequencies: 0.010286

      985500 -- (-194.807) [-208.707] (-199.748) (-197.760) * [-211.724] (-199.777) (-203.217) (-197.110) (...0 remote chains...) -- 0:01:55
      986000 -- (-190.383) [-209.797] (-194.299) (-204.393) * [-206.178] (-200.762) (-198.914) (-196.360) (...0 remote chains...) -- 0:01:56
      986500 -- (-195.255) [-213.393] (-199.850) (-200.906) * [-209.474] (-198.950) (-200.249) (-198.159) (...0 remote chains...) -- 0:01:56
      987000 -- (-194.871) [-211.741] (-203.476) (-198.284) * [-207.953] (-198.387) (-189.391) (-201.610) (...0 remote chains...) -- 0:01:55
      987500 -- (-191.570) [-210.442] (-197.622) (-199.086) * [-208.957] (-199.269) (-193.949) (-204.167) (...0 remote chains...) -- 0:01:55
      988000 -- (-194.800) [-210.335] (-200.630) (-207.673) * [-206.827] (-197.198) (-197.065) (-205.291) (...0 remote chains...) -- 0:01:55
      988500 -- (-194.580) [-209.068] (-202.443) (-197.288) * [-208.565] (-199.962) (-193.017) (-192.792) (...0 remote chains...) -- 0:01:55
      989000 -- (-200.013) [-206.810] (-202.052) (-202.221) * [-208.508] (-204.246) (-192.884) (-200.468) (...0 remote chains...) -- 0:01:55
      989500 -- (-196.286) [-208.063] (-198.542) (-194.065) * [-205.821] (-204.717) (-195.662) (-194.793) (...0 remote chains...) -- 0:01:55
      990000 -- (-194.029) [-213.890] (-194.638) (-195.658) * [-205.314] (-200.352) (-194.979) (-188.938) (...0 remote chains...) -- 0:01:55

      Average standard deviation of split frequencies: 0.010645

      990500 -- (-189.883) [-208.669] (-190.148) (-200.245) * [-211.924] (-199.969) (-193.416) (-190.703) (...0 remote chains...) -- 0:01:55
      991000 -- (-193.803) [-203.286] (-196.300) (-194.651) * [-206.445] (-200.195) (-195.157) (-191.396) (...0 remote chains...) -- 0:01:55
      991500 -- (-192.833) [-207.379] (-199.907) (-198.678) * [-201.254] (-196.113) (-191.422) (-197.630) (...0 remote chains...) -- 0:01:54
      992000 -- (-193.463) [-206.871] (-202.697) (-199.745) * (-205.762) (-204.707) [-187.398] (-197.105) (...0 remote chains...) -- 0:01:54
      992500 -- (-196.920) [-204.492] (-199.254) (-196.446) * [-206.125] (-202.321) (-191.868) (-188.525) (...0 remote chains...) -- 0:01:54
      993000 -- (-198.705) [-207.226] (-196.196) (-199.963) * [-214.490] (-215.047) (-195.487) (-196.287) (...0 remote chains...) -- 0:01:54
      993500 -- (-197.878) [-209.044] (-198.406) (-194.105) * [-209.585] (-196.787) (-189.429) (-196.311) (...0 remote chains...) -- 0:01:54
      994000 -- (-194.899) [-209.806] (-195.934) (-198.586) * [-209.228] (-199.935) (-194.222) (-190.482) (...0 remote chains...) -- 0:01:54
      994500 -- (-201.950) [-207.959] (-192.056) (-198.365) * [-211.280] (-205.437) (-198.255) (-195.191) (...0 remote chains...) -- 0:01:55
      995000 -- (-201.199) (-201.702) (-192.636) [-192.854] * [-212.427] (-193.241) (-200.723) (-196.418) (...0 remote chains...) -- 0:01:55

      Average standard deviation of split frequencies: 0.010764

      995500 -- (-200.090) [-210.371] (-191.871) (-190.203) * [-210.112] (-199.416) (-197.527) (-192.636) (...0 remote chains...) -- 0:01:55
      996000 -- (-200.138) [-203.421] (-190.788) (-192.585) * [-207.627] (-194.854) (-193.612) (-190.264) (...0 remote chains...) -- 0:01:54
      996500 -- (-198.792) [-201.487] (-192.833) (-191.263) * [-207.183] (-199.607) (-195.677) (-193.763) (...0 remote chains...) -- 0:01:54
      997000 -- (-199.444) [-201.318] (-195.814) (-191.130) * [-212.945] (-199.236) (-197.875) (-191.637) (...0 remote chains...) -- 0:01:54
      997500 -- (-200.066) [-204.809] (-192.559) (-195.450) * [-209.865] (-196.809) (-195.078) (-190.632) (...0 remote chains...) -- 0:01:54
      998000 -- (-203.798) [-201.544] (-201.733) (-191.680) * [-209.199] (-204.641) (-195.732) (-188.970) (...0 remote chains...) -- 0:01:54
      998500 -- (-199.567) [-201.768] (-195.709) (-200.936) * [-210.326] (-201.731) (-197.717) (-196.390) (...0 remote chains...) -- 0:01:54
      999000 -- (-201.196) [-199.284] (-196.397) (-196.143) * [-212.302] (-202.991) (-193.373) (-200.120) (...0 remote chains...) -- 0:01:54
      999500 -- (-199.112) [-206.488] (-194.425) (-203.147) * [-210.993] (-204.495) (-196.618) (-212.747) (...0 remote chains...) -- 0:01:54
      1000000 -- (-199.505) [-203.155] (-201.017) (-200.580) * [-214.847] (-200.833) (-195.974) (-194.214) (...0 remote chains...) -- 0:01:54

      Average standard deviation of split frequencies: 0.011104

      1000500 -- (-204.403) [-204.509] (-195.821) (-199.098) * [-203.028] (-191.009) (-192.672) (-192.681) (...0 remote chains...) -- 0:01:53
      1001000 -- (-201.482) [-209.489] (-194.039) (-189.220) * [-211.055] (-195.266) (-195.277) (-191.304) (...0 remote chains...) -- 0:01:53
      1001500 -- (-198.564) (-204.179) [-194.819] (-191.718) * [-210.532] (-202.615) (-197.565) (-193.104) (...0 remote chains...) -- 0:01:53
      1002000 -- (-205.126) [-208.331] (-195.359) (-190.860) * [-206.977] (-196.889) (-193.691) (-199.156) (...0 remote chains...) -- 0:01:53
      1002500 -- (-205.397) [-206.688] (-200.059) (-192.916) * [-202.140] (-197.695) (-191.983) (-204.509) (...0 remote chains...) -- 0:01:53
      1003000 -- (-206.383) [-203.088] (-199.582) (-194.538) * [-207.423] (-199.004) (-192.522) (-200.815) (...0 remote chains...) -- 0:01:53
      1003500 -- (-202.142) [-207.946] (-199.288) (-189.010) * [-212.275] (-198.840) (-185.947) (-195.547) (...0 remote chains...) -- 0:01:53
      1004000 -- (-195.465) [-207.634] (-201.630) (-192.354) * [-209.822] (-198.064) (-188.226) (-194.196) (...0 remote chains...) -- 0:01:54
      1004500 -- (-198.529) [-207.794] (-198.856) (-193.813) * [-203.707] (-203.332) (-193.485) (-192.908) (...0 remote chains...) -- 0:01:53
      1005000 -- (-193.926) [-205.541] (-200.494) (-187.595) * [-202.654] (-205.646) (-196.455) (-198.337) (...0 remote chains...) -- 0:01:53

      Average standard deviation of split frequencies: 0.011233

      1005500 -- (-196.112) [-206.052] (-202.155) (-192.491) * [-211.654] (-206.905) (-194.875) (-195.975) (...0 remote chains...) -- 0:01:53
      1006000 -- (-196.762) [-205.444] (-199.641) (-192.068) * [-204.784] (-197.005) (-190.602) (-190.284) (...0 remote chains...) -- 0:01:53
      1006500 -- (-193.138) [-202.586] (-197.881) (-188.691) * [-206.323] (-199.764) (-191.107) (-193.153) (...0 remote chains...) -- 0:01:53
      1007000 -- (-196.467) (-204.660) (-193.578) [-190.487] * [-202.607] (-199.124) (-193.737) (-198.523) (...0 remote chains...) -- 0:01:53
      1007500 -- (-200.292) [-203.959] (-192.687) (-191.239) * [-207.971] (-200.349) (-193.179) (-196.962) (...0 remote chains...) -- 0:01:53
      1008000 -- (-193.085) [-202.775] (-195.811) (-191.776) * [-213.473] (-199.340) (-195.317) (-193.403) (...0 remote chains...) -- 0:01:53
      1008500 -- (-191.980) [-207.500] (-193.697) (-196.703) * [-206.709] (-197.354) (-196.880) (-199.585) (...0 remote chains...) -- 0:01:53
      1009000 -- (-194.551) [-203.307] (-195.442) (-189.851) * [-208.867] (-194.823) (-193.233) (-193.757) (...0 remote chains...) -- 0:01:52
      1009500 -- (-193.118) [-207.614] (-197.884) (-188.475) * [-205.669] (-196.836) (-194.220) (-194.452) (...0 remote chains...) -- 0:01:52
      1010000 -- (-192.368) [-201.082] (-196.132) (-189.422) * [-202.759] (-200.032) (-195.401) (-190.152) (...0 remote chains...) -- 0:01:52

      Average standard deviation of split frequencies: 0.011114

      1010500 -- (-189.462) [-205.595] (-197.481) (-188.877) * [-207.660] (-199.529) (-200.192) (-187.020) (...0 remote chains...) -- 0:01:52
      1011000 -- (-192.461) (-209.518) [-192.608] (-193.121) * [-209.321] (-196.652) (-193.996) (-191.753) (...0 remote chains...) -- 0:01:52
      1011500 -- (-187.291) [-208.549] (-194.896) (-191.410) * [-210.227] (-196.695) (-196.841) (-196.965) (...0 remote chains...) -- 0:01:52
      1012000 -- (-192.171) (-200.049) (-193.180) [-191.567] * [-207.145] (-199.971) (-197.125) (-197.147) (...0 remote chains...) -- 0:01:52
      1012500 -- (-196.242) [-205.869] (-194.657) (-190.009) * [-207.900] (-196.250) (-206.523) (-198.699) (...0 remote chains...) -- 0:01:52
      1013000 -- (-197.160) (-206.446) (-200.937) [-187.533] * [-210.521] (-190.019) (-195.179) (-195.085) (...0 remote chains...) -- 0:01:53
      1013500 -- (-192.735) (-204.105) (-197.488) [-188.519] * [-205.466] (-191.594) (-190.472) (-195.065) (...0 remote chains...) -- 0:01:52
      1014000 -- (-195.618) (-205.280) (-193.937) [-190.071] * [-206.261] (-193.434) (-186.032) (-203.890) (...0 remote chains...) -- 0:01:52
      1014500 -- (-191.487) (-201.823) (-194.160) [-192.829] * [-202.523] (-199.822) (-187.151) (-203.471) (...0 remote chains...) -- 0:01:52
      1015000 -- (-191.225) (-203.256) (-196.224) [-193.931] * [-205.402] (-188.831) (-190.056) (-202.217) (...0 remote chains...) -- 0:01:52

      Average standard deviation of split frequencies: 0.010658

      1015500 -- (-196.409) (-211.649) (-196.732) [-191.260] * [-207.725] (-200.673) (-187.565) (-199.449) (...0 remote chains...) -- 0:01:52
      1016000 -- (-191.043) [-206.935] (-198.089) (-192.233) * [-204.849] (-191.542) (-187.137) (-205.886) (...0 remote chains...) -- 0:01:52
      1016500 -- (-192.532) [-205.928] (-194.748) (-195.888) * [-203.403] (-191.010) (-191.240) (-206.095) (...0 remote chains...) -- 0:01:52
      1017000 -- (-189.827) [-201.111] (-195.947) (-194.050) * [-200.351] (-188.063) (-186.344) (-200.153) (...0 remote chains...) -- 0:01:52
      1017500 -- (-192.572) [-201.075] (-192.307) (-193.604) * [-203.801] (-188.231) (-187.180) (-203.546) (...0 remote chains...) -- 0:01:52
      1018000 -- (-189.626) [-201.359] (-196.557) (-191.121) * [-203.618] (-188.563) (-189.840) (-200.829) (...0 remote chains...) -- 0:01:51
      1018500 -- (-190.127) [-209.891] (-204.512) (-193.603) * [-205.801] (-189.632) (-189.973) (-197.469) (...0 remote chains...) -- 0:01:51
      1019000 -- (-192.275) (-210.980) (-190.451) [-193.181] * [-207.520] (-195.942) (-193.875) (-202.969) (...0 remote chains...) -- 0:01:51
      1019500 -- (-190.671) [-204.878] (-190.804) (-190.606) * [-202.533] (-202.670) (-190.270) (-200.708) (...0 remote chains...) -- 0:01:51
      1020000 -- (-191.656) [-212.488] (-186.666) (-199.226) * [-206.963] (-198.329) (-189.452) (-193.728) (...0 remote chains...) -- 0:01:51

      Average standard deviation of split frequencies: 0.010491

      1020500 -- (-199.739) [-208.971] (-189.874) (-193.013) * [-205.177] (-198.155) (-193.351) (-201.088) (...0 remote chains...) -- 0:01:51
      1021000 -- (-203.425) [-206.563] (-188.036) (-192.679) * [-198.268] (-197.085) (-188.889) (-197.244) (...0 remote chains...) -- 0:01:51
      1021500 -- (-200.127) [-213.350] (-191.684) (-197.282) * [-208.371] (-205.908) (-192.485) (-192.040) (...0 remote chains...) -- 0:01:51
      1022000 -- (-193.211) [-209.925] (-195.137) (-192.441) * [-209.543] (-201.845) (-195.822) (-194.684) (...0 remote chains...) -- 0:01:51
      1022500 -- (-189.720) (-205.351) [-190.437] (-194.480) * [-206.744] (-208.023) (-197.609) (-198.902) (...0 remote chains...) -- 0:01:51
      1023000 -- (-190.897) (-211.174) [-184.695] (-193.628) * [-212.449] (-198.806) (-202.102) (-203.159) (...0 remote chains...) -- 0:01:51
      1023500 -- (-191.925) (-204.497) [-185.104] (-192.973) * [-209.904] (-203.794) (-199.957) (-206.712) (...0 remote chains...) -- 0:01:51
      1024000 -- (-200.317) (-208.831) [-187.048] (-193.430) * [-209.743] (-199.946) (-195.664) (-208.792) (...0 remote chains...) -- 0:01:51
      1024500 -- (-193.770) [-207.620] (-189.243) (-196.696) * [-207.963] (-196.898) (-195.705) (-199.002) (...0 remote chains...) -- 0:01:51
      1025000 -- (-197.742) [-205.582] (-185.749) (-203.642) * [-208.113] (-197.926) (-197.693) (-202.456) (...0 remote chains...) -- 0:01:51

      Average standard deviation of split frequencies: 0.010174

      1025500 -- (-194.487) [-200.217] (-188.085) (-200.961) * [-206.482] (-199.276) (-201.281) (-203.502) (...0 remote chains...) -- 0:01:51
      1026000 -- (-196.698) [-204.715] (-190.574) (-199.614) * [-210.055] (-202.999) (-193.767) (-198.941) (...0 remote chains...) -- 0:01:51
      1026500 -- (-192.220) [-207.253] (-189.777) (-198.301) * [-208.412] (-206.153) (-198.620) (-193.918) (...0 remote chains...) -- 0:01:50
      1027000 -- (-191.532) [-206.210] (-189.896) (-203.806) * [-211.525] (-202.993) (-196.339) (-196.284) (...0 remote chains...) -- 0:01:50
      1027500 -- (-193.672) [-201.311] (-191.650) (-202.733) * [-210.347] (-198.035) (-202.667) (-203.306) (...0 remote chains...) -- 0:01:50
      1028000 -- (-191.278) [-211.505] (-192.767) (-194.003) * [-210.091] (-202.647) (-202.934) (-202.786) (...0 remote chains...) -- 0:01:50
      1028500 -- (-194.632) [-210.215] (-191.374) (-198.081) * [-212.226] (-200.703) (-193.489) (-201.185) (...0 remote chains...) -- 0:01:50
      1029000 -- (-196.488) [-209.685] (-187.995) (-202.556) * [-217.511] (-191.638) (-194.375) (-204.307) (...0 remote chains...) -- 0:01:50
      1029500 -- (-203.328) [-207.407] (-189.334) (-202.723) * [-212.118] (-196.828) (-198.463) (-203.853) (...0 remote chains...) -- 0:01:50
      1030000 -- (-201.478) [-207.303] (-193.398) (-193.626) * [-210.581] (-199.526) (-190.486) (-200.384) (...0 remote chains...) -- 0:01:50

      Average standard deviation of split frequencies: 0.010363

      1030500 -- (-191.352) [-204.915] (-193.025) (-203.997) * [-215.643] (-196.727) (-189.871) (-200.168) (...0 remote chains...) -- 0:01:50
      1031000 -- (-195.151) [-207.499] (-191.771) (-199.798) * [-207.645] (-198.920) (-191.203) (-199.058) (...0 remote chains...) -- 0:01:50
      1031500 -- (-196.839) [-207.427] (-194.551) (-193.908) * [-210.159] (-191.730) (-194.912) (-204.067) (...0 remote chains...) -- 0:01:50
      1032000 -- (-198.652) [-206.635] (-197.664) (-196.565) * [-215.668] (-199.093) (-196.896) (-199.635) (...0 remote chains...) -- 0:01:50
      1032500 -- (-201.191) [-208.278] (-194.509) (-196.293) * [-208.399] (-203.228) (-192.976) (-199.983) (...0 remote chains...) -- 0:01:50
      1033000 -- (-200.028) (-208.107) [-192.997] (-196.170) * [-210.984] (-203.916) (-194.737) (-200.331) (...0 remote chains...) -- 0:01:50
      1033500 -- (-200.434) [-211.306] (-194.357) (-201.468) * [-207.297] (-203.172) (-197.763) (-199.560) (...0 remote chains...) -- 0:01:50
      1034000 -- (-196.117) [-207.568] (-191.367) (-207.810) * [-203.622] (-194.384) (-194.968) (-199.406) (...0 remote chains...) -- 0:01:50
      1034500 -- (-199.671) [-204.407] (-193.382) (-197.073) * [-201.663] (-195.792) (-192.437) (-205.341) (...0 remote chains...) -- 0:01:50
      1035000 -- (-200.762) [-207.461] (-193.326) (-201.193) * [-205.133] (-195.735) (-194.492) (-203.910) (...0 remote chains...) -- 0:01:50

      Average standard deviation of split frequencies: 0.010167

      1035500 -- (-195.676) [-205.658] (-190.573) (-198.835) * [-208.296] (-196.316) (-189.439) (-198.446) (...0 remote chains...) -- 0:01:49
      1036000 -- (-196.220) [-205.637] (-192.109) (-198.240) * [-209.328] (-196.290) (-194.520) (-195.899) (...0 remote chains...) -- 0:01:49
      1036500 -- (-191.455) [-205.602] (-194.022) (-200.436) * [-208.573] (-197.063) (-190.916) (-198.956) (...0 remote chains...) -- 0:01:49
      1037000 -- (-194.188) [-206.392] (-193.001) (-194.024) * [-207.848] (-199.272) (-191.978) (-199.813) (...0 remote chains...) -- 0:01:49
      1037500 -- (-193.897) [-204.909] (-195.901) (-195.313) * [-213.649] (-199.394) (-193.791) (-195.400) (...0 remote chains...) -- 0:01:49
      1038000 -- (-198.769) [-205.691] (-199.304) (-198.149) * [-211.677] (-201.221) (-193.964) (-205.239) (...0 remote chains...) -- 0:01:49
      1038500 -- (-194.613) [-203.742] (-197.979) (-198.230) * [-212.913] (-201.222) (-193.358) (-197.227) (...0 remote chains...) -- 0:01:49
      1039000 -- (-197.009) [-204.742] (-199.493) (-195.042) * [-217.336] (-201.888) (-194.169) (-196.150) (...0 remote chains...) -- 0:01:49
      1039500 -- (-204.442) [-212.016] (-197.219) (-198.927) * [-212.917] (-199.079) (-190.884) (-200.080) (...0 remote chains...) -- 0:01:49
      1040000 -- (-201.910) [-214.990] (-198.085) (-192.115) * [-205.602] (-198.941) (-190.336) (-198.224) (...0 remote chains...) -- 0:01:49

      Average standard deviation of split frequencies: 0.009752

      1040500 -- (-207.318) [-206.699] (-199.288) (-190.866) * [-204.455] (-199.919) (-190.956) (-202.081) (...0 remote chains...) -- 0:01:49
      1041000 -- (-201.221) [-213.325] (-201.443) (-192.880) * [-209.055] (-202.633) (-193.521) (-197.823) (...0 remote chains...) -- 0:01:49
      1041500 -- (-194.054) [-205.356] (-198.644) (-199.877) * [-207.136] (-197.919) (-193.571) (-200.953) (...0 remote chains...) -- 0:01:49
      1042000 -- (-197.992) [-202.427] (-200.963) (-196.114) * [-210.421] (-191.074) (-193.157) (-200.372) (...0 remote chains...) -- 0:01:49
      1042500 -- (-194.369) [-205.086] (-195.295) (-191.961) * [-212.934] (-191.064) (-195.896) (-201.619) (...0 remote chains...) -- 0:01:49
      1043000 -- (-205.218) [-209.334] (-210.129) (-196.703) * [-215.690] (-194.976) (-191.653) (-198.749) (...0 remote chains...) -- 0:01:49
      1043500 -- (-193.327) [-210.486] (-197.200) (-190.422) * [-213.514] (-198.437) (-188.942) (-189.950) (...0 remote chains...) -- 0:01:49
      1044000 -- (-196.035) [-208.640] (-196.776) (-190.816) * [-204.134] (-192.871) (-194.324) (-192.505) (...0 remote chains...) -- 0:01:48
      1044500 -- (-193.962) [-209.867] (-198.132) (-193.177) * [-216.103] (-196.958) (-203.711) (-192.696) (...0 remote chains...) -- 0:01:48
      1045000 -- (-198.564) (-212.636) (-197.606) [-194.197] * [-213.472] (-191.998) (-192.584) (-196.167) (...0 remote chains...) -- 0:01:48

      Average standard deviation of split frequencies: 0.010044

      1045500 -- (-200.093) [-205.992] (-197.997) (-192.910) * [-209.973] (-192.819) (-192.475) (-193.849) (...0 remote chains...) -- 0:01:48
      1046000 -- (-200.342) (-211.374) (-199.053) [-191.350] * [-211.798] (-199.800) (-192.094) (-203.556) (...0 remote chains...) -- 0:01:48
      1046500 -- (-203.068) [-209.785] (-202.474) (-194.643) * [-206.627] (-201.462) (-193.192) (-201.286) (...0 remote chains...) -- 0:01:48
      1047000 -- (-197.229) [-210.885] (-193.269) (-197.581) * [-207.779] (-196.338) (-194.026) (-197.940) (...0 remote chains...) -- 0:01:48
      1047500 -- (-195.489) (-209.263) (-197.946) [-192.893] * [-207.051] (-194.009) (-190.036) (-194.979) (...0 remote chains...) -- 0:01:48
      1048000 -- (-199.444) [-211.560] (-201.844) (-193.102) * [-213.009] (-195.012) (-194.226) (-190.381) (...0 remote chains...) -- 0:01:48
      1048500 -- (-198.879) [-210.222] (-193.878) (-192.818) * [-209.666] (-195.120) (-190.188) (-193.197) (...0 remote chains...) -- 0:01:47
      1049000 -- (-198.922) [-205.855] (-194.709) (-192.807) * [-210.378] (-199.504) (-186.083) (-194.730) (...0 remote chains...) -- 0:01:48
      1049500 -- (-198.760) [-206.004] (-196.976) (-192.510) * [-206.790] (-198.610) (-185.148) (-193.583) (...0 remote chains...) -- 0:01:48
      1050000 -- (-193.475) [-204.336] (-197.750) (-186.689) * [-207.226] (-196.904) (-187.213) (-192.862) (...0 remote chains...) -- 0:01:48

      Average standard deviation of split frequencies: 0.010127

      1050500 -- (-197.953) [-212.491] (-198.813) (-190.080) * [-204.323] (-190.835) (-189.147) (-194.730) (...0 remote chains...) -- 0:01:48
      1051000 -- (-205.628) [-211.625] (-197.688) (-186.777) * [-206.376] (-194.731) (-198.001) (-198.060) (...0 remote chains...) -- 0:01:48
      1051500 -- (-204.717) [-210.041] (-199.903) (-187.517) * [-211.672] (-198.441) (-188.893) (-194.339) (...0 remote chains...) -- 0:01:48
      1052000 -- (-195.005) (-207.387) (-199.659) [-192.388] * [-209.803] (-194.532) (-188.305) (-191.242) (...0 remote chains...) -- 0:01:48
      1052500 -- (-196.778) [-207.857] (-199.624) (-194.523) * [-208.539] (-195.448) (-191.662) (-187.965) (...0 remote chains...) -- 0:01:48
      1053000 -- (-200.188) [-205.098] (-199.728) (-192.865) * [-213.499] (-197.541) (-195.720) (-193.764) (...0 remote chains...) -- 0:01:47
      1053500 -- (-193.233) [-202.248] (-195.826) (-184.911) * [-214.391] (-201.118) (-196.996) (-188.564) (...0 remote chains...) -- 0:01:47
      1054000 -- (-201.832) [-202.367] (-196.025) (-191.611) * [-211.793] (-189.998) (-194.340) (-199.602) (...0 remote chains...) -- 0:01:47
      1054500 -- (-208.259) [-203.152] (-194.432) (-189.207) * [-207.660] (-194.414) (-190.929) (-190.878) (...0 remote chains...) -- 0:01:47
      1055000 -- (-200.173) [-204.264] (-193.115) (-188.368) * [-209.244] (-192.469) (-194.735) (-187.880) (...0 remote chains...) -- 0:01:47

      Average standard deviation of split frequencies: 0.009897

      1055500 -- (-195.280) [-205.862] (-196.286) (-189.753) * [-207.640] (-197.196) (-190.917) (-190.985) (...0 remote chains...) -- 0:01:47
      1056000 -- (-192.392) [-205.737] (-196.068) (-190.193) * [-208.205] (-194.377) (-189.033) (-186.786) (...0 remote chains...) -- 0:01:47
      1056500 -- (-195.566) [-205.407] (-200.612) (-193.014) * [-208.306] (-191.890) (-192.060) (-189.285) (...0 remote chains...) -- 0:01:47
      1057000 -- (-197.900) [-204.010] (-206.229) (-195.727) * [-208.176] (-190.633) (-190.982) (-195.088) (...0 remote chains...) -- 0:01:47
      1057500 -- (-196.134) [-207.882] (-201.866) (-188.632) * [-205.360] (-188.609) (-187.805) (-192.883) (...0 remote chains...) -- 0:01:46
      1058000 -- (-193.640) [-210.123] (-198.845) (-196.661) * [-205.362] (-190.213) (-187.726) (-190.460) (...0 remote chains...) -- 0:01:47
      1058500 -- (-193.710) [-206.410] (-202.240) (-194.212) * [-212.671] (-192.648) (-186.950) (-193.840) (...0 remote chains...) -- 0:01:47
      1059000 -- (-197.359) (-205.105) [-196.992] (-195.941) * [-211.191] (-192.316) (-190.714) (-190.638) (...0 remote chains...) -- 0:01:47
      1059500 -- (-192.474) [-201.962] (-201.544) (-198.644) * [-206.038] (-195.918) (-196.530) (-194.397) (...0 remote chains...) -- 0:01:47
      1060000 -- (-198.372) [-204.213] (-198.532) (-185.973) * [-210.031] (-194.478) (-193.941) (-189.479) (...0 remote chains...) -- 0:01:47

      Average standard deviation of split frequencies: 0.009841

      1060500 -- (-197.259) [-203.605] (-203.244) (-194.539) * [-209.285] (-202.729) (-199.431) (-197.367) (...0 remote chains...) -- 0:01:47
      1061000 -- (-201.749) [-206.633] (-198.655) (-194.130) * [-202.710] (-200.638) (-189.906) (-191.953) (...0 remote chains...) -- 0:01:47
      1061500 -- (-195.751) [-203.326] (-201.732) (-196.662) * [-206.451] (-193.886) (-192.459) (-191.429) (...0 remote chains...) -- 0:01:46
      1062000 -- (-191.328) [-202.584] (-199.104) (-191.443) * [-212.812] (-200.929) (-193.654) (-190.293) (...0 remote chains...) -- 0:01:46
      1062500 -- (-190.936) [-202.559] (-199.611) (-190.173) * [-209.390] (-194.783) (-190.393) (-198.289) (...0 remote chains...) -- 0:01:46
      1063000 -- (-196.138) [-205.889] (-196.115) (-191.757) * [-211.507] (-195.204) (-191.704) (-194.572) (...0 remote chains...) -- 0:01:46
      1063500 -- (-202.634) [-207.741] (-200.431) (-195.023) * [-211.511] (-197.938) (-192.409) (-193.281) (...0 remote chains...) -- 0:01:46
      1064000 -- (-196.896) [-208.321] (-201.265) (-189.088) * [-212.562] (-194.181) (-190.027) (-187.351) (...0 remote chains...) -- 0:01:46
      1064500 -- (-197.348) [-210.000] (-195.282) (-190.368) * [-207.170] (-197.062) (-193.042) (-189.458) (...0 remote chains...) -- 0:01:46
      1065000 -- (-195.312) [-216.474] (-194.980) (-188.919) * [-205.769] (-193.314) (-192.427) (-194.414) (...0 remote chains...) -- 0:01:46

      Average standard deviation of split frequencies: 0.009539

      1065500 -- (-192.768) [-210.240] (-200.179) (-192.396) * [-210.571] (-193.134) (-191.715) (-196.217) (...0 remote chains...) -- 0:01:46
      1066000 -- (-199.837) [-207.178] (-201.313) (-193.647) * [-203.228] (-193.318) (-193.758) (-203.593) (...0 remote chains...) -- 0:01:46
      1066500 -- (-192.551) [-209.844] (-197.779) (-194.126) * [-205.486] (-197.313) (-193.376) (-198.122) (...0 remote chains...) -- 0:01:45
      1067000 -- (-196.070) [-202.745] (-197.560) (-190.135) * [-205.076] (-203.409) (-189.923) (-202.308) (...0 remote chains...) -- 0:01:46
      1067500 -- (-200.510) [-202.933] (-200.985) (-190.888) * [-208.472] (-202.113) (-190.267) (-204.037) (...0 remote chains...) -- 0:01:46
      1068000 -- (-197.264) [-203.996] (-199.088) (-194.460) * [-209.222] (-209.329) (-189.719) (-200.271) (...0 remote chains...) -- 0:01:46
      1068500 -- (-201.983) [-205.331] (-200.246) (-200.004) * [-207.417] (-197.836) (-192.690) (-199.822) (...0 remote chains...) -- 0:01:46
      1069000 -- (-199.027) [-205.900] (-205.802) (-193.661) * [-205.570] (-195.433) (-197.596) (-199.419) (...0 remote chains...) -- 0:01:46
      1069500 -- (-189.761) [-203.902] (-199.278) (-194.885) * [-205.153] (-192.161) (-193.520) (-197.915) (...0 remote chains...) -- 0:01:46
      1070000 -- (-191.814) [-205.096] (-194.528) (-191.700) * [-203.566] (-195.838) (-198.491) (-207.659) (...0 remote chains...) -- 0:01:46

      Average standard deviation of split frequencies: 0.009724

      1070500 -- (-196.916) [-200.960] (-201.729) (-193.223) * [-205.223] (-191.295) (-196.383) (-198.670) (...0 remote chains...) -- 0:01:45
      1071000 -- (-198.671) [-205.538] (-201.794) (-194.055) * [-200.932] (-193.603) (-195.473) (-193.172) (...0 remote chains...) -- 0:01:45
      1071500 -- (-194.496) [-200.221] (-205.374) (-195.794) * [-203.972] (-193.019) (-195.820) (-192.678) (...0 remote chains...) -- 0:01:45
      1072000 -- [-197.685] (-204.580) (-203.015) (-192.060) * [-206.075] (-188.235) (-197.388) (-190.846) (...0 remote chains...) -- 0:01:45
      1072500 -- (-193.080) [-206.328] (-200.591) (-198.320) * [-204.719] (-188.815) (-197.054) (-195.275) (...0 remote chains...) -- 0:01:45
      1073000 -- (-192.469) [-201.069] (-201.873) (-195.002) * [-205.829] (-193.619) (-197.428) (-195.380) (...0 remote chains...) -- 0:01:45
      1073500 -- (-198.761) [-206.741] (-198.498) (-192.058) * [-204.871] (-191.865) (-192.352) (-195.252) (...0 remote chains...) -- 0:01:45
      1074000 -- (-199.260) [-205.336] (-195.861) (-193.190) * [-208.467] (-191.728) (-197.166) (-193.959) (...0 remote chains...) -- 0:01:45
      1074500 -- (-194.730) [-206.002] (-193.981) (-190.501) * [-210.641] (-191.422) (-198.129) (-199.136) (...0 remote chains...) -- 0:01:45
      1075000 -- (-192.173) [-206.936] (-189.538) (-200.073) * [-213.298] (-193.764) (-195.896) (-201.521) (...0 remote chains...) -- 0:01:44

      Average standard deviation of split frequencies: 0.010102

      1075500 -- (-194.561) [-210.615] (-195.586) (-197.788) * [-213.949] (-196.162) (-194.344) (-194.336) (...0 remote chains...) -- 0:01:44
      1076000 -- (-193.040) [-213.058] (-190.642) (-197.011) * [-214.496] (-199.817) (-195.257) (-193.464) (...0 remote chains...) -- 0:01:45
      1076500 -- (-187.217) [-208.325] (-193.348) (-196.679) * [-204.943] (-200.592) (-194.724) (-200.881) (...0 remote chains...) -- 0:01:45
      1077000 -- (-188.026) [-210.126] (-190.438) (-184.676) * [-207.433] (-199.263) (-199.240) (-193.878) (...0 remote chains...) -- 0:01:45
      1077500 -- (-189.259) [-207.055] (-191.421) (-193.023) * [-201.919] (-201.782) (-195.453) (-193.339) (...0 remote chains...) -- 0:01:45
      1078000 -- (-192.563) [-206.456] (-188.659) (-190.556) * [-201.866] (-197.322) (-199.770) (-193.671) (...0 remote chains...) -- 0:01:45
      1078500 -- (-191.558) [-211.243] (-194.810) (-192.175) * [-198.794] (-191.339) (-203.537) (-191.399) (...0 remote chains...) -- 0:01:45
      1079000 -- (-194.868) [-214.567] (-185.817) (-188.944) * [-199.053] (-191.475) (-202.068) (-191.466) (...0 remote chains...) -- 0:01:44
      1079500 -- (-193.659) [-214.096] (-194.134) (-190.594) * [-203.664] (-195.157) (-193.966) (-191.997) (...0 remote chains...) -- 0:01:44
      1080000 -- (-197.166) [-214.590] (-194.213) (-189.994) * [-205.683] (-194.366) (-195.488) (-198.668) (...0 remote chains...) -- 0:01:44

      Average standard deviation of split frequencies: 0.009971

      1080500 -- (-190.143) [-215.063] (-190.378) (-193.055) * [-213.795] (-195.847) (-196.159) (-202.806) (...0 remote chains...) -- 0:01:44
      1081000 -- (-189.697) [-213.436] (-187.293) (-194.722) * [-205.070] (-198.022) (-197.502) (-198.573) (...0 remote chains...) -- 0:01:44
      1081500 -- (-193.088) (-213.344) [-188.728] (-193.639) * [-207.529] (-200.069) (-194.636) (-194.072) (...0 remote chains...) -- 0:01:44
      1082000 -- (-192.719) [-210.657] (-188.414) (-190.935) * [-209.599] (-214.707) (-192.387) (-197.307) (...0 remote chains...) -- 0:01:44
      1082500 -- (-195.743) [-210.830] (-190.236) (-192.081) * [-207.541] (-204.402) (-199.968) (-193.588) (...0 remote chains...) -- 0:01:44
      1083000 -- (-197.605) [-217.856] (-188.828) (-195.032) * [-206.837] (-205.637) (-194.825) (-196.388) (...0 remote chains...) -- 0:01:44
      1083500 -- (-195.646) [-209.851] (-193.523) (-191.450) * [-211.558] (-209.623) (-197.138) (-200.446) (...0 remote chains...) -- 0:01:44
      1084000 -- (-196.800) [-212.171] (-187.232) (-191.023) * [-213.095] (-193.122) (-195.681) (-199.547) (...0 remote chains...) -- 0:01:43
      1084500 -- (-190.472) [-209.920] (-189.783) (-193.187) * [-210.264] (-193.881) (-194.262) (-201.322) (...0 remote chains...) -- 0:01:43
      1085000 -- (-192.849) [-202.852] (-196.065) (-193.058) * [-210.235] (-188.946) (-199.290) (-195.341) (...0 remote chains...) -- 0:01:43

      Average standard deviation of split frequencies: 0.010356

      1085500 -- (-191.287) [-203.880] (-190.258) (-193.378) * [-210.962] (-189.940) (-201.405) (-191.766) (...0 remote chains...) -- 0:01:44
      1086000 -- (-192.582) [-201.732] (-192.464) (-187.774) * [-207.477] (-193.685) (-189.167) (-194.239) (...0 remote chains...) -- 0:01:44
      1086500 -- (-193.365) [-202.567] (-199.585) (-189.144) * [-207.942] (-198.697) (-190.896) (-191.165) (...0 remote chains...) -- 0:01:44
      1087000 -- (-193.061) [-200.735] (-193.527) (-194.039) * [-210.571] (-193.843) (-193.040) (-191.542) (...0 remote chains...) -- 0:01:44
      1087500 -- (-193.770) [-219.067] (-188.767) (-193.684) * [-206.942] (-187.713) (-197.252) (-194.769) (...0 remote chains...) -- 0:01:44
      1088000 -- (-197.141) [-216.315] (-190.565) (-192.226) * [-212.027] (-197.078) (-192.092) (-195.795) (...0 remote chains...) -- 0:01:43
      1088500 -- (-195.107) [-217.612] (-199.474) (-192.518) * [-210.470] (-197.736) (-194.964) (-198.275) (...0 remote chains...) -- 0:01:43
      1089000 -- (-196.029) [-216.742] (-196.540) (-193.678) * [-206.981] (-197.948) (-190.434) (-194.559) (...0 remote chains...) -- 0:01:43
      1089500 -- (-197.610) [-223.051] (-196.157) (-194.722) * [-210.771] (-196.789) (-194.091) (-191.568) (...0 remote chains...) -- 0:01:43
      1090000 -- (-195.961) [-213.139] (-203.712) (-197.701) * [-201.994] (-199.854) (-196.609) (-190.353) (...0 remote chains...) -- 0:01:43

      Average standard deviation of split frequencies: 0.009928

      1090500 -- (-197.000) [-212.280] (-199.850) (-197.665) * [-202.674] (-196.518) (-193.637) (-188.780) (...0 remote chains...) -- 0:01:43
      1091000 -- (-196.942) [-208.693] (-195.454) (-200.648) * [-204.136] (-194.476) (-191.362) (-194.816) (...0 remote chains...) -- 0:01:43
      1091500 -- (-193.068) [-214.091] (-202.099) (-197.178) * [-204.465] (-194.372) (-193.187) (-198.509) (...0 remote chains...) -- 0:01:43
      1092000 -- (-197.033) [-214.898] (-194.453) (-197.203) * [-204.975] (-192.457) (-197.537) (-188.996) (...0 remote chains...) -- 0:01:43
      1092500 -- (-191.401) [-212.472] (-193.942) (-196.861) * [-200.570] (-196.855) (-198.100) (-192.255) (...0 remote chains...) -- 0:01:43
      1093000 -- (-191.108) [-218.553] (-192.991) (-201.362) * [-199.495] (-193.474) (-199.104) (-192.289) (...0 remote chains...) -- 0:01:42
      1093500 -- (-197.314) [-218.823] (-194.754) (-194.763) * [-206.630] (-192.677) (-197.889) (-193.994) (...0 remote chains...) -- 0:01:42
      1094000 -- (-198.431) [-216.675] (-195.923) (-192.009) * [-205.132] (-191.568) (-199.979) (-194.159) (...0 remote chains...) -- 0:01:42
      1094500 -- (-196.573) [-210.931] (-188.665) (-197.742) * [-203.663] (-193.471) (-203.741) (-190.848) (...0 remote chains...) -- 0:01:43
      1095000 -- (-194.544) [-209.087] (-192.348) (-195.129) * [-206.017] (-196.715) (-203.819) (-186.569) (...0 remote chains...) -- 0:01:43

      Average standard deviation of split frequencies: 0.010237

      1095500 -- (-195.664) [-208.472] (-192.721) (-194.613) * [-206.886] (-189.491) (-207.465) (-195.189) (...0 remote chains...) -- 0:01:43
      1096000 -- (-197.701) [-210.718] (-191.712) (-188.617) * [-206.012] (-191.738) (-199.292) (-197.464) (...0 remote chains...) -- 0:01:43
      1096500 -- (-198.421) [-208.601] (-192.599) (-189.453) * [-206.897] (-196.626) (-201.358) (-193.981) (...0 remote chains...) -- 0:01:42
      1097000 -- (-199.186) [-205.816] (-193.629) (-188.600) * [-209.712] (-193.498) (-200.360) (-197.823) (...0 remote chains...) -- 0:01:42
      1097500 -- (-198.370) [-204.086] (-190.304) (-185.266) * [-203.242] (-191.583) (-199.940) (-193.292) (...0 remote chains...) -- 0:01:42
      1098000 -- (-193.221) [-208.340] (-195.012) (-184.055) * [-204.854] (-196.453) (-210.564) (-196.880) (...0 remote chains...) -- 0:01:42
      1098500 -- (-206.251) [-216.645] (-190.613) (-187.565) * [-205.805] (-197.988) (-203.539) (-199.235) (...0 remote chains...) -- 0:01:42
      1099000 -- (-191.775) [-209.396] (-191.437) (-192.780) * [-203.389] (-191.508) (-203.433) (-203.055) (...0 remote chains...) -- 0:01:42
      1099500 -- (-193.701) [-209.897] (-191.172) (-187.112) * [-204.144] (-194.265) (-205.870) (-197.779) (...0 remote chains...) -- 0:01:42
      1100000 -- (-195.550) [-206.111] (-188.394) (-193.059) * [-208.517] (-195.193) (-200.953) (-196.913) (...0 remote chains...) -- 0:01:42

      Average standard deviation of split frequencies: 0.009674

      1100500 -- (-195.699) [-212.282] (-190.235) (-195.576) * [-205.347] (-196.260) (-203.492) (-202.206) (...0 remote chains...) -- 0:01:42
      1101000 -- (-194.557) [-208.148] (-192.181) (-191.837) * [-203.134] (-197.948) (-198.439) (-196.947) (...0 remote chains...) -- 0:01:42
      1101500 -- (-196.495) [-205.722] (-194.709) (-193.570) * [-205.755] (-195.489) (-198.017) (-198.175) (...0 remote chains...) -- 0:01:41
      1102000 -- (-193.209) [-205.265] (-193.097) (-191.094) * [-206.541] (-196.183) (-201.048) (-194.055) (...0 remote chains...) -- 0:01:41
      1102500 -- (-191.256) [-200.568] (-199.142) (-192.503) * [-206.331] (-194.721) (-197.743) (-188.020) (...0 remote chains...) -- 0:01:41
      1103000 -- (-193.605) [-203.132] (-201.952) (-190.540) * [-208.626] (-193.804) (-203.554) (-193.564) (...0 remote chains...) -- 0:01:41
      1103500 -- (-189.841) [-208.544] (-213.935) (-193.914) * [-210.177] (-201.886) (-198.041) (-188.305) (...0 remote chains...) -- 0:01:42
      1104000 -- (-188.216) [-210.408] (-208.455) (-195.350) * [-203.792] (-203.020) (-193.622) (-190.511) (...0 remote chains...) -- 0:01:42
      1104500 -- (-189.973) [-215.971] (-197.715) (-198.163) * [-206.161] (-206.019) (-196.672) (-192.011) (...0 remote chains...) -- 0:01:42
      1105000 -- (-188.368) [-211.886] (-202.773) (-193.449) * [-202.845] (-207.923) (-197.835) (-191.541) (...0 remote chains...) -- 0:01:42

      Average standard deviation of split frequencies: 0.010083

      1105500 -- (-186.794) [-210.454] (-202.914) (-191.317) * [-205.840] (-202.656) (-203.455) (-197.517) (...0 remote chains...) -- 0:01:41
      1106000 -- (-191.780) [-210.125] (-210.909) (-191.577) * [-202.214] (-198.744) (-192.765) (-196.974) (...0 remote chains...) -- 0:01:41
      1106500 -- (-191.361) [-214.386] (-198.744) (-194.691) * [-206.228] (-198.689) (-194.374) (-203.365) (...0 remote chains...) -- 0:01:41
      1107000 -- (-188.966) [-207.915] (-197.670) (-190.237) * [-206.689] (-200.685) (-193.713) (-198.305) (...0 remote chains...) -- 0:01:41
      1107500 -- (-191.875) [-206.960] (-204.375) (-187.554) * [-204.755] (-202.046) (-197.594) (-197.022) (...0 remote chains...) -- 0:01:41
      1108000 -- (-189.951) [-211.853] (-205.574) (-185.866) * [-206.426] (-198.225) (-189.266) (-191.258) (...0 remote chains...) -- 0:01:41
      1108500 -- (-189.406) [-209.574] (-202.203) (-189.740) * [-204.208] (-193.947) (-195.155) (-193.413) (...0 remote chains...) -- 0:01:41
      1109000 -- (-191.733) [-214.751] (-202.939) (-191.960) * [-206.107] (-196.290) (-193.164) (-189.796) (...0 remote chains...) -- 0:01:41
      1109500 -- (-196.065) [-216.055] (-204.680) (-194.506) * [-201.992] (-198.749) (-191.078) (-191.721) (...0 remote chains...) -- 0:01:41
      1110000 -- (-197.647) [-212.845] (-204.840) (-199.723) * [-207.224] (-203.028) (-193.991) (-189.368) (...0 remote chains...) -- 0:01:41

      Average standard deviation of split frequencies: 0.009824

      1110500 -- (-194.699) [-216.587] (-203.741) (-194.491) * [-203.852] (-201.788) (-191.329) (-195.641) (...0 remote chains...) -- 0:01:40
      1111000 -- (-203.195) [-210.446] (-205.790) (-197.457) * [-212.504] (-190.236) (-192.061) (-196.362) (...0 remote chains...) -- 0:01:40
      1111500 -- (-205.969) [-206.254] (-200.499) (-204.300) * [-203.150] (-197.237) (-192.803) (-195.265) (...0 remote chains...) -- 0:01:40
      1112000 -- (-193.943) [-213.186] (-199.803) (-191.677) * [-204.188] (-201.187) (-188.528) (-192.881) (...0 remote chains...) -- 0:01:40
      1112500 -- (-196.306) [-207.007] (-207.629) (-187.952) * [-202.934] (-198.038) (-187.675) (-193.151) (...0 remote chains...) -- 0:01:41
      1113000 -- (-197.428) [-206.160] (-205.758) (-186.753) * [-206.381] (-199.788) (-188.508) (-189.307) (...0 remote chains...) -- 0:01:41
      1113500 -- (-196.544) [-207.430] (-201.372) (-186.773) * (-206.642) (-198.621) (-191.530) [-189.695] (...0 remote chains...) -- 0:01:41
      1114000 -- (-191.219) [-205.086] (-204.263) (-192.272) * (-208.195) (-199.883) [-193.914] (-190.844) (...0 remote chains...) -- 0:01:41
      1114500 -- (-194.405) [-206.618] (-201.599) (-193.589) * [-206.196] (-201.254) (-198.160) (-196.772) (...0 remote chains...) -- 0:01:40
      1115000 -- (-200.545) [-211.907] (-199.570) (-193.334) * [-209.211] (-196.691) (-194.069) (-191.183) (...0 remote chains...) -- 0:01:40

      Average standard deviation of split frequencies: 0.009715

      1115500 -- (-197.542) [-204.800] (-203.637) (-188.975) * [-211.348] (-191.477) (-191.796) (-193.876) (...0 remote chains...) -- 0:01:40
      1116000 -- (-202.192) [-206.731] (-212.536) (-189.033) * [-207.049] (-191.206) (-190.416) (-194.612) (...0 remote chains...) -- 0:01:40
      1116500 -- (-196.847) [-204.862] (-209.222) (-189.534) * [-206.045] (-189.476) (-188.984) (-199.293) (...0 remote chains...) -- 0:01:40
      1117000 -- (-200.988) [-214.413] (-202.865) (-191.407) * [-207.848] (-193.271) (-191.871) (-193.057) (...0 remote chains...) -- 0:01:40
      1117500 -- (-197.733) [-205.361] (-198.818) (-194.416) * [-202.458] (-189.523) (-196.214) (-189.333) (...0 remote chains...) -- 0:01:40
      1118000 -- (-197.310) [-208.703] (-196.882) (-189.882) * [-202.212] (-190.006) (-188.874) (-195.268) (...0 remote chains...) -- 0:01:40
      1118500 -- (-198.565) [-205.913] (-195.316) (-191.091) * [-203.750] (-193.089) (-196.256) (-197.404) (...0 remote chains...) -- 0:01:40
      1119000 -- (-201.989) [-210.456] (-199.835) (-193.205) * [-203.679] (-192.665) (-191.967) (-192.051) (...0 remote chains...) -- 0:01:39
      1119500 -- (-202.840) [-208.207] (-205.099) (-189.509) * [-205.366] (-191.286) (-190.661) (-188.529) (...0 remote chains...) -- 0:01:39
      1120000 -- (-197.098) [-213.172] (-203.361) (-192.183) * [-204.969] (-195.898) (-198.734) (-186.942) (...0 remote chains...) -- 0:01:39

      Average standard deviation of split frequencies: 0.009811

      1120500 -- (-198.065) [-211.984] (-194.747) (-193.550) * [-207.600] (-196.677) (-186.909) (-192.096) (...0 remote chains...) -- 0:01:39
      1121000 -- (-195.195) [-210.639] (-193.955) (-196.261) * [-208.333] (-198.409) (-189.288) (-185.826) (...0 remote chains...) -- 0:01:39
      1121500 -- (-195.028) [-211.253] (-197.365) (-194.245) * [-205.883] (-201.980) (-186.717) (-191.640) (...0 remote chains...) -- 0:01:40
      1122000 -- (-193.794) [-207.860] (-201.684) (-194.804) * [-210.027] (-200.225) (-190.492) (-195.722) (...0 remote chains...) -- 0:01:40
      1122500 -- (-198.610) [-205.829] (-194.817) (-195.029) * (-209.189) (-192.010) [-190.065] (-192.811) (...0 remote chains...) -- 0:01:40
      1123000 -- (-206.345) [-204.065] (-196.936) (-193.870) * [-206.163] (-190.019) (-192.128) (-193.281) (...0 remote chains...) -- 0:01:39
      1123500 -- (-195.168) [-210.618] (-197.063) (-191.869) * [-203.390] (-195.297) (-191.176) (-193.707) (...0 remote chains...) -- 0:01:39
      1124000 -- (-193.895) [-207.942] (-200.025) (-186.650) * [-202.446] (-190.323) (-194.351) (-190.086) (...0 remote chains...) -- 0:01:39
      1124500 -- (-190.967) [-203.066] (-191.373) (-189.910) * [-201.364] (-200.362) (-190.353) (-189.047) (...0 remote chains...) -- 0:01:39
      1125000 -- (-195.255) [-213.247] (-191.685) (-187.487) * [-202.582] (-191.431) (-190.406) (-192.177) (...0 remote chains...) -- 0:01:39

      Average standard deviation of split frequencies: 0.009666

      1125500 -- (-196.411) [-206.240] (-198.143) (-198.607) * [-208.786] (-194.518) (-185.643) (-189.672) (...0 remote chains...) -- 0:01:39
      1126000 -- (-196.496) [-206.973] (-199.985) (-202.251) * [-208.508] (-198.754) (-186.294) (-190.902) (...0 remote chains...) -- 0:01:39
      1126500 -- [-193.298] (-208.383) (-200.190) (-190.391) * [-210.043] (-193.425) (-187.823) (-190.024) (...0 remote chains...) -- 0:01:39
      1127000 -- (-194.990) [-206.456] (-199.330) (-188.228) * [-207.539] (-208.704) (-189.313) (-191.781) (...0 remote chains...) -- 0:01:39
      1127500 -- (-191.548) [-207.990] (-197.979) (-191.893) * [-207.209] (-205.546) (-191.783) (-191.395) (...0 remote chains...) -- 0:01:39
      1128000 -- (-190.869) [-209.764] (-196.435) (-193.849) * (-206.854) (-199.347) [-185.454] (-194.769) (...0 remote chains...) -- 0:01:38
      1128500 -- (-191.295) [-211.862] (-194.885) (-193.886) * [-205.299] (-194.144) (-191.053) (-194.138) (...0 remote chains...) -- 0:01:38
      1129000 -- (-190.230) [-207.287] (-198.613) (-192.899) * [-206.959] (-196.786) (-186.996) (-198.263) (...0 remote chains...) -- 0:01:38
      1129500 -- (-192.424) [-210.152] (-196.643) (-192.063) * [-207.671] (-200.424) (-191.067) (-200.161) (...0 remote chains...) -- 0:01:38
      1130000 -- (-194.877) [-212.633] (-206.506) (-200.449) * [-198.938] (-201.971) (-189.743) (-204.827) (...0 remote chains...) -- 0:01:38

      Average standard deviation of split frequencies: 0.009501

      1130500 -- (-191.606) [-210.568] (-197.088) (-192.114) * [-201.653] (-200.034) (-191.440) (-203.668) (...0 remote chains...) -- 0:01:39
      1131000 -- (-194.056) [-209.849] (-189.707) (-190.157) * [-203.769] (-199.677) (-193.880) (-197.848) (...0 remote chains...) -- 0:01:39
      1131500 -- (-202.306) [-203.421] (-191.167) (-191.257) * [-202.712] (-193.273) (-190.662) (-197.865) (...0 remote chains...) -- 0:01:39
      1132000 -- (-199.393) [-202.620] (-189.252) (-189.932) * [-200.289] (-197.088) (-190.017) (-196.255) (...0 remote chains...) -- 0:01:38
      1132500 -- (-196.850) [-211.091] (-188.403) (-189.567) * [-205.084] (-202.322) (-192.858) (-196.793) (...0 remote chains...) -- 0:01:38
      1133000 -- (-188.337) [-207.358] (-195.398) (-186.688) * [-205.867] (-197.899) (-192.117) (-198.131) (...0 remote chains...) -- 0:01:38
      1133500 -- (-189.354) [-204.282] (-187.992) (-184.649) * [-207.122] (-197.622) (-192.579) (-192.878) (...0 remote chains...) -- 0:01:38
      1134000 -- (-194.836) [-204.553] (-188.641) (-189.789) * [-204.954] (-200.313) (-195.856) (-195.994) (...0 remote chains...) -- 0:01:38
      1134500 -- (-189.255) [-211.309] (-187.243) (-189.231) * [-206.359] (-200.731) (-194.200) (-196.469) (...0 remote chains...) -- 0:01:38
      1135000 -- (-196.329) [-203.854] (-185.234) (-193.107) * (-205.643) (-199.653) (-194.340) [-192.011] (...0 remote chains...) -- 0:01:38

      Average standard deviation of split frequencies: 0.009520

      1135500 -- (-193.294) [-203.354] (-198.368) (-190.516) * (-210.281) (-198.596) (-189.550) [-190.995] (...0 remote chains...) -- 0:01:38
      1136000 -- (-193.774) [-204.203] (-198.392) (-190.233) * [-207.958] (-199.311) (-189.398) (-190.891) (...0 remote chains...) -- 0:01:38
      1136500 -- (-188.830) [-201.614] (-189.173) (-188.585) * (-207.672) (-200.572) (-190.666) [-192.045] (...0 remote chains...) -- 0:01:38
      1137000 -- (-190.399) [-203.034] (-196.029) (-192.933) * [-208.510] (-205.655) (-195.431) (-195.659) (...0 remote chains...) -- 0:01:37
      1137500 -- (-198.094) [-205.970] (-192.641) (-189.949) * (-208.632) (-210.936) [-193.656] (-191.469) (...0 remote chains...) -- 0:01:37
      1138000 -- (-186.011) [-202.686] (-195.119) (-192.115) * [-206.272] (-203.089) (-189.646) (-192.387) (...0 remote chains...) -- 0:01:37
      1138500 -- (-193.935) [-202.677] (-195.672) (-191.163) * [-202.166] (-208.385) (-189.866) (-191.937) (...0 remote chains...) -- 0:01:37
      1139000 -- (-204.022) [-205.092] (-195.922) (-189.522) * [-207.093] (-199.370) (-192.099) (-191.237) (...0 remote chains...) -- 0:01:37
      1139500 -- (-210.004) [-204.737] (-210.508) (-188.469) * [-202.816] (-203.060) (-192.423) (-190.988) (...0 remote chains...) -- 0:01:38
      1140000 -- (-201.009) [-206.007] (-200.845) (-194.518) * [-201.836] (-197.297) (-191.719) (-188.493) (...0 remote chains...) -- 0:01:38

      Average standard deviation of split frequencies: 0.009359

      1140500 -- (-195.140) [-204.791] (-200.248) (-195.161) * [-201.040] (-197.115) (-198.790) (-196.097) (...0 remote chains...) -- 0:01:37
      1141000 -- (-201.757) [-205.525] (-198.010) (-190.101) * [-202.195] (-199.182) (-196.183) (-192.568) (...0 remote chains...) -- 0:01:37
      1141500 -- (-201.187) [-203.058] (-210.433) (-194.058) * [-204.805] (-197.413) (-199.608) (-191.567) (...0 remote chains...) -- 0:01:37
      1142000 -- (-193.097) [-211.550] (-208.658) (-190.409) * [-201.389] (-200.381) (-203.565) (-190.661) (...0 remote chains...) -- 0:01:37
      1142500 -- (-190.590) [-205.517] (-202.246) (-192.118) * [-201.648] (-198.065) (-202.239) (-187.146) (...0 remote chains...) -- 0:01:37
      1143000 -- (-191.311) [-205.991] (-194.348) (-196.092) * [-202.873] (-200.894) (-194.004) (-189.247) (...0 remote chains...) -- 0:01:37
      1143500 -- (-198.179) [-210.460] (-189.394) (-197.943) * [-203.116] (-201.803) (-198.517) (-192.364) (...0 remote chains...) -- 0:01:37
      1144000 -- (-193.098) [-207.931] (-189.865) (-199.392) * [-208.489] (-198.019) (-194.322) (-193.737) (...0 remote chains...) -- 0:01:37
      1144500 -- (-188.943) [-210.963] (-189.178) (-195.530) * [-202.172] (-202.408) (-189.157) (-191.300) (...0 remote chains...) -- 0:01:37
      1145000 -- (-190.255) [-206.660] (-194.721) (-195.125) * [-208.747] (-196.305) (-191.702) (-192.946) (...0 remote chains...) -- 0:01:37

      Average standard deviation of split frequencies: 0.009062

      1145500 -- (-190.589) [-207.981] (-191.283) (-194.191) * (-206.159) (-196.967) (-198.461) [-187.877] (...0 remote chains...) -- 0:01:36
      1146000 -- (-187.001) [-206.444] (-194.587) (-189.848) * (-201.895) (-202.664) (-188.717) [-188.518] (...0 remote chains...) -- 0:01:36
      1146500 -- (-184.035) [-203.781] (-195.818) (-195.334) * [-200.418] (-204.385) (-189.039) (-194.443) (...0 remote chains...) -- 0:01:36
      1147000 -- (-185.205) [-208.352] (-198.391) (-190.217) * [-204.332] (-209.855) (-191.116) (-190.936) (...0 remote chains...) -- 0:01:36
      1147500 -- (-187.809) [-206.716] (-192.675) (-196.190) * [-207.088] (-210.788) (-192.877) (-186.970) (...0 remote chains...) -- 0:01:36
      1148000 -- (-190.702) [-204.750] (-192.944) (-194.475) * [-203.497] (-210.507) (-191.060) (-196.054) (...0 remote chains...) -- 0:01:36
      1148500 -- (-199.113) [-206.529] (-196.565) (-188.852) * [-202.004] (-212.024) (-188.903) (-192.947) (...0 remote chains...) -- 0:01:37
      1149000 -- (-192.594) [-208.780] (-193.678) (-193.126) * [-203.374] (-205.635) (-193.339) (-192.609) (...0 remote chains...) -- 0:01:37
      1149500 -- (-196.764) [-201.208] (-191.713) (-193.574) * [-210.731] (-203.239) (-196.168) (-192.993) (...0 remote chains...) -- 0:01:36
      1150000 -- (-195.519) [-208.376] (-192.788) (-194.787) * [-200.427] (-204.981) (-196.385) (-191.919) (...0 remote chains...) -- 0:01:36

      Average standard deviation of split frequencies: 0.009063

      1150500 -- (-190.649) [-209.631] (-194.393) (-193.707) * [-201.859] (-209.059) (-193.308) (-191.500) (...0 remote chains...) -- 0:01:36
      1151000 -- (-194.456) [-209.824] (-193.064) (-194.895) * [-198.365] (-203.035) (-188.197) (-190.120) (...0 remote chains...) -- 0:01:36
      1151500 -- (-193.105) [-204.521] (-195.408) (-191.671) * [-202.447] (-203.521) (-196.447) (-191.904) (...0 remote chains...) -- 0:01:36
      1152000 -- (-199.271) [-208.308] (-193.195) (-197.801) * [-208.222] (-203.964) (-193.707) (-187.415) (...0 remote chains...) -- 0:01:36
      1152500 -- (-200.159) [-212.116] (-196.504) (-192.925) * [-203.600] (-211.991) (-193.219) (-193.265) (...0 remote chains...) -- 0:01:36
      1153000 -- (-197.085) [-205.923] (-201.566) (-195.041) * [-207.505] (-203.571) (-199.354) (-196.255) (...0 remote chains...) -- 0:01:36
      1153500 -- (-192.056) [-207.023] (-197.356) (-197.839) * [-201.319] (-207.042) (-194.239) (-194.296) (...0 remote chains...) -- 0:01:36
      1154000 -- (-196.220) [-208.193] (-199.115) (-195.234) * [-204.616] (-210.795) (-195.893) (-196.839) (...0 remote chains...) -- 0:01:36
      1154500 -- (-200.684) [-209.719] (-203.017) (-192.713) * [-206.180] (-207.494) (-197.222) (-201.872) (...0 remote chains...) -- 0:01:35
      1155000 -- (-200.212) [-206.987] (-205.046) (-197.372) * [-203.170] (-205.094) (-201.783) (-202.062) (...0 remote chains...) -- 0:01:35

      Average standard deviation of split frequencies: 0.009427

      1155500 -- (-195.271) [-208.768] (-204.279) (-206.943) * [-202.048] (-207.989) (-196.814) (-196.449) (...0 remote chains...) -- 0:01:35
      1156000 -- (-194.712) [-214.843] (-206.922) (-200.306) * [-200.052] (-202.806) (-201.043) (-188.520) (...0 remote chains...) -- 0:01:35
      1156500 -- (-190.258) [-211.367] (-198.448) (-203.077) * [-199.857] (-201.897) (-190.235) (-192.062) (...0 remote chains...) -- 0:01:35
      1157000 -- (-196.208) [-208.390] (-199.365) (-197.793) * [-203.600] (-206.981) (-195.100) (-190.019) (...0 remote chains...) -- 0:01:35
      1157500 -- (-191.182) [-205.963] (-197.383) (-199.645) * [-203.003] (-206.011) (-189.151) (-196.126) (...0 remote chains...) -- 0:01:35
      1158000 -- (-191.861) [-205.745] (-187.686) (-199.976) * [-204.501] (-199.559) (-191.101) (-196.757) (...0 remote chains...) -- 0:01:35
      1158500 -- (-191.027) [-211.371] (-193.967) (-203.388) * [-202.166] (-207.745) (-196.526) (-194.334) (...0 remote chains...) -- 0:01:35
      1159000 -- (-191.273) [-203.437] (-193.694) (-196.984) * [-203.248] (-205.014) (-204.288) (-196.718) (...0 remote chains...) -- 0:01:35
      1159500 -- (-191.453) [-199.891] (-198.086) (-197.622) * [-205.712] (-199.864) (-195.661) (-193.701) (...0 remote chains...) -- 0:01:35
      1160000 -- (-192.796) [-205.719] (-194.803) (-194.406) * [-206.640] (-203.087) (-191.444) (-194.583) (...0 remote chains...) -- 0:01:35

      Average standard deviation of split frequencies: 0.009688

      1160500 -- (-190.513) [-206.213] (-196.863) (-196.537) * [-206.230] (-201.509) (-191.183) (-193.715) (...0 remote chains...) -- 0:01:35
      1161000 -- (-189.733) [-207.789] (-196.557) (-190.614) * [-205.662] (-201.322) (-197.612) (-194.306) (...0 remote chains...) -- 0:01:35
      1161500 -- (-189.201) [-206.301] (-201.584) (-193.101) * [-205.804] (-202.717) (-195.680) (-187.872) (...0 remote chains...) -- 0:01:35
      1162000 -- (-193.099) [-212.405] (-198.240) (-204.394) * [-207.325] (-204.277) (-195.381) (-194.641) (...0 remote chains...) -- 0:01:35
      1162500 -- (-196.661) [-207.995] (-193.637) (-200.824) * [-206.948] (-199.412) (-193.142) (-188.903) (...0 remote chains...) -- 0:01:35
      1163000 -- (-195.773) [-211.996] (-192.377) (-197.186) * [-205.211] (-202.094) (-198.969) (-191.461) (...0 remote chains...) -- 0:01:34
      1163500 -- (-196.279) [-211.890] (-192.480) (-197.459) * [-203.725] (-198.537) (-200.549) (-193.995) (...0 remote chains...) -- 0:01:34
      1164000 -- (-192.859) [-208.598] (-189.506) (-200.977) * [-208.918] (-194.760) (-194.849) (-196.704) (...0 remote chains...) -- 0:01:34
      1164500 -- (-195.084) [-209.275] (-188.674) (-201.464) * [-205.876] (-205.267) (-190.327) (-200.472) (...0 remote chains...) -- 0:01:34
      1165000 -- (-197.179) [-205.589] (-194.135) (-197.357) * [-205.787] (-211.087) (-202.103) (-203.444) (...0 remote chains...) -- 0:01:34

      Average standard deviation of split frequencies: 0.009858

      1165500 -- (-198.764) [-206.869] (-189.800) (-195.055) * [-205.032] (-201.067) (-208.234) (-196.855) (...0 remote chains...) -- 0:01:34
      1166000 -- (-195.865) [-207.628] (-193.115) (-198.023) * [-207.432] (-199.096) (-201.455) (-196.625) (...0 remote chains...) -- 0:01:34
      1166500 -- (-201.073) [-209.403] (-194.146) (-190.081) * [-211.823] (-194.850) (-197.066) (-193.723) (...0 remote chains...) -- 0:01:34
      1167000 -- (-202.227) [-207.128] (-192.053) (-187.732) * [-208.220] (-201.461) (-195.737) (-199.866) (...0 remote chains...) -- 0:01:34
      1167500 -- (-204.211) (-209.337) (-194.541) [-188.508] * [-214.918] (-197.105) (-193.530) (-198.076) (...0 remote chains...) -- 0:01:34
      1168000 -- (-199.067) [-207.717] (-192.668) (-186.776) * [-215.440] (-201.936) (-195.994) (-193.875) (...0 remote chains...) -- 0:01:34
      1168500 -- (-196.328) [-206.193] (-192.959) (-193.485) * [-220.389] (-201.415) (-200.643) (-192.297) (...0 remote chains...) -- 0:01:34
      1169000 -- (-201.431) [-208.993] (-196.792) (-195.257) * [-209.433] (-194.635) (-191.420) (-196.051) (...0 remote chains...) -- 0:01:34
      1169500 -- (-196.171) [-207.589] (-196.177) (-191.680) * [-211.114] (-193.084) (-200.544) (-196.371) (...0 remote chains...) -- 0:01:34
      1170000 -- (-191.669) [-205.055] (-200.829) (-194.831) * [-203.145] (-196.610) (-200.211) (-197.734) (...0 remote chains...) -- 0:01:34

      Average standard deviation of split frequencies: 0.009854

      1170500 -- (-194.447) [-206.188] (-201.168) (-190.172) * [-206.069] (-195.066) (-199.461) (-203.098) (...0 remote chains...) -- 0:01:34
      1171000 -- (-197.852) [-208.055] (-195.484) (-190.954) * [-218.170] (-196.791) (-195.113) (-196.980) (...0 remote chains...) -- 0:01:34
      1171500 -- (-191.502) [-203.320] (-193.723) (-197.664) * [-209.348] (-191.187) (-196.124) (-197.549) (...0 remote chains...) -- 0:01:34
      1172000 -- (-194.703) [-205.138] (-200.958) (-199.182) * [-213.622] (-195.386) (-199.484) (-198.582) (...0 remote chains...) -- 0:01:33
      1172500 -- (-195.861) [-204.368] (-197.519) (-191.793) * [-203.454] (-189.130) (-200.210) (-199.423) (...0 remote chains...) -- 0:01:33
      1173000 -- (-198.671) [-205.849] (-194.389) (-195.201) * [-211.131] (-193.901) (-194.609) (-197.719) (...0 remote chains...) -- 0:01:33
      1173500 -- (-193.824) [-212.194] (-197.561) (-190.134) * [-210.996] (-190.614) (-192.302) (-195.223) (...0 remote chains...) -- 0:01:33
      1174000 -- (-195.649) [-203.812] (-197.515) (-192.804) * [-205.000] (-189.548) (-192.476) (-195.353) (...0 remote chains...) -- 0:01:33
      1174500 -- (-194.264) [-209.709] (-196.262) (-200.272) * [-208.431] (-198.978) (-193.235) (-193.935) (...0 remote chains...) -- 0:01:33
      1175000 -- (-195.850) [-211.988] (-198.629) (-199.573) * [-206.014] (-194.362) (-194.603) (-187.114) (...0 remote chains...) -- 0:01:33

      Average standard deviation of split frequencies: 0.010021

      1175500 -- (-196.467) [-207.198] (-196.329) (-194.416) * [-206.361] (-190.986) (-199.999) (-191.622) (...0 remote chains...) -- 0:01:33
      1176000 -- (-193.675) [-211.838] (-193.034) (-203.337) * [-206.862] (-195.577) (-196.332) (-197.061) (...0 remote chains...) -- 0:01:33
      1176500 -- (-194.595) [-208.483] (-193.681) (-199.865) * [-209.778] (-188.868) (-197.518) (-198.385) (...0 remote chains...) -- 0:01:33
      1177000 -- (-191.545) [-206.238] (-195.791) (-196.990) * [-205.910] (-194.734) (-194.849) (-195.751) (...0 remote chains...) -- 0:01:33
      1177500 -- (-193.468) [-204.997] (-198.077) (-198.325) * [-203.233] (-192.223) (-196.516) (-198.302) (...0 remote chains...) -- 0:01:33
      1178000 -- (-190.008) [-203.636] (-190.863) (-203.783) * [-214.439] (-191.222) (-198.702) (-198.399) (...0 remote chains...) -- 0:01:33
      1178500 -- (-196.186) [-212.424] (-190.607) (-198.024) * [-210.431] (-187.060) (-204.770) (-194.653) (...0 remote chains...) -- 0:01:33
      1179000 -- (-193.794) [-213.546] (-191.285) (-203.028) * [-210.169] (-189.406) (-201.233) (-195.530) (...0 remote chains...) -- 0:01:33
      1179500 -- (-192.120) [-215.006] (-196.215) (-195.922) * [-209.331] (-195.796) (-195.099) (-193.510) (...0 remote chains...) -- 0:01:33
      1180000 -- (-190.973) [-199.888] (-193.785) (-195.327) * [-210.944] (-196.115) (-198.026) (-194.165) (...0 remote chains...) -- 0:01:33

      Average standard deviation of split frequencies: 0.010030

      1180500 -- (-191.215) [-205.041] (-196.192) (-197.153) * [-214.803] (-190.273) (-193.037) (-193.628) (...0 remote chains...) -- 0:01:33
      1181000 -- (-194.169) [-207.534] (-198.016) (-193.085) * [-210.595] (-192.221) (-194.275) (-195.223) (...0 remote chains...) -- 0:01:32
      1181500 -- (-189.740) [-208.013] (-199.195) (-197.701) * [-209.086] (-192.441) (-196.339) (-198.849) (...0 remote chains...) -- 0:01:32
      1182000 -- (-193.378) [-209.980] (-201.966) (-201.857) * [-211.598] (-197.714) (-194.262) (-207.346) (...0 remote chains...) -- 0:01:32
      1182500 -- (-194.434) [-204.135] (-201.348) (-199.250) * [-219.145] (-196.894) (-196.097) (-196.232) (...0 remote chains...) -- 0:01:32
      1183000 -- (-194.364) [-202.872] (-200.627) (-202.094) * [-212.456] (-192.977) (-193.287) (-193.188) (...0 remote chains...) -- 0:01:32
      1183500 -- (-192.387) [-200.080] (-196.798) (-195.846) * [-216.366] (-201.561) (-198.956) (-194.083) (...0 remote chains...) -- 0:01:32
      1184000 -- (-191.498) [-204.322] (-188.954) (-200.154) * [-209.493] (-206.224) (-197.974) (-194.292) (...0 remote chains...) -- 0:01:32
      1184500 -- (-189.971) [-201.579] (-187.798) (-198.536) * [-210.102] (-200.759) (-192.372) (-195.460) (...0 remote chains...) -- 0:01:32
      1185000 -- (-189.257) [-199.882] (-189.018) (-196.825) * [-208.217] (-204.647) (-193.671) (-197.271) (...0 remote chains...) -- 0:01:32

      Average standard deviation of split frequencies: 0.010089

      1185500 -- (-192.451) [-200.104] (-187.185) (-197.810) * [-211.899] (-198.235) (-195.623) (-199.973) (...0 remote chains...) -- 0:01:32
      1186000 -- (-195.851) [-210.359] (-189.930) (-198.572) * [-211.550] (-202.773) (-198.113) (-202.273) (...0 remote chains...) -- 0:01:32
      1186500 -- (-191.644) [-208.124] (-192.372) (-207.445) * [-209.443] (-203.298) (-196.116) (-208.239) (...0 remote chains...) -- 0:01:32
      1187000 -- (-191.201) [-204.090] (-193.639) (-207.365) * [-208.831] (-198.589) (-201.200) (-204.596) (...0 remote chains...) -- 0:01:32
      1187500 -- (-192.785) [-200.503] (-190.067) (-197.851) * [-205.104] (-196.559) (-196.176) (-194.107) (...0 remote chains...) -- 0:01:32
      1188000 -- (-197.613) [-201.602] (-191.886) (-199.789) * [-208.034] (-195.345) (-197.603) (-194.821) (...0 remote chains...) -- 0:01:32
      1188500 -- (-193.868) [-201.733] (-194.937) (-199.348) * [-207.240] (-204.501) (-196.643) (-193.022) (...0 remote chains...) -- 0:01:32
      1189000 -- (-190.929) [-202.896] (-206.571) (-195.731) * [-204.496] (-193.981) (-196.158) (-195.775) (...0 remote chains...) -- 0:01:32
      1189500 -- (-199.967) [-200.301] (-191.558) (-193.807) * [-211.378] (-196.430) (-191.710) (-196.272) (...0 remote chains...) -- 0:01:31
      1190000 -- (-198.929) [-204.448] (-193.725) (-193.578) * [-212.984] (-194.485) (-192.215) (-204.016) (...0 remote chains...) -- 0:01:31

      Average standard deviation of split frequencies: 0.009862

      1190500 -- (-196.887) [-207.369] (-199.411) (-198.779) * [-212.556] (-201.067) (-194.636) (-203.613) (...0 remote chains...) -- 0:01:31
      1191000 -- (-197.404) [-208.593] (-189.700) (-196.408) * [-208.192] (-195.882) (-193.473) (-203.526) (...0 remote chains...) -- 0:01:31
      1191500 -- (-193.537) [-206.243] (-190.169) (-198.027) * [-209.954] (-196.543) (-190.207) (-197.959) (...0 remote chains...) -- 0:01:31
      1192000 -- (-203.459) [-204.632] (-190.697) (-198.724) * [-204.882] (-196.194) (-191.098) (-200.322) (...0 remote chains...) -- 0:01:31
      1192500 -- (-194.551) [-201.959] (-191.315) (-197.832) * [-207.644] (-203.986) (-196.119) (-193.104) (...0 remote chains...) -- 0:01:31
      1193000 -- (-202.824) [-199.750] (-189.169) (-199.293) * [-207.678] (-203.458) (-193.760) (-198.940) (...0 remote chains...) -- 0:01:31
      1193500 -- (-193.128) [-204.504] (-193.241) (-195.411) * [-208.215] (-198.094) (-190.053) (-205.233) (...0 remote chains...) -- 0:01:31
      1194000 -- (-194.550) [-209.215] (-196.513) (-201.710) * [-199.237] (-199.692) (-194.943) (-199.889) (...0 remote chains...) -- 0:01:31
      1194500 -- (-196.635) [-205.727] (-195.520) (-198.055) * [-204.670] (-198.434) (-199.718) (-202.714) (...0 remote chains...) -- 0:01:31
      1195000 -- (-196.159) [-206.267] (-200.059) (-202.095) * [-206.955] (-195.461) (-198.276) (-201.715) (...0 remote chains...) -- 0:01:31

      Average standard deviation of split frequencies: 0.009746

      1195500 -- (-192.995) [-204.930] (-202.002) (-204.340) * [-210.837] (-195.035) (-189.550) (-205.565) (...0 remote chains...) -- 0:01:31
      1196000 -- (-190.532) [-206.511] (-193.787) (-200.594) * [-211.844] (-191.624) (-191.119) (-200.454) (...0 remote chains...) -- 0:01:31
      1196500 -- (-195.867) [-204.358] (-195.927) (-202.621) * [-218.905] (-190.500) (-190.151) (-203.711) (...0 remote chains...) -- 0:01:31
      1197000 -- (-195.450) [-203.516] (-205.318) (-212.631) * [-211.688] (-194.878) (-191.428) (-200.175) (...0 remote chains...) -- 0:01:31
      1197500 -- (-194.710) [-206.348] (-203.066) (-204.835) * [-215.911] (-192.384) (-186.691) (-209.792) (...0 remote chains...) -- 0:01:31
      1198000 -- (-197.583) [-204.967] (-194.802) (-203.339) * [-209.822] (-200.376) (-192.795) (-196.587) (...0 remote chains...) -- 0:01:31
      1198500 -- (-197.768) [-205.355] (-199.861) (-205.428) * [-212.866] (-198.612) (-189.384) (-200.463) (...0 remote chains...) -- 0:01:30
      1199000 -- (-192.625) [-207.989] (-201.352) (-202.523) * [-210.990] (-196.900) (-195.552) (-195.582) (...0 remote chains...) -- 0:01:30
      1199500 -- (-193.147) [-209.918] (-192.581) (-203.527) * [-202.972] (-194.535) (-191.725) (-196.899) (...0 remote chains...) -- 0:01:30
      1200000 -- (-193.992) [-207.315] (-195.134) (-202.116) * [-202.224] (-192.118) (-189.686) (-191.713) (...0 remote chains...) -- 0:01:30

      Average standard deviation of split frequencies: 0.009934

      1200500 -- (-194.659) [-208.180] (-192.978) (-198.795) * [-203.147] (-195.316) (-191.608) (-196.199) (...0 remote chains...) -- 0:01:30
      1201000 -- (-200.279) [-209.116] (-194.630) (-200.283) * [-200.528] (-191.613) (-197.184) (-198.002) (...0 remote chains...) -- 0:01:30
      1201500 -- (-196.717) [-211.911] (-191.663) (-195.973) * [-198.487] (-191.454) (-197.379) (-191.754) (...0 remote chains...) -- 0:01:30
      1202000 -- (-196.476) [-208.782] (-192.146) (-197.150) * [-201.380] (-194.040) (-192.284) (-192.413) (...0 remote chains...) -- 0:01:30
      1202500 -- (-199.959) [-207.354] (-197.297) (-200.886) * [-204.527] (-195.606) (-198.875) (-192.850) (...0 remote chains...) -- 0:01:30
      1203000 -- (-195.654) [-215.596] (-195.374) (-195.958) * [-204.733] (-192.963) (-200.250) (-195.894) (...0 remote chains...) -- 0:01:30
      1203500 -- (-198.313) [-216.151] (-197.794) (-194.831) * [-209.787] (-190.037) (-197.247) (-197.980) (...0 remote chains...) -- 0:01:30
      1204000 -- (-200.127) [-213.413] (-197.068) (-199.086) * [-208.560] (-189.244) (-197.208) (-191.538) (...0 remote chains...) -- 0:01:30
      1204500 -- (-201.608) [-208.991] (-190.011) (-195.807) * [-211.001] (-194.806) (-190.888) (-197.615) (...0 remote chains...) -- 0:01:30
      1205000 -- (-200.495) [-206.619] (-191.319) (-194.456) * [-204.426] (-187.853) (-195.579) (-198.963) (...0 remote chains...) -- 0:01:30

      Average standard deviation of split frequencies: 0.009808

      1205500 -- (-199.968) [-215.645] (-193.772) (-197.104) * (-208.078) [-193.538] (-194.827) (-202.926) (...0 remote chains...) -- 0:01:30
      1206000 -- (-201.334) [-209.537] (-190.993) (-196.650) * [-209.646] (-194.866) (-194.706) (-200.872) (...0 remote chains...) -- 0:01:30
      1206500 -- (-200.070) (-215.262) (-196.976) [-198.007] * [-209.016] (-189.775) (-194.402) (-201.998) (...0 remote chains...) -- 0:01:30
      1207000 -- (-196.595) [-208.516] (-203.157) (-196.918) * [-208.234] (-194.442) (-192.343) (-197.590) (...0 remote chains...) -- 0:01:30
      1207500 -- (-200.204) [-209.725] (-204.117) (-191.814) * [-206.077] (-193.280) (-204.370) (-196.976) (...0 remote chains...) -- 0:01:29
      1208000 -- (-198.141) [-206.122] (-203.131) (-192.992) * [-206.085] (-186.862) (-192.432) (-198.546) (...0 remote chains...) -- 0:01:29
      1208500 -- (-197.120) [-208.352] (-199.082) (-196.415) * [-202.370] (-188.789) (-195.180) (-199.773) (...0 remote chains...) -- 0:01:29
      1209000 -- (-205.548) [-208.672] (-199.385) (-195.762) * (-198.921) (-191.139) [-187.943] (-198.544) (...0 remote chains...) -- 0:01:29
      1209500 -- (-197.666) [-205.316] (-198.970) (-198.017) * [-197.908] (-192.434) (-194.799) (-195.540) (...0 remote chains...) -- 0:01:29
      1210000 -- (-193.391) [-209.256] (-194.666) (-199.021) * [-202.377] (-195.607) (-197.539) (-194.946) (...0 remote chains...) -- 0:01:29

      Average standard deviation of split frequencies: 0.009935

      1210500 -- (-194.477) [-219.023] (-197.015) (-197.145) * [-199.201] (-202.625) (-195.187) (-195.249) (...0 remote chains...) -- 0:01:29
      1211000 -- (-200.424) [-212.297] (-189.173) (-196.673) * [-208.428] (-199.955) (-195.902) (-193.915) (...0 remote chains...) -- 0:01:29
      1211500 -- (-206.611) [-214.311] (-192.790) (-196.878) * [-212.725] (-201.382) (-200.655) (-196.680) (...0 remote chains...) -- 0:01:29
      1212000 -- (-198.923) [-206.502] (-190.254) (-195.563) * [-205.636] (-197.647) (-202.593) (-196.632) (...0 remote chains...) -- 0:01:29
      1212500 -- (-197.260) [-206.681] (-192.117) (-195.513) * [-207.013] (-200.600) (-198.264) (-196.434) (...0 remote chains...) -- 0:01:29
      1213000 -- (-191.403) [-206.337] (-195.835) (-191.249) * [-205.695] (-194.040) (-194.427) (-200.347) (...0 remote chains...) -- 0:01:29
      1213500 -- (-191.800) [-210.632] (-193.490) (-198.905) * [-204.017] (-194.873) (-208.490) (-196.250) (...0 remote chains...) -- 0:01:29
      1214000 -- (-194.106) [-205.359] (-197.324) (-200.028) * [-207.083] (-199.538) (-204.647) (-196.308) (...0 remote chains...) -- 0:01:29
      1214500 -- (-188.125) [-206.234] (-193.350) (-201.411) * [-204.480] (-200.496) (-199.354) (-201.916) (...0 remote chains...) -- 0:01:29
      1215000 -- (-198.528) [-211.324] (-192.582) (-198.453) * [-209.787] (-196.827) (-196.307) (-200.496) (...0 remote chains...) -- 0:01:29

      Average standard deviation of split frequencies: 0.009962

      1215500 -- (-193.825) [-211.663] (-201.963) (-197.641) * [-215.930] (-193.788) (-197.814) (-206.417) (...0 remote chains...) -- 0:01:29
      1216000 -- (-193.922) [-218.324] (-193.652) (-193.935) * [-207.207] (-199.488) (-194.441) (-197.704) (...0 remote chains...) -- 0:01:28
      1216500 -- (-195.824) [-206.932] (-198.871) (-191.828) * [-206.940] (-193.410) (-204.601) (-196.239) (...0 remote chains...) -- 0:01:28
      1217000 -- (-195.552) [-208.023] (-201.488) (-191.962) * [-199.418] (-201.420) (-197.993) (-191.657) (...0 remote chains...) -- 0:01:28
      1217500 -- (-192.855) [-215.560] (-197.361) (-193.817) * [-204.247] (-189.578) (-198.150) (-193.355) (...0 remote chains...) -- 0:01:28
      1218000 -- (-191.846) [-208.163] (-202.381) (-192.601) * [-204.371] (-190.474) (-197.338) (-190.804) (...0 remote chains...) -- 0:01:28
      1218500 -- (-189.136) [-212.319] (-203.928) (-194.189) * [-203.698] (-192.849) (-193.701) (-192.107) (...0 remote chains...) -- 0:01:28
      1219000 -- (-189.153) [-216.139] (-197.217) (-189.010) * [-209.840] (-192.504) (-196.397) (-194.526) (...0 remote chains...) -- 0:01:28
      1219500 -- (-190.296) [-213.483] (-202.560) (-191.374) * [-203.623] (-187.505) (-197.883) (-189.550) (...0 remote chains...) -- 0:01:28
      1220000 -- (-196.812) [-207.760] (-203.822) (-192.280) * [-206.842] (-189.164) (-194.265) (-194.122) (...0 remote chains...) -- 0:01:28

      Average standard deviation of split frequencies: 0.009959

      1220500 -- (-198.641) [-207.756] (-197.213) (-191.600) * [-207.442] (-188.658) (-201.915) (-195.278) (...0 remote chains...) -- 0:01:28
      1221000 -- (-195.156) [-203.517] (-200.458) (-189.042) * [-202.900] (-191.796) (-197.560) (-194.840) (...0 remote chains...) -- 0:01:28
      1221500 -- (-204.853) [-204.598] (-201.022) (-200.030) * [-206.901] (-196.888) (-202.893) (-193.732) (...0 remote chains...) -- 0:01:28
      1222000 -- (-196.895) [-209.851] (-196.911) (-197.304) * [-204.510] (-195.026) (-203.019) (-196.379) (...0 remote chains...) -- 0:01:28
      1222500 -- (-197.141) [-212.231] (-191.127) (-192.487) * [-203.130] (-196.332) (-195.487) (-194.791) (...0 remote chains...) -- 0:01:28
      1223000 -- (-195.325) [-213.565] (-200.294) (-191.285) * [-204.281] (-192.585) (-194.664) (-201.715) (...0 remote chains...) -- 0:01:28
      1223500 -- (-194.877) [-210.578] (-197.727) (-194.627) * [-205.873] (-192.276) (-194.468) (-201.603) (...0 remote chains...) -- 0:01:28
      1224000 -- (-191.205) [-207.616] (-200.795) (-186.829) * [-213.530] (-189.740) (-197.192) (-199.374) (...0 remote chains...) -- 0:01:28
      1224500 -- (-196.438) [-207.756] (-193.989) (-189.162) * [-204.652] (-191.460) (-202.295) (-198.338) (...0 remote chains...) -- 0:01:28
      1225000 -- (-196.323) [-210.128] (-195.037) (-187.762) * [-205.497] (-192.272) (-200.592) (-195.165) (...0 remote chains...) -- 0:01:27

      Average standard deviation of split frequencies: 0.009811

      1225500 -- (-197.885) [-203.919] (-198.184) (-194.774) * [-210.988] (-195.809) (-198.698) (-191.819) (...0 remote chains...) -- 0:01:27
      1226000 -- (-194.202) [-210.355] (-198.381) (-194.725) * [-209.371] (-192.769) (-203.026) (-196.266) (...0 remote chains...) -- 0:01:27
      1226500 -- (-187.715) [-205.667] (-199.183) (-194.697) * [-208.702] (-196.834) (-197.608) (-192.243) (...0 remote chains...) -- 0:01:27
      1227000 -- (-190.652) [-209.533] (-197.642) (-197.791) * [-203.940] (-194.218) (-207.852) (-192.584) (...0 remote chains...) -- 0:01:27
      1227500 -- (-193.510) [-209.461] (-197.122) (-197.462) * [-202.778] (-191.293) (-206.347) (-191.539) (...0 remote chains...) -- 0:01:27
      1228000 -- (-191.433) [-217.153] (-194.940) (-199.553) * [-207.121] (-190.862) (-205.876) (-193.647) (...0 remote chains...) -- 0:01:27
      1228500 -- (-201.308) [-205.461] (-193.289) (-201.085) * [-203.616] (-194.061) (-204.128) (-195.157) (...0 remote chains...) -- 0:01:27
      1229000 -- (-201.278) [-205.455] (-198.818) (-200.949) * [-204.184] (-190.826) (-202.010) (-196.416) (...0 remote chains...) -- 0:01:27
      1229500 -- (-191.985) [-207.232] (-200.887) (-192.601) * [-203.091] (-190.589) (-200.317) (-198.289) (...0 remote chains...) -- 0:01:27
      1230000 -- (-194.008) [-206.710] (-200.572) (-191.595) * [-203.092] (-195.923) (-209.873) (-196.171) (...0 remote chains...) -- 0:01:27

      Average standard deviation of split frequencies: 0.009483

      1230500 -- (-196.824) [-204.583] (-200.292) (-187.858) * [-202.414] (-197.776) (-200.516) (-196.596) (...0 remote chains...) -- 0:01:27
      1231000 -- (-194.755) [-203.884] (-197.253) (-193.259) * [-200.189] (-202.651) (-207.156) (-199.580) (...0 remote chains...) -- 0:01:27
      1231500 -- (-193.868) [-201.375] (-199.259) (-193.314) * [-202.394] (-204.358) (-194.816) (-196.262) (...0 remote chains...) -- 0:01:27
      1232000 -- (-194.936) [-207.659] (-193.265) (-189.977) * [-202.003] (-194.421) (-193.678) (-198.202) (...0 remote chains...) -- 0:01:27
      1232500 -- (-198.192) [-202.049] (-195.764) (-188.396) * [-199.386] (-195.687) (-193.466) (-200.687) (...0 remote chains...) -- 0:01:27
      1233000 -- (-195.860) [-202.641] (-192.183) (-186.944) * [-203.474] (-198.244) (-199.469) (-207.551) (...0 remote chains...) -- 0:01:27
      1233500 -- (-194.723) [-200.061] (-200.167) (-193.483) * [-199.343] (-195.017) (-200.998) (-201.765) (...0 remote chains...) -- 0:01:26
      1234000 -- (-192.168) [-205.044] (-201.052) (-194.456) * [-206.253] (-193.652) (-208.507) (-202.650) (...0 remote chains...) -- 0:01:26
      1234500 -- (-188.805) [-208.065] (-202.168) (-197.769) * [-206.020] (-194.493) (-193.852) (-201.170) (...0 remote chains...) -- 0:01:26
      1235000 -- (-192.207) [-203.984] (-206.888) (-200.149) * [-201.949] (-196.497) (-196.881) (-201.647) (...0 remote chains...) -- 0:01:26

      Average standard deviation of split frequencies: 0.009593

      1235500 -- (-189.059) [-203.553] (-206.517) (-195.401) * (-205.030) [-198.729] (-195.488) (-198.043) (...0 remote chains...) -- 0:01:26
      1236000 -- (-195.316) [-204.828] (-200.248) (-193.373) * [-201.685] (-192.156) (-200.679) (-194.681) (...0 remote chains...) -- 0:01:26
      1236500 -- (-193.158) [-201.343] (-194.184) (-194.706) * [-198.342] (-192.312) (-213.864) (-197.388) (...0 remote chains...) -- 0:01:26
      1237000 -- (-189.473) [-202.557] (-195.288) (-193.648) * [-199.739] (-195.727) (-201.119) (-196.000) (...0 remote chains...) -- 0:01:26
      1237500 -- (-190.787) [-210.790] (-200.796) (-193.077) * [-196.391] (-195.193) (-196.401) (-199.650) (...0 remote chains...) -- 0:01:26
      1238000 -- (-189.385) [-201.617] (-196.575) (-193.314) * [-199.462] (-195.637) (-203.749) (-196.100) (...0 remote chains...) -- 0:01:26
      1238500 -- (-187.848) [-199.806] (-196.887) (-201.595) * [-204.389] (-195.764) (-210.846) (-194.949) (...0 remote chains...) -- 0:01:26
      1239000 -- (-193.207) [-205.218] (-198.901) (-201.752) * [-200.010] (-193.424) (-207.351) (-195.066) (...0 remote chains...) -- 0:01:25
      1239500 -- (-190.047) [-202.413] (-198.446) (-194.643) * [-200.538] (-192.371) (-203.271) (-193.198) (...0 remote chains...) -- 0:01:26
      1240000 -- (-191.764) [-202.113] (-205.753) (-195.133) * [-203.726] (-192.864) (-205.268) (-199.024) (...0 remote chains...) -- 0:01:26

      Average standard deviation of split frequencies: 0.009937

      1240500 -- (-194.634) [-212.823] (-195.250) (-196.266) * [-201.794] (-193.812) (-209.590) (-198.886) (...0 remote chains...) -- 0:01:26
      1241000 -- (-193.689) [-209.408] (-194.049) (-189.915) * [-202.607] (-196.086) (-205.730) (-196.312) (...0 remote chains...) -- 0:01:26
      1241500 -- (-197.388) [-207.609] (-194.971) (-192.699) * [-203.113] (-192.614) (-202.735) (-199.143) (...0 remote chains...) -- 0:01:26
      1242000 -- (-193.330) [-205.224] (-195.490) (-190.240) * [-202.226] (-194.194) (-203.110) (-199.768) (...0 remote chains...) -- 0:01:26
      1242500 -- (-189.878) [-203.906] (-196.422) (-188.740) * [-201.016] (-199.489) (-198.560) (-195.073) (...0 remote chains...) -- 0:01:25
      1243000 -- (-186.404) [-209.945] (-191.149) (-193.944) * [-204.625] (-196.160) (-202.750) (-196.177) (...0 remote chains...) -- 0:01:25
      1243500 -- (-187.444) [-210.963] (-190.653) (-192.824) * [-203.186] (-197.019) (-206.505) (-195.583) (...0 remote chains...) -- 0:01:25
      1244000 -- (-195.502) [-210.244] (-192.855) (-190.981) * [-201.660] (-195.555) (-202.659) (-197.865) (...0 remote chains...) -- 0:01:25
      1244500 -- (-190.906) [-205.691] (-196.543) (-197.594) * [-200.314] (-198.535) (-206.433) (-198.424) (...0 remote chains...) -- 0:01:25
      1245000 -- (-197.054) [-205.373] (-192.751) (-197.528) * [-205.069] (-198.577) (-200.109) (-190.025) (...0 remote chains...) -- 0:01:25

      Average standard deviation of split frequencies: 0.009527

      1245500 -- (-194.773) [-210.628] (-195.186) (-198.380) * [-218.729] (-199.017) (-204.513) (-196.711) (...0 remote chains...) -- 0:01:25
      1246000 -- (-197.056) [-208.926] (-193.347) (-200.548) * [-216.877] (-208.129) (-201.176) (-193.035) (...0 remote chains...) -- 0:01:25
      1246500 -- (-192.747) [-210.137] (-189.137) (-200.585) * [-217.511] (-202.021) (-202.625) (-193.047) (...0 remote chains...) -- 0:01:25
      1247000 -- (-204.938) [-209.640] (-193.840) (-195.431) * [-206.534] (-196.394) (-202.614) (-194.814) (...0 remote chains...) -- 0:01:25
      1247500 -- (-194.021) [-210.560] (-190.055) (-196.164) * [-206.692] (-198.088) (-199.095) (-194.163) (...0 remote chains...) -- 0:01:25
      1248000 -- (-198.639) [-210.645] (-189.264) (-195.495) * [-208.878] (-193.727) (-197.512) (-191.941) (...0 remote chains...) -- 0:01:24
      1248500 -- (-199.673) [-205.160] (-193.836) (-191.847) * [-206.673] (-190.449) (-198.104) (-192.090) (...0 remote chains...) -- 0:01:24
      1249000 -- (-200.102) [-207.125] (-197.868) (-192.732) * [-208.085] (-195.948) (-195.919) (-192.254) (...0 remote chains...) -- 0:01:25
      1249500 -- (-198.521) [-205.251] (-192.492) (-195.585) * [-207.501] (-194.297) (-195.075) (-199.556) (...0 remote chains...) -- 0:01:25
      1250000 -- (-193.709) [-202.581] (-195.907) (-195.042) * [-204.566] (-193.135) (-193.048) (-194.163) (...0 remote chains...) -- 0:01:25

      Average standard deviation of split frequencies: 0.009286

      1250500 -- (-205.086) [-202.048] (-192.973) (-199.457) * [-207.176] (-198.800) (-198.922) (-195.888) (...0 remote chains...) -- 0:01:25
      1251000 -- (-203.308) [-206.132] (-189.961) (-199.921) * [-204.450] (-189.281) (-196.722) (-200.291) (...0 remote chains...) -- 0:01:25
      1251500 -- (-200.202) [-204.409] (-190.417) (-194.010) * [-205.000] (-189.772) (-194.771) (-204.380) (...0 remote chains...) -- 0:01:24
      1252000 -- (-199.669) [-202.872] (-189.530) (-194.387) * [-206.536] (-191.800) (-190.314) (-199.173) (...0 remote chains...) -- 0:01:24
      1252500 -- (-201.729) [-207.777] (-192.234) (-195.451) * [-206.101] (-191.548) (-198.650) (-205.227) (...0 remote chains...) -- 0:01:24
      1253000 -- (-194.675) [-209.834] (-198.020) (-194.406) * [-204.142] (-192.237) (-196.188) (-202.159) (...0 remote chains...) -- 0:01:24
      1253500 -- (-188.799) (-206.013) (-197.196) [-194.491] * [-202.396] (-196.474) (-194.968) (-210.646) (...0 remote chains...) -- 0:01:24
      1254000 -- (-188.905) [-206.806] (-191.866) (-194.108) * [-205.558] (-194.976) (-190.799) (-199.144) (...0 remote chains...) -- 0:01:24
      1254500 -- (-191.863) [-211.944] (-191.936) (-198.616) * [-204.978] (-196.351) (-192.835) (-201.737) (...0 remote chains...) -- 0:01:24
      1255000 -- (-195.712) [-207.936] (-188.713) (-198.260) * [-209.358] (-197.758) (-200.063) (-204.990) (...0 remote chains...) -- 0:01:24

      Average standard deviation of split frequencies: 0.009269

      1255500 -- (-199.166) [-207.847] (-193.172) (-194.153) * [-207.084] (-193.765) (-201.668) (-197.202) (...0 remote chains...) -- 0:01:24
      1256000 -- [-196.927] (-205.648) (-197.816) (-197.965) * [-213.552] (-195.128) (-193.886) (-196.446) (...0 remote chains...) -- 0:01:24
      1256500 -- (-198.620) [-204.855] (-193.094) (-196.644) * [-205.680] (-196.357) (-192.858) (-197.668) (...0 remote chains...) -- 0:01:24
      1257000 -- (-194.723) [-202.424] (-190.582) (-199.017) * [-203.939] (-200.529) (-189.367) (-199.149) (...0 remote chains...) -- 0:01:23
      1257500 -- (-197.661) [-205.017] (-188.948) (-196.113) * [-209.916] (-193.361) (-192.852) (-200.038) (...0 remote chains...) -- 0:01:24
      1258000 -- (-199.001) [-202.978] (-189.748) (-198.561) * [-205.800] (-193.750) (-197.309) (-198.134) (...0 remote chains...) -- 0:01:24
      1258500 -- (-201.084) [-209.026] (-191.718) (-196.780) * [-206.580] (-198.748) (-200.300) (-193.272) (...0 remote chains...) -- 0:01:24
      1259000 -- (-199.812) [-208.740] (-195.967) (-199.845) * [-213.772] (-197.020) (-191.587) (-191.952) (...0 remote chains...) -- 0:01:24
      1259500 -- (-194.924) [-206.216] (-189.970) (-193.052) * [-217.217] (-197.518) (-192.035) (-193.847) (...0 remote chains...) -- 0:01:24
      1260000 -- (-197.755) (-205.123) (-191.800) [-192.929] * [-215.245] (-193.643) (-194.179) (-196.190) (...0 remote chains...) -- 0:01:23

      Average standard deviation of split frequencies: 0.009269

      1260500 -- (-195.862) [-201.872] (-194.303) (-194.706) * [-213.707] (-196.061) (-197.795) (-196.984) (...0 remote chains...) -- 0:01:23
      1261000 -- (-196.199) (-201.309) [-191.630] (-194.515) * [-207.614] (-192.742) (-198.557) (-197.092) (...0 remote chains...) -- 0:01:23
      1261500 -- (-197.116) (-201.718) [-188.558] (-195.282) * [-212.210] (-192.237) (-197.741) (-199.169) (...0 remote chains...) -- 0:01:23
      1262000 -- (-202.160) [-207.481] (-190.508) (-190.952) * [-214.787] (-197.199) (-196.804) (-201.508) (...0 remote chains...) -- 0:01:23
      1262500 -- (-197.747) [-209.014] (-193.035) (-188.162) * [-217.723] (-195.064) (-201.884) (-200.522) (...0 remote chains...) -- 0:01:23
      1263000 -- (-202.619) (-200.983) [-191.355] (-188.582) * [-207.914] (-192.298) (-200.865) (-196.163) (...0 remote chains...) -- 0:01:23
      1263500 -- (-203.423) [-204.741] (-195.861) (-192.488) * [-214.916] (-193.101) (-201.615) (-207.699) (...0 remote chains...) -- 0:01:23
      1264000 -- (-200.940) [-210.313] (-196.442) (-198.450) * [-208.291] (-190.385) (-202.868) (-200.810) (...0 remote chains...) -- 0:01:23
      1264500 -- (-197.818) (-207.041) [-192.144] (-191.191) * [-207.394] (-188.788) (-197.294) (-195.504) (...0 remote chains...) -- 0:01:23
      1265000 -- (-196.779) [-208.432] (-197.929) (-197.053) * [-206.289] (-191.262) (-194.392) (-192.166) (...0 remote chains...) -- 0:01:23

      Average standard deviation of split frequencies: 0.009174

      1265500 -- (-200.135) [-208.685] (-194.796) (-200.162) * [-207.773] (-195.446) (-193.206) (-195.007) (...0 remote chains...) -- 0:01:22
      1266000 -- (-198.967) [-209.356] (-194.626) (-198.103) * [-207.213] (-196.714) (-201.569) (-192.628) (...0 remote chains...) -- 0:01:22
      1266500 -- (-200.232) [-207.081] (-199.036) (-200.915) * [-210.608] (-199.524) (-199.492) (-188.256) (...0 remote chains...) -- 0:01:23
      1267000 -- (-194.499) [-212.065] (-192.249) (-200.652) * [-206.811] (-197.374) (-201.026) (-190.451) (...0 remote chains...) -- 0:01:23
      1267500 -- (-195.326) (-215.498) [-186.417] (-194.338) * [-208.966] (-207.608) (-196.677) (-199.530) (...0 remote chains...) -- 0:01:23
      1268000 -- (-197.492) [-210.360] (-186.279) (-199.867) * [-208.611] (-200.578) (-198.746) (-199.849) (...0 remote chains...) -- 0:01:23
      1268500 -- (-195.054) (-207.159) [-186.011] (-197.608) * [-219.305] (-198.526) (-202.398) (-189.683) (...0 remote chains...) -- 0:01:23
      1269000 -- (-198.931) [-204.523] (-189.349) (-192.809) * [-213.922] (-194.730) (-200.151) (-202.832) (...0 remote chains...) -- 0:01:22
      1269500 -- (-196.140) [-217.092] (-190.178) (-193.805) * [-214.714] (-194.025) (-199.290) (-198.530) (...0 remote chains...) -- 0:01:22
      1270000 -- (-191.582) [-209.952] (-187.866) (-190.741) * [-218.033] (-200.257) (-197.492) (-197.854) (...0 remote chains...) -- 0:01:22

      Average standard deviation of split frequencies: 0.009207

      1270500 -- (-191.399) [-211.135] (-186.848) (-200.454) * [-214.058] (-199.877) (-194.546) (-204.805) (...0 remote chains...) -- 0:01:22
      1271000 -- (-190.705) [-205.092] (-184.122) (-191.616) * [-208.181] (-204.739) (-196.696) (-197.023) (...0 remote chains...) -- 0:01:22
      1271500 -- (-190.221) [-204.207] (-192.273) (-195.201) * [-209.114] (-203.308) (-197.658) (-202.885) (...0 remote chains...) -- 0:01:22
      1272000 -- (-194.351) [-204.982] (-192.800) (-203.864) * [-206.952] (-206.537) (-196.686) (-203.302) (...0 remote chains...) -- 0:01:22
      1272500 -- (-191.348) [-203.845] (-188.779) (-197.960) * [-211.888] (-209.466) (-197.726) (-195.775) (...0 remote chains...) -- 0:01:22
      1273000 -- (-191.104) [-201.540] (-188.121) (-199.792) * [-212.339] (-206.221) (-195.301) (-190.562) (...0 remote chains...) -- 0:01:22
      1273500 -- [-193.190] (-204.831) (-192.813) (-195.056) * [-215.597] (-196.459) (-194.243) (-192.936) (...0 remote chains...) -- 0:01:22
      1274000 -- (-195.108) [-200.522] (-187.977) (-200.114) * [-208.220] (-201.202) (-190.737) (-194.205) (...0 remote chains...) -- 0:01:22
      1274500 -- (-196.779) [-201.301] (-187.748) (-196.423) * [-207.829] (-202.591) (-190.719) (-189.062) (...0 remote chains...) -- 0:01:21
      1275000 -- (-194.682) [-203.927] (-186.821) (-201.045) * [-210.664] (-205.690) (-196.188) (-194.423) (...0 remote chains...) -- 0:01:21

      Average standard deviation of split frequencies: 0.008945

      1275500 -- (-200.097) [-202.276] (-192.947) (-199.811) * [-206.245] (-198.104) (-198.300) (-196.902) (...0 remote chains...) -- 0:01:22
      1276000 -- [-198.741] (-207.247) (-195.093) (-197.041) * [-212.126] (-203.331) (-196.656) (-198.977) (...0 remote chains...) -- 0:01:22
      1276500 -- (-196.019) [-209.962] (-195.746) (-193.969) * [-203.552] (-200.177) (-195.644) (-191.074) (...0 remote chains...) -- 0:01:22
      1277000 -- (-199.198) [-208.836] (-197.768) (-195.156) * [-207.785] (-204.357) (-196.362) (-189.980) (...0 remote chains...) -- 0:01:22
      1277500 -- (-200.945) (-205.997) (-195.239) [-193.644] * [-214.050] (-214.090) (-194.966) (-188.490) (...0 remote chains...) -- 0:01:22
      1278000 -- (-199.300) [-205.989] (-194.202) (-198.037) * [-208.409] (-215.773) (-189.714) (-192.333) (...0 remote chains...) -- 0:01:21
      1278500 -- [-189.848] (-215.180) (-201.674) (-194.557) * [-213.601] (-211.439) (-195.397) (-194.417) (...0 remote chains...) -- 0:01:21
      1279000 -- (-189.833) [-208.599] (-194.457) (-196.035) * [-211.168] (-208.740) (-197.408) (-193.451) (...0 remote chains...) -- 0:01:21
      1279500 -- (-195.312) [-215.641] (-196.909) (-199.155) * [-209.671] (-205.900) (-195.472) (-186.801) (...0 remote chains...) -- 0:01:21
      1280000 -- [-195.743] (-215.382) (-193.770) (-191.753) * [-210.847] (-208.949) (-192.100) (-188.455) (...0 remote chains...) -- 0:01:21

      Average standard deviation of split frequencies: 0.008667

      1280500 -- (-191.374) (-207.833) [-193.151] (-198.204) * [-207.091] (-203.748) (-191.310) (-190.122) (...0 remote chains...) -- 0:01:21
      1281000 -- (-191.282) (-210.198) [-192.554] (-191.575) * [-207.199] (-203.485) (-190.473) (-187.700) (...0 remote chains...) -- 0:01:21
      1281500 -- (-188.992) (-206.225) [-190.035] (-198.417) * [-210.874] (-196.252) (-189.421) (-191.632) (...0 remote chains...) -- 0:01:21
      1282000 -- (-190.678) [-204.625] (-191.143) (-196.649) * [-208.590] (-194.026) (-188.985) (-188.462) (...0 remote chains...) -- 0:01:21
      1282500 -- (-192.050) [-209.597] (-184.806) (-196.504) * [-213.183] (-198.278) (-190.244) (-192.604) (...0 remote chains...) -- 0:01:21
      1283000 -- (-198.887) [-211.796] (-188.291) (-198.754) * [-211.084] (-193.720) (-195.977) (-196.125) (...0 remote chains...) -- 0:01:21
      1283500 -- (-199.674) (-209.259) [-186.914] (-196.284) * [-213.980] (-197.193) (-197.807) (-199.285) (...0 remote chains...) -- 0:01:20
      1284000 -- (-195.749) [-212.458] (-188.314) (-192.632) * [-208.102] (-192.584) (-193.782) (-203.665) (...0 remote chains...) -- 0:01:20
      1284500 -- (-200.565) (-209.387) [-189.887] (-197.948) * [-202.056] (-193.343) (-198.758) (-206.625) (...0 remote chains...) -- 0:01:21
      1285000 -- (-199.146) (-206.568) (-188.770) [-196.897] * [-205.032] (-196.466) (-192.840) (-202.713) (...0 remote chains...) -- 0:01:21

      Average standard deviation of split frequencies: 0.008698

      1285500 -- (-203.801) [-207.998] (-189.527) (-204.052) * [-209.996] (-200.173) (-191.926) (-197.828) (...0 remote chains...) -- 0:01:21
      1286000 -- (-204.350) [-208.138] (-192.601) (-209.658) * [-205.468] (-202.163) (-185.989) (-200.077) (...0 remote chains...) -- 0:01:21
      1286500 -- (-205.178) [-206.683] (-196.380) (-205.428) * [-206.126] (-195.897) (-188.344) (-198.120) (...0 remote chains...) -- 0:01:20
      1287000 -- (-203.154) [-204.639] (-194.487) (-201.155) * [-209.903] (-194.861) (-186.915) (-203.042) (...0 remote chains...) -- 0:01:20
      1287500 -- (-211.341) [-213.025] (-196.251) (-197.778) * [-216.390] (-199.570) (-192.632) (-200.277) (...0 remote chains...) -- 0:01:20
      1288000 -- (-209.511) [-206.751] (-192.782) (-200.614) * [-211.035] (-194.910) (-192.894) (-194.641) (...0 remote chains...) -- 0:01:20
      1288500 -- (-198.610) [-206.712] (-193.142) (-197.527) * [-212.111] (-196.109) (-194.442) (-190.670) (...0 remote chains...) -- 0:01:20
      1289000 -- (-194.528) [-203.604] (-191.897) (-201.455) * [-208.220] (-198.567) (-195.505) (-194.664) (...0 remote chains...) -- 0:01:20
      1289500 -- (-193.683) [-204.019] (-205.412) (-197.477) * [-206.892] (-199.583) (-197.198) (-199.277) (...0 remote chains...) -- 0:01:20
      1290000 -- (-198.432) [-212.448] (-200.007) (-194.187) * [-204.004] (-189.990) (-196.688) (-196.977) (...0 remote chains...) -- 0:01:20

      Average standard deviation of split frequencies: 0.008423

      1290500 -- (-197.935) [-204.971] (-202.460) (-190.691) * [-205.845] (-193.906) (-194.666) (-205.096) (...0 remote chains...) -- 0:01:20
      1291000 -- (-197.332) [-208.660] (-198.053) (-193.475) * [-208.392] (-191.076) (-198.626) (-196.635) (...0 remote chains...) -- 0:01:20
      1291500 -- (-194.386) [-205.853] (-189.677) (-206.078) * [-206.737] (-193.542) (-197.472) (-197.743) (...0 remote chains...) -- 0:01:20
      1292000 -- (-192.739) [-209.634] (-190.833) (-195.643) * [-204.743] (-191.866) (-193.805) (-197.179) (...0 remote chains...) -- 0:01:20
      1292500 -- (-204.071) [-208.378] (-191.272) (-191.531) * [-212.824] (-196.877) (-193.110) (-190.970) (...0 remote chains...) -- 0:01:19
      1293000 -- (-203.769) [-206.174] (-193.658) (-193.688) * [-218.967] (-193.236) (-195.667) (-193.918) (...0 remote chains...) -- 0:01:19
      1293500 -- (-205.358) [-205.021] (-194.836) (-201.988) * [-207.864] (-203.601) (-193.680) (-190.292) (...0 remote chains...) -- 0:01:20
      1294000 -- (-214.221) [-206.603] (-195.213) (-196.409) * [-212.376] (-194.710) (-196.853) (-192.210) (...0 remote chains...) -- 0:01:20
      1294500 -- (-199.021) [-212.106] (-195.298) (-193.217) * [-211.033] (-195.904) (-195.257) (-187.696) (...0 remote chains...) -- 0:01:20
      1295000 -- (-193.112) [-210.900] (-190.322) (-189.134) * [-206.201] (-202.073) (-191.578) (-189.570) (...0 remote chains...) -- 0:01:20

      Average standard deviation of split frequencies: 0.008421

      1295500 -- (-195.312) [-208.128] (-188.914) (-198.530) * [-208.609] (-204.881) (-201.148) (-191.473) (...0 remote chains...) -- 0:01:19
      1296000 -- (-192.109) [-207.689] (-191.503) (-192.576) * [-203.307] (-197.569) (-201.095) (-201.088) (...0 remote chains...) -- 0:01:19
      1296500 -- (-195.648) [-214.445] (-190.549) (-192.427) * [-207.921] (-196.994) (-203.962) (-203.979) (...0 remote chains...) -- 0:01:19
      1297000 -- (-193.737) [-205.015] (-193.987) (-193.807) * [-209.451] (-194.968) (-200.292) (-207.945) (...0 remote chains...) -- 0:01:19
      1297500 -- (-192.238) [-203.479] (-193.269) (-197.990) * [-212.223] (-197.949) (-199.805) (-204.670) (...0 remote chains...) -- 0:01:19
      1298000 -- (-196.907) [-202.599] (-192.026) (-198.186) * [-208.850] (-205.792) (-204.451) (-204.490) (...0 remote chains...) -- 0:01:19
      1298500 -- (-195.791) [-199.700] (-192.517) (-203.655) * [-208.108] (-201.048) (-202.349) (-194.762) (...0 remote chains...) -- 0:01:19
      1299000 -- (-200.001) [-201.579] (-195.923) (-198.033) * [-205.952] (-196.525) (-201.688) (-195.400) (...0 remote chains...) -- 0:01:19
      1299500 -- (-200.387) [-204.371] (-192.251) (-193.544) * [-204.103] (-194.944) (-197.265) (-192.531) (...0 remote chains...) -- 0:01:19
      1300000 -- (-196.614) [-204.566] (-192.962) (-194.300) * [-211.348] (-198.071) (-193.029) (-196.421) (...0 remote chains...) -- 0:01:19

      Average standard deviation of split frequencies: 0.008237

      1300500 -- (-198.219) [-202.973] (-195.683) (-197.001) * [-209.374] (-196.680) (-196.618) (-198.600) (...0 remote chains...) -- 0:01:19
      1301000 -- (-196.301) [-203.977] (-195.267) (-202.313) * [-202.329] (-196.129) (-201.191) (-192.368) (...0 remote chains...) -- 0:01:18
      1301500 -- (-201.432) [-206.208] (-200.076) (-197.888) * [-202.679] (-194.621) (-197.711) (-192.601) (...0 remote chains...) -- 0:01:18
      1302000 -- (-196.109) [-204.910] (-195.740) (-200.005) * [-203.408] (-203.602) (-193.279) (-191.807) (...0 remote chains...) -- 0:01:18
      1302500 -- (-191.009) [-212.305] (-196.795) (-203.157) * [-201.954] (-199.915) (-195.456) (-199.755) (...0 remote chains...) -- 0:01:19
      1303000 -- (-206.406) [-210.603] (-195.663) (-197.266) * [-203.477] (-203.075) (-195.802) (-192.879) (...0 remote chains...) -- 0:01:19
      1303500 -- (-195.697) [-203.836] (-191.101) (-197.303) * [-208.952] (-199.175) (-204.626) (-193.879) (...0 remote chains...) -- 0:01:19
      1304000 -- (-195.001) [-201.968] (-193.911) (-193.946) * [-208.067] (-198.427) (-197.722) (-197.247) (...0 remote chains...) -- 0:01:18
      1304500 -- (-191.516) [-201.225] (-192.784) (-193.687) * [-209.097] (-200.398) (-208.989) (-194.813) (...0 remote chains...) -- 0:01:18
      1305000 -- (-194.968) [-205.762] (-194.120) (-194.138) * [-213.346] (-198.761) (-200.679) (-195.468) (...0 remote chains...) -- 0:01:18

      Average standard deviation of split frequencies: 0.008324

      1305500 -- (-195.800) [-207.798] (-197.068) (-194.219) * [-215.473] (-200.133) (-195.238) (-194.020) (...0 remote chains...) -- 0:01:18
      1306000 -- (-194.776) [-209.319] (-210.388) (-199.149) * [-209.938] (-194.870) (-192.918) (-190.753) (...0 remote chains...) -- 0:01:18
      1306500 -- (-194.907) [-211.636] (-205.509) (-194.323) * [-211.022] (-190.451) (-188.657) (-193.217) (...0 remote chains...) -- 0:01:18
      1307000 -- (-192.932) [-207.097] (-198.197) (-193.469) * [-211.981] (-191.454) (-193.845) (-196.521) (...0 remote chains...) -- 0:01:18
      1307500 -- (-196.225) [-209.607] (-196.183) (-197.520) * [-208.978] (-190.940) (-205.348) (-198.227) (...0 remote chains...) -- 0:01:18
      1308000 -- (-195.868) [-210.529] (-203.984) (-195.793) * [-206.386] (-192.111) (-193.838) (-198.263) (...0 remote chains...) -- 0:01:18
[truncated: 258,233 more chars]
